# Supplementary material for: Metabolic flexibilities and vulnerabilities in the pentose phosphate pathway of the zoonotic pathogen Toxoplasma gondii
Source: PLoS Pathog. 2022 Sep 19;18(9):e1010864. doi: 10.1371/journal.ppat.1010864 (PMC9521846; doi:10.1371/journal.ppat.1010864)
Supplement: S1 Table — (XLSX) [file ppat.1010864.s009.xlsx]

## Sheet: Primers
Table S1. primers used in this study.
Primer	Sequence	Use
gRNA-TgG6PDH1-3UTR-F	5’-GGCCTGCGTAGACTTGGCGGGTTTTAGAGCTAGAAATAGC-3’	to construct specific CRISPR plasmid at the C-terminus of TgG6PDH1
gRNA-TgG6PDH1-in5UTR-F	5’-GAATACACGGTCCTGTCGGTGTTTTAGAGCTAGAAATAGC-3’	to construct the TgG6PDH1 specific CRISPR plasmid at its N-terminus
gRNA-TgG6PDH2-3UTR-F	5’-GAGGAGTTTCTGTTTTGGTAGTTTTAGAGCTAGAAATAGC-3’	to construct specific CRISPR plasmid at the C-terminus of TgG6PDH2
gRNA-TgG6PDH2-Ko-F	5’-GAGGAGCGTGCTGCTTGAAGGTTTTAGAGCTAGAAATAGC-3’	to construct the TgG6PDH2 specific CRISPR plasmid for TgG6PDH2 knockout strain construction
gRNA-Tg6PGDH1-3UTR-F	5’-GTCGAAGGCAATATTTGCGTGTTTTAGAGCTAGAAATAGC-3’	to construct specific CRISPR plasmid at the C-terminus of Tg6PGDH1
gRNA-Tg6PGDH1-ko-F	5’-GGGCCTCCATTGACGCCAGGGTTTTAGAGCTAGAAATAGC-3’	to construct the Tg6PGDH1 specific CRISPR plasmid for Tg6PGDH1 knockout strain construction
gRNA-Tg6PGDH2-3UTR-F	5’-GTGTCGGGAAACATAGGCCGGTTTTAGAGCTAGAAATAGC-3’	to construct specific CRISPR plasmid at the C-terminus of Tg6PGDH2
in 5UTR-gRNA-Tg6PGDH2 -F	5’-GTGTCTCTCTGAAATGGGCTGTTTTAGAGCTAGAAATAGC-3’	to construct the Tg6PGDH2 specific CRISPR plasmid at the N-terminus for Tg6PGDH2 double cutting CRISPR plasmid construction
gRNA2-Fw-KpnI-F	5’-CGAATTGGGTACCCAAGTAAGCAGAAGCACGCTG-3’	template for double cutting CRISPR plasmid construction
gRNA2-Rv-XhoI-R	5’-TACCGTCGACCTCGAGGAATTAACCCTCACTAAAGG-3’	template for double cutting CRISPR plasmid construction
gRNA-TgRPI-3UTR-F	5’-GAGTTACAGGTTTCGTTTACGTTTTAGAGCTAGAAATAGC-3’	to construct specific CRISPR plasmid at the C-terminus of TgRPI
Dicre-gRNA-TgRPI -F	5’-GAAGAGACAAGAGAACTAACGTTTTAGAGCTAGAAATAGC-3’	to construct the TgRPI specific CRISPR plasmid for TgRPI conditional knockout plasmid construction
gRNA-TgRuPE-3UTR-F	5’-GGTATGCATTTATAGCGACGGTTTTAGAGCTAGAAATAGC-3’	to construct specific CRISPR plasmid at the C-terminus of TgRuPE
gRNA-TgRuPE-ko-F	5’-GAGCCGCTGAACTCGCCAAGGTTTTAGAGCTAGAAATAGC-3’	to construct the TgRuPE specific CRISPR plasmid for TgRuPE knockout strain construction
gRNA-TgTKT-3UTR-F	5’-GCGCAGGGAGACGAAACGGTGTTTTAGAGCTAGAAATAGC-3’	to construct specific CRISPR plasmid at the C-terminus of TgTKT
gRNA-TgTAL-3UTR-F	5’-GAGAAGAAGGAAGAACTGGCGTTTTAGAGCTAGAAATAGC-3’	to construct specific CRISPR plasmid at the C-terminus of TgTAL
gRNA-TgTAL-ko-F	5’-GCCAGACGATGAACTTGTTGGTTTTAGAGCTAGAAATAGC-3’	to construct the TgTAL specific CRISPR plasmid for TgTAL knockout strain construction
TgG6PDH1-HA-5UTR-F	5’-ACTACAAGTGGACCCCGCCAAAGCGCGAGACTTCTTCCGACACTGTCCAGCCTAGGATGGTGAGCGCTAG-3’	forward primer for the tagging of TgG6PDH1 with HA epitope at its C-terminus
TgG6PDH1-HA-3UTR-R	5’-TCGTCTAGCGACACCCACCGCTGCGCAGATGCGGAGACATCTTTGACACCCCCATTCGCCATTCAGGCTG-3’	reverse primer for the tagging of TgG6PDH1 with HA epitope at its C-terminus
TgG6PDH2-HA-5UTR-F	5’-TAGATAGCAGAGTCTCTCTGCGTTTTTCTGCCAGCACAGGGAAACAGAGGCCTAGGATGGTGAGCGCTAG-3’	forward primer for the tagging of TgG6PDH2 with HA epitope at its C-terminus
TgG6PDH2-HA-3UTR-R	5’-TCTTACAACACATGCATGAAGCGTCAAGAGATGCAAGTCTACGCTTTCACCCCATTCGCCATTCAGGCTG-3’	reverse primer for the tagging of TgG6PDH2 with HA epitope at its C-terminus
Tg6PGDH1-HA-5UTR-F	5’-TCAAGAGAACTGATCGGGAAGGAAAGTACCACGTTGAAGACTGGGGGGCCCCTAGGATGGTGAGCGCTAG-3’	forward primer for the tagging of Tg6GPDH1 with HA epitope at its C-terminus
Tg6PGDH1-HA-3UTR-R	5’-AGATCCTCTTATGGTGATTCCAGCTGGAAAAGTGACAGGTAGTAAGGGCCCCCATTCGCCATTCAGGCTG-3’	reverse primer for the tagging of Tg6GPDH1 with HA epitope at its C-terminus
Tg6PGDH2-HA-5UTR-F	5’-GCATCGATAGGGATGGTGTTTTTCACGAGGAGAACTGGACCACTGGTGTCGGCTCGACGAGGATGTACCC-3’	forward primer for the tagging of Tg6GPDH2 with HA epitope at its C-terminus
Tg6PGDH2-HA-3UTR-R	5’-GCGCCCACCCACCTCGCTGCTGTCTCTCTCCACGGCTACCGCCGCGTGGTCACCGCTTTCTCAACAGGAA-3’	reverse primer for the tagging of Tg6GPDH2 with HA epitope at its C-terminus
TgRPI-HA-5UTR-F	5’-TGATCGGCAAGGCCGACGGCTCTGTCGCAACATTGACTGCAGAGCGCAAACCTAGGATGGTGAGCGCTAG-3’	forward primer for the tagging of TgRPI with HA epitope at its C-terminus
TgRPI-HA-3UTR-R	5’-AGATCCAAGTTTCCGCGAAGAGACGGGAAACGAGAACAGGAAACAAGACGCCCATTCGCCATTCAGGCTG-3’	reverse primer for the tagging of TgRPI with HA epitope at its C-terminus
TgRuPE-HA-5UTR-F	5’-CGTCTTGTGCTCGCTTTTTTTTACAGGTGATCGCTGCCTCCGATACTTTGGGCTCGACGAGGATGTACCC-3’	forward primer for the tagging of TgRuPE with HA epitope at its C-terminus
TgRuPE-HA-3UTR-R	5’-AAGAAACACATACGCCAGCGTGCGAATGCATATACCTACATGCGAACATGCACCGCTTTCTCAACAGGAA-3’	reverse primer for the tagging of TgRuPE with HA epitope at its C-terminus
TgTKT-HA-5UTR-F	5’-TTTCTCCGGCGAACATCGCCAAGCGAATTGAGGAGTTCCAAGCCCCTTTCGGCTCGACGAGGATGTACCC-3’	forward primer for the tagging of TgTKT with HA epitope at its C-terminus
TgTKT-HA-3UTR-R	5’-CGAGATCCAGTCCTCTGCTCCTCTCTGGCGGTCCGTTTAGCCTCGAATGCCACCGCTTTCTCAACAGGAA-3’	reverse primer for the tagging of TgTKT with HA epitope at its C-terminus
TgTAL-5UTR-HA-F	5’-GGGACCTGCTGTCTTTGAAGGAAATGATTAAAGAAAAACTCACCACAGCGCCTAGGATGGTGAGCGCTAG-3’	forward primer for the tagging of TgTAL with HA epitope at its C-terminus
TgTAL-3UTR-HA-R	5’-TCTTTTGCCTCAACTCGTGCTCGGTCCACCGCAGATTCCTCCCAGGCCTGCCCATTCGCCATTCAGGCTG-3’	reverse primer for the tagging of TgTAL with HA epitope at its C-terminus
inHA-DHFR*-PCR1-R	5’-GTCTGGGTAACGGGAGAAGC-3’	reverse primer of PCR1 for testing the HA epitope integration at the C-terminus of Toxoplasma gene
inHA-DHFR*-PCR2-F	5’-CAAGTGTTCTGGCAGGCTAC-3’	forward primer of PCR2 for testing the HA epitope integration at the C-terminus of Toxoplasma gene
TgG6PDH1-HA-PCR1-F	5’-CCTTTCGGTCAACGATGTGT-3’	forward primer of PCR1 for testing the epitope integration at the C-terminus of TgG6PDH1
TgG6PDH1-HA-PCR2-R	5’-CAAGAAGCGTACTCCTCGCT-3’	reverse primer of PCR2 for testing the epitope integration at the C-terminus of TgG6PDH1
TgG6PDH2-HA-PCR1-F	5’-ATGAGCTCCGCGAATCATGG-3’	forward primer of PCR1 for testing the epitope integration at the C-terminus of TgG6PDH2
TgG6PDH2-HA-PCR2-R	5’-TTCAGCCGCAGTTACGGCCT-3’	reverse primer of PCR2 for testing the epitope integration at the C-terminus of TgG6PDH2
Tg6PGDH1-HA-PCR1-F	5’-CTTCGATGTTCGCGTACAGG-3’	forward primer of PCR1 for testing the epitope integration at the C-terminus of Tg6GPDH1
Tg6PGDH1-HA-PCR2-R	5’-TCCACTGGTTCAGCGGGCTA-3’	reverse primer of PCR2 for testing the epitope integration at the C-terminus of Tg6GPDH1
Tg6PGDH2-HA-PCR1-F	5’-GATCGCAGAGATGATGTTAGC-3’	forward primer of PCR1 for testing the epitope integration at the C-terminus of Tg6GPHD2
Tg6PGDH2-HA-PCR2-R	5’-TGGAACAGTCATTCGACTGT-3’	reverse primer of PCR2 for testing the epitope integration at the C-terminus of Tg6PGDH2
TgRPI-HA-PCR1-F	5’-GATTCAGGTGCTCTTCCGAG-3’	forward primer of PCR1 for testing the epitope integration at the C-terminus of TgRPI
TgRPI-HA-PCR2-R	5’-CAAGAGACCGTGTGTTGAGA-3’	reverse primer of PCR2 for testing the epitope integration at the C-terminus of TgRPI
TgRuPE-HA-PCR1-F	5’-GTCGTTCGCCCTCTCATCAC-3’	forward primer of PCR1 for testing the epitope integration at the C-terminus of TgRuPE
TgRuPE-HA-PCR2-R	5’-CTGCTGCGCCTCTTCTTGCT-3’	reverse primer of PCR2 for testing the epitope integration at the C-terminus of TgRuPE
TgTKT-HA-PCR1-F	5’-GTTGGTCGTCAGGATTTGCG-3’	forward primer of PCR1 for testing the epitope integration at the C-terminus of TgTKT
TgTKT-HA-PCR2-R	5’-CCGAGAGAAAGCACCCGAAG-3’	reverse primer of PCR2 for testing the epitope integration at the C-terminus of TgTKT
TgTAL-HA-PCR1-F	5’-GGTGAGATCATTGCGTTAGC-3’	forward primer of PCR1 for testing the epitope integration at the C-terminus of TgTAL
TgTAL-HA-PCR2-R	5’-GCGAAAGCTCTAGCAACATC-3’	reverse primer of PCR2 for testing the epitope integration at the C-terminus of TgTAL
TgG6PDH1-5UTR-ko-DHFR*-F	5’-TATATATATATATATATATATGCTTGTATAGCTGATGTTGAGTGCGACATACTACTCGTTGGCATTTTTTCT-3’	forward primer for amplifying homologous template for TgG6PDH1 replacement by DHFR*
TgG6PDH1-3UTR-ko-DHFR*-R	5’-TCGTCTAGCGACACCCACCGCTGCGCAGATGCGGAGACATCTTTGACACCTCGCCCTTGCTCACCATTTT-3’	reverse primer for amplifying homologous template for TgG6PDH1 replacement by DHFR*
TgG6PDH1-ko-5UTR-CAT-F	5’-TATATATATATATATATATATGCTTGTATAGCTGATGTTGAGTGCGACATGCTATGACCATGATTACGCC-3’	forward primer for amplifying homologous template for TgG6PDH1 replacement by CAT
TgG6PDH1-ko-3UTR-CAT-R	5’-TCGTCTAGCGACACCCACCGCTGCGCAGATGCGGAGACATCTTTGACACCCTTGGTAGACTCAGGCAGTTC-3’	reverse primer for amplifying homologous template for TgG6PDH1 replacement by CAT
TgG6PDH2-5UTR-ko-DHFR*-F	5’-AGACCGAGCATGCCTCGTTTTGATGTTCTGAGGGCTTGTATTCAGGCAACACTACTCGTTGGCATTTTTTCT-3’	forward primer for amplifying homologous template for TgG6PDH2 replacement by DHFR*
TgG6PDH2-3UTR-ko-DHFR*-R	5’-ACAAGTGATCCCCTGGCGCCTGCTTTGTGCTTAAGCGAATACGACGAGCATCGCCCTTGCTCACCATTTT-3’	reverse primer for amplifying homologous template for TgG6PDH2 replacement by DHFR*
Tg6PGDH1-5UTR-ko-DHFR*-F	5’-AGACCGAGCATGCCTCGTTTTGATGTTCTGAGGGCTTGTATTCAGGCAACACTACTCGTTGGCATTTTTTCT-3’	forward primer for amplifying homologous template for Tg6PGDH1 replacement by DHFR*
Tg6PGDH1-3UTR-ko-DHFR*-R	5’-ACAAGTGATCCCCTGGCGCCTGCTTTGTGCTTAAGCGAATACGACGAGCATCGCCCTTGCTCACCATTTT-3’	reverse primer for amplifying homologous template for Tg6PGDH1 replacement by DHFR*
TgRuPE-5UTR-ko-DHFR*-F	5’-AGTGACCTTTCTTCCCTTGCGTCAGACGCCAAGAGAATGGTCGACGCAGGACTACTCGTTGGCATTTTTTCT-3’	forward primer for amplifying homologous template for TgRuPE replacement by DHFR*
TgRuPE-3UTR-ko-DHFR*-R	5’-TTCTGCATCTTCGCCTTTCGCGCCTGTGCGGTCTCCGTAGTCTGTTTCGTTCGCCCTTGCTCACCATTTT-3’	reverse primer for amplifying homologous template for TgRuPE replacement by DHFR*
TgTAL-5UTR-ko-DHFR*-F	5’-GCTTGAACCTATGTACAATTTATAAATACGCGAAATACCAATATATATAGACTACTCGTTGGCATTTTTTCT-3’	forward primer for amplifying homologous template for TgTAL replacement by DHFR*
TgTAL-3UTR-ko-DHFR*-R	5’-TTCTTTGCAGCTGGTGAGTCGTCCAGCCTGGTGCGAGTCGCGTTCGCTGCTCGCCCTTGCTCACCATTTT-3’	reverse primer for amplifying homologous template for TgTAL replacement by DHFR*
in-DHFR*- PCR1-R	5’-ACACACAGGAACTACGCGGG-3’	PCR1 of single knockout strains
in-DHFR*- PCR2-F	5’-CCACTCGTGAATGCGTTATCG-3’	PCR2 of single knockout strains
TgG6PDH1-ko-PCR1-F	5’-GTGACTTGCCAGGTGGGGAA-3’	PCR1 of Δg6pdh1 and Δg6pdh1Δg6pdh2
TgG6PDH1-ko-PCR2-R	5’-CCTTCGTCCTCGGACATTTC-3’	PCR2 of Δg6pdh1 and Δg6pdh1Δg6pdh2
TgG6PDH1-ko-PCR3-F	5’-GCCTTTGGGAAATTCCCTCC-3’	PCR3 of Δg6pdh1 and Δg6pdh1Δg6pdh2
TgG6PDH1-ko-PCR3-R	5’-CGCCGTCTACATATACAGGC-3’	PCR3 of Δg6pdh1 and Δg6pdh1Δg6pdh2
TgG6PDH2-ko-PCR1-F	5’-GTTTTACGTCAGCTCGTTGTG-3’	PCR1 of Δg6pdh2
TgG6PDH2-ko-PCR2-R	5’-TACTGTCCCTGTCTGCATTAC-3’	PCR2 of Δg6pdh2
TgG6PDH2-ko-PCR3-F	5’-CTCATATACGCGGCGAACTA-3’	PCR3 of Δg6pdh2
TgG6PDH2-ko-PCR3-R	5’-GTAGTCTCAAGTGTGCTTGAG-3’	PCR3 of Δg6pdh2
TgG6PDH1-ko-in-CAT-PCR1-R	5’-CATTGTGCGGCAGAACACGC-3’	PCR1of Δg6pdh1Δg6pdh2
TgG6PDH1-ko-in-CAT-PCR2-F	5’-GGAGTGTTTCGCAGCAAGC-3’	PCR2 of Δg6pdh1Δg6pdh2
Tg6PGDH1-ko-PCR1-F	5’-GTTTTACGTCAGCTCGTTGTG-3’	PCR1 of Δ6pgdh1
Tg6PGDH1-ko-PCR2-R	5’-TACTGTCCCTGTCTGCATTAC-3’	PCR2 of Δ6gpdh1
Tg6PGDH1-ko-PCR3-F	5’-CTCATATACGCGGCGAACTA-3’	PCR3 of Δ6pgdh1
Tg6PGDH1-ko-PCR3-R	5’-GTAGTCTCAAGTGTGCTTGAG-3’	PCR3 of Δ6pgdh1
TgRuPE-ko-PCR1-F	5’-CTGCGTGCTTTCTCGGAGGG-3’	PCR1 of Δrupe
TgRuPE-ko-PCR2-R	5’-TCTCGCCTCCTCACGCGTTC-3’	PCR2 of Δrupe
TgRuPE-ko-PCR3-F	5’-GTGTCTCCTTTCGCGTCCTG-3’	PCR3 of Δrupe
TgRuPE-ko-PCR3-R	5’-GCGAGTGACACCAGCCATTC-3’	PCR3 of Δrupe
TgTAL-ko-PCR1-F	5’-CTGCGACGAATTAAGAAGCGC-3’	PCR1 of Δtal
TgTAL-ko-PCR2-R	5’-TTCGTCCCAGTGTCTAGACA-3’	PCR2 of Δtal
TgTAL-ko-PCR3-F	5’-CTTACGCGCTTTCTCATATCCG-3’	PCR3 of Δtal
TgTAL-ko-PCR3-R	5’-GGTACGGCTGACGGCAGTAG-3’	PCR3 of Δtal
in-Dicre-pVec-F	5’-GAGGTCCACACGAACCAGGA-3’	forward primer for amplifying backbone of tub-pro::YFP::DHFR* for conditional knockout plasmid construction
in-Dicre-pVec-R	5’-TTTGTCGGAATTCTATAACTTCGTA-3’	reverse primer for amplifying backbone of tub-pro::YFP::DHFR* for conditional knockout plasmid construction
Tg6PGDH2-CDS-F	5’-AGTTATAGAATTCCGACAAAATGTCGTGCGACGTCGGTGT-3’	forward primer for amplifying loxp::Tg6PGDH2::loxp for conditional knockout plasmid construction
Tg6PGDH2-CDS-R	5’-TCCTGGTTCGTGTGGACCTCGACACCAGTGGTCCAGTTCT-3’	reverse primer for amplifying loxp::Tg6PGDH2::loxp for conditional knockout plasmid construction
TgRPI-CDS-F	5’-AGTTATAGAATTCCGACAAAATGAATCCTCAGGACAAAGC-3’	forward primer for amplifying loxp::TgRPI::loxp for conditional knockout plasmid construction
TgRPI-CDS-R	5’-TCCTGGTTCGTGTGGACCTCTTTGCGCTCTGCAGTCAATG-3’	reverse primer for amplifying loxp::TgRPI::loxp for conditional knockout plasmid construction
Ind-inTub-F	5’-GCGCAGAAGACATCCACCAA-3’	forward primer of PCR for testing coding sequences integration in conditional knockout plasmid
Ind-inDHFR*-R	5’-CGCCGGACACGCTGAACTTG-3’	reverse primer of PCR for testing coding sequences integration in conditional knockout plasmid
Dicre-Tg6PGDH2-5H-F	5’-GGTACTTGACTGTTGTCAGCTGCACGCAGCTGTCCTGCCACTGTGACCGTACGGCCAGTCTTAAGCTCGG-3’	forward primer for amplifying tub::loxp-Tg6PGDH2-loxp::YFP::DHFR* for Tg6PGDH2-cKD construction
Dicre-Tg6PGDH2-3H-R	5’-TCGTCGAAACACAAACATCACCTGAGAGTTGCGCCCACCCACCTCGCTGCGATTCCGTCAGCGGTCTGTCA-3’	reverse primer for amplifying tub::loxp-Tg6PGDH2-loxp::YFP::DHFR* for Tg6PGDH2-cKD construction
Dicre-TgRPI-5H-F	5’-ATTTCCCCTCAATACTCCCGGTCGGATATTTACAAGAAAAAACAGTCAAGACGGCCAGTCTTAAGCTCGG-3’	forward primer for amplifying tub::loxp-TgRPI-loxp::YFP::DHFR* for TgRPI-cKD construction
Dicre-TgRPI-3H-R	5’-TGGTGTCTCCAAAGTGTTGTTCCCTGCGTAAAGCTGTGTTTTACAATCTTTGCCGATTCCGTCAGCGGTCGATTCCGTCAGCGGTCTGTCA-3’	reverse primer for amplifying tub::loxp-TgRPI-loxp::YFP::DHFR* for TgRPI-cKD construction
Dicre-Tg6PGDH2-PCR1-F	5’-GCTTGCGCGTCGTCCCATGTG-3’	PCR1 of Tg6PGDH2-cKD
Dicre-in-Tub-PCR1-R	5’-GCCAACGAGTAGTTTTCCGC-3’	PCR1 of Tg6PGDH2-cKD and TgRPI-cKD
Dicre-in-DHFR*-PCR2-F	5’-CGCACGGACGAATCCAGATG-3’	PCR2 of Tg6PGDH2-cKD and TgRPI-cKD
Dicre-Tg6PGDH2-PCR2-R	5’-GATCCCATGCCGCGACCTTCG-3’	PCR2 of Tg6PGDH2-cKD
Dicre-Tg6PGDH2-PCR3-F	5’-GAAGTATGTGTGCGGCCAGTCC-3’	PCR3 of Tg6PGDH2-cKD
Dicre-Tg6PGDH2-PCR3-R	5’-GAAGCTGCATGCCCTGTGCG-3’	PCR3 of Tg6PGDH2-cKD
Dicre-TgRPI-PCR1-F	5’-TGTCCGGAGACTAACCGCGA-3’	PCR1 of TgRPI-cKD
Dicre-TgRPI-PCR2-R	5’-CTTGCTCCGCGATCCATGGT-3’	PCR2 of TgRPI-cKD
Dicre-TgRPI-PCR3-F	5’-GACAACTCTCGACGGCATTG-3’	PCR3 of TgRPI-cKD
Dicre-TgRPI-PCR3-R	5’-GAAGTAGAGGTCGACGATGTAG-3’	PCR3 of TgRPI-cKD
Δ6pgdh2-PCR-F	5’-ATGTCGTGCGACGTCGGTGT-3’	PCR of Δ6pgdh2
Δ6pgdh2-PCR-F	5’-TCAGACACCAGTGGTCCAGT-3’	PCR of Δ6pgdh2
Δrpi-F-V2	5’-CTCAGGACAAAGCAAAGCAAGCCG-3’	PCR of Δrpi
Δrpi-R-V2	5’-CGCTCTGCAGTCAATGTTGCGAC-3’	PCR of Δrpi
6PGDH2-T.gondii-F	5’-ATGTCGTGCGACGTCGGTGT-3’	forward primer for amplifying Toxoplasma gondii 6PGDH2 for pTub::Tg6PGDH2::HA::CAT* plasmid construction
6PGDH2-T.gondii-R	5’-TCAGACACCAGTGGTCCAGT-3’	reverse primer for amplifying Toxoplasma gondii 6PGDH2 for pTub:: Tg6PGDH2::HA::CAT* plasmid construction
pVer-6PGDH2-F	5’ACTGGACCACTGGTGTCTGATATCCTTACGATGTTCCAGA-3	forward primer for amplifying backbone of tub::HA::CAT* for pTub:: Tg6PGDH2::HA::CAT* plasmids construction
pVer-6PGDH2-R	5’ACACCGACGTCGCACGACATCTTGCTCACCATTTTAGATC-3	reverse primer for amplifying backbone of tub::HA::CAT* for pTub:: Tg6PGDH2::HA::CAT* plasmids construction
CAT*-UPRT::6PGDH2-5UTR-F	5’-GAAAAGAAGGAAGTGACAACCCCTCTGGATGTGTCATACCATGGAGTTTCCGATAAGCTTGATATCGAATTCCTG-3’	forward primer for amplifying tub::Tg6PGDH2::HA::CAT* for compTbRPI strain construction
CAT*-UPRT::6PGDH2-3UTR-R	5’-GATGAGGATTTTCCCGATGCGGCAGCCGCGGCAAACTGCCCGCAAGCCACCTGTAGCCTGCCAGAACACTTG-3’	reverse primer for amplifying tub::Tb6PGDH2::HA::CAT* for compTbRPI strain construction
PCR1-compTg6PGDH2-F	5’-TCTTCTACGCCGACCGCCTG-3’	PCR1 of compTg6PGDH2
PCR1-compTg6PGDH2-R	5’-GCAACTGACTGAAATGCCTC-3’	PCR1 of compTg6PGDH2
PCR2-compTg6PGDH2-F	5’-ATCGAGCCTTGAGCGTTTCT-3’	PCR2 of compTg6PGDH2
PCR2-compTg6PGDH2-R	5’-ACATCGGATCGAGCAGCATC-3’	PCR2 of compTg6PGDH2
PCR3-compTg6PGDH2-F	5’-TCTTCTACGCCGACCGCCTG-3’	PCR3 of compTg6PGDH2
PCR3-compTg6PGDH2-R	5’-ACATCGGATCGAGCAGCATC-3’	PCR3 of compTg6PGDH2
RPI-T.brucei-F	5’-GATCTAAAATGGTGAGCAAGATGACGCGCAAGGTGGCTAT-3’	forward primer for amplifying Trypanosoma brucei RPI for pTub::TbRPI::HA::CAT* plasmid construction
RPI-T.brucei-R	5’-TCTGGAACATCGTAAGGATAACAACCATTCGTGTTAGATTCGGCAG-3’	reverse primer for amplifying Trypanosoma brucei RPI for pTub:: TbRPI::HA::CAT* plasmid construction
pVer-RPI-F	5’-TATCCTTACGATGTTCCAGATTATGCC-3’	forward primer for amplifying backbone of tub::HA::CAT* for pTub:: TbRPI::HA::CAT* plasmids construction
pVer-RPI-R	5’-CTTGCTCACCATTTTAGATCTAAAAGGG-3’	reverse primer for amplifying backbone of tub::HA::CAT* for pTub:: TbRPI::HA::CAT* plasmids construction
CAT*-UPRT::RPI-5UTR-F	5’-GAAAAGAAGGAAGTGACAACCCCTCTGGATGTGTCATACCATGGAGTTTCCGATAAGCTTGATATCGAATTCCTG-3’	forward primer for amplifying tub::TbRPI::HA::CAT* for compTbRPI strain construction
CAT*-UPRT::RPI-3UTR-R	5’-GATGAGGATTTTCCCGATGCGGCAGCCGCGGCAAACTGCCCGCAAGCCACCTGTAGCCTGCCAGAACACTTG-3’	reverse primer for amplifying tub::TbRPI::HA::CAT* for compTbRPI strain construction
PCR4-RPI-T.brucei-F	5’-GATCTAAAATGGTGAGCAAGATGACGCGCAAGGTGGCTAT-3’	PCR4 of compTbRPI
PCR4-RPI-T.brucei -R	5’-TCTGGAACATCGTAAGGATAACAACCATTCGTGTTAGATTCGGCAG-3’	PCR4 of compTbRPI
PCR5-5'-in-upUPRT-F	5’-GAACGCGTGTATCCCGCTTC-3’	PCR5 of compTbRPI
PCR5-3'-in-downUPRT-R	5’-CCTATCGCTCTTCACCTTCTC -3’	PCR5 of compTbRPI
RT-β-tubulin-F	5’-CACTGGTACACGGGTGAAGGT-3’	primer of β-tubulin-based qPCR for determining parasites load
RT-β-tubulin-R	5’-ATTCTCCCTCTTCCTCTGCG-3’	primer of β-tubulin-based qPCR for determining parasites load
RT-PCR-TgG6PDH1-F	5’-ACCAAATCTGACTCCCAACG-3’	forward primer for RT-PCR of TgG6PDH1
RT-PCR-TgG6PDH1-R	5’-GGTCCACTTGTAGTTGCTTTG-3’	reverse primer for RT-PCR of TgG6PDH1
RT-PCR-TgG6PDH2-F	5’-ATCGAGAATGGAACAGGCAC-3’	forward primer for RT-PCR of TgG6PDH2
RT-PCR-TgG6PDH2-R	5’-GTATGCATTAAAGAACTCGCCG-3’	reverse primer for RT-PCR of TgG6PDH2
RT-PCR-Tg6PGDH2-F	5’-CTGAACCTGTCCCTGAATATGG-3’	forward primer for RT-PCR of Tg6PGDH2
RT-PCR-Tg6PGDH2-R	5’-TGTGTAAAAGTCGTAGCTCCC-3’	reverse primer for RT-PCR of Tg6PGDH2
RT-PCR-TgRuPE-F	5’-CTGGCTTCACCTGGACATC-3’	forward primer for RT-PCR of TgRuPE
RT-PCR-TgRuPE-R	5’-TGGACTCCCAGATACACCG-3’	reverse primer for RT-PCR of TgRuPE
RT-PCR-TgRPI-F	5’-CTCAGGACAAAGCAAAGCAAG-3’	forward primer for RT-PCR of TgRPI
RT-PCR-TgRPI-R	5’-TGTGGGAGCTGGAAAAGAC-3’	reverse primer for RT-PCR of TgRPI
RT-PCR-TgTAL-F	5’-GATCCTCAAAATCGTCCCCG-3’	forward primer for RT-PCR of TgTAL
RT-PCR-TgTAL-R	5’-ACATACTCCGCAACTTTCTCG-3’	reverse primer for RT-PCR of TgTAL
RT-PCR-β-tubulin-F	5’-GTTCCCTCGTCTCCACTTCTTCC-3’	internal reference for RT-PCR
RT-PCR-β-tubulin-R	5’-ATTCTCCCTCTTCCTCTGCG-3’	internal reference for RT-PCR
RT-qPCR-TgMAG1-F	5’-AACCGTAGGATTGAGCCAAA-3’	forward primer for RT-qPCR of TgMAG1
RT-qPCR-TgMAG1-R	5’-GAAAGTATGACGGGGTCGAT-3’	reverse primer for RT-qCR of TgMAG1
RT-qPCR-TgSRS12B-F	5’-GACTGTGGTAAAGACGGATCG-3’	forward primer for RT-qPCR of TgSRS12B
RT-qPCR-TgSRS12B-R	5’-TACTTGCGGAATGGATGAGG-3’	reverse primer for RT-qCR of TgSRS12B
RT-qPCR-TgSRS35A-F	5’-AGCTGGACCTACGATTTCAAG-3’	forward primer for RT-qPCR of TgSRS35A
RT-qPCR-TgSRS35A-R	5’-GAGAACTTGACTAGGGTTGGG-3’	reverse primer for RT-qCR of TgSRS35A
RT-qPCR-TgSAG53F-F	5’-TGCCTGCTGATCCAAATGTC-3’	forward primer for RT-qPCR of TgSRS53F
RT-qPCR-TgSAG53F-R	5’-GCAGCTTTACTTGCTTGTCA-3’	reverse primer for RT-qCR of TgSRS53F
RT-qPCR-TgG6PDH1-F	5’-CAGTGGAGACTTAGCTCACAAG-3’	forward primer for RT-qPCR of TgG6PDH1
RT-qPCR-TgG6PDH1-R	5’-AAGCAGGTCAATAGCAGACG-3’	reverse primer for RT-qCR of TgGG6PDH1
RT-qPCR-TgG6PDH2-F	5’-CGGCAAGGAGATGTTACAGG-3’	forward primer for RT-qPCR of TgG6PDH2
RT-qPCR-TgG6PDH2-R	5’-CACGAGAGTTAGAAGTTGGAGG-3’	reverse primer for RT-qCR of TgG6PDH2
RT-qPCR-β-tubulin-F	5’-GAACTCGTCCTACTTCGTTGAG-3’	internal reference for RT-qPCR
RT-qPCR-β-tubulin-R	5’-CCATCTCGTCCATACCTTCAC-3’	internal reference for RT-qPCR
fram-pCold-F	5’-GTAATCTCTGCTTAAAAGCA-3’	forward primer for amplifying backbone of pCold-Tg6PGDH2 plasmid construction
fram-pCold-R	5’-CCTACCTTCGATATGATGAT -3’	reverse primer for amplifying backbone of pCold-Tg6PGDH2 plasmid construction
pcold-Tg6PGDH2-CDS-F	5’-ATCATCATATCGAAGGTAGGTCGTGCGACGTCGGTGTTTA-3’	forward primer for amplifying Tg6PGDH2 coding sequence for pCold-Tg6PGDH2plasmid construction
pcold-Tg6PGDH2-CDS-R	5’-TGCTTTTAAGCAGAGATTACTCAGACACCAGTGGTCCAGT-3’	reverse primer for amplifying Tg6PGDH2 coding sequence for pCold-Tg6PGDH2plasmid construction
pcold-fram-F	5’-CTCGAGGGATCCGAATTCAAGC-3’	forward primer for amplifying backbone of pCold-TgRPI plasmid construction
pcold-fram-R	5’-GGTACCGAGCTCCATATGCCTAC-3’	reverse primer for amplifying backbone of pCold-TgRPI plasmid construction
pcold-TgRPI-CDS-F	5’-GTAGGCATATGGAGCTCGGTACCAATCCTCAGGACAAAGCAAAGCAAG-3’	forward primer for amplifying TgRPI coding sequence for pCold-TgRPI plasmid construction
pcold-TgRPI-CDS-R	5’-GCTTGAATTCGGATCCCTCGAGTTTGCGCTCTGCAGTCAATGT-3’	reverse primer for amplifying TgRPI coding sequence for pCold-TgRPI plasmid construction
