# Supplementary material for: Metabolic flexibilities and vulnerabilities in the pentose phosphate pathway of the zoonotic pathogen Toxoplasma gondii
Source: PLoS Pathog. 2022 Sep 19;18(9):e1010864. doi: 10.1371/journal.ppat.1010864 (PMC9521846; doi:10.1371/journal.ppat.1010864)
Supplement: S2 Table — (XLSX) [file ppat.1010864.s010.xlsx]

## Sheet: Plasmids
Table S2. Plasmids used in this study
Plasmid name	Use	Source
pSAG1-Cas9-TgU6-sgMIC3	Template for gene specific CRISPR plasmid construction	Requested from Shen’s Lab
pSAG1-Cas9-TgU6-3UTR-sgG6PDH1	To construct the TgG6PDH1 specific CRISPR plasmidat at its C-terminus	This work
pSAG1-Cas9-TgU6-5UTR-sgG6PDH1	To construct the TgG6PDH1 specific CRISPR plasmid at its N-terminus	This work
pCas9-gRNA1-gRNA2-G6PDH1	To construct the TgG6PDH1 double cutting CRISPR plasmid for TgG6PDH1 knockout strain construction	This work
pSAG1-Cas9-TgU6 -3UTR-sgG6PDH2	To construct the TgG6PDH2 specific CRISPR plasmid at its C-terminus	This work
pSAG1-Cas9-TgU6 -3UTR-sg6PGDH1	To construct the Tg6PGDH1 specific CRISPR plasmidat at its C-terminus	This work
pSAG1-Cas9-TgU6 -3UTR-sg6PGDH2	To construct the TgG6PDH2 specific CRISPR plasmid at its C-terminus	This work
pSAG1-Cas9-TgU6-3UTR-sgRuPE	To construct the TgRuPE specific CRISPR plasmid at its C-terminus	This work
pSAG1-Cas9-TgU6-3UTR-sgRPI	To construct the TgRPI specific CRISPR plasmid at its C-terminus	This work
pSAG1-Cas9-TgU6-3UTR-sgTKT	To construct the TgTKT specific CRISPR plasmid at its C-terminus	This work
pSAG1-Cas9-TgU6-3UTR-sgTAL	To construct the TgTAL specific CRISPR plasmid at its C-terminus	This work
p10×HA-DHFR*	Template for amplifying 10HA	Requested from Shen’s Lab
p3×HA-HXGPRT*	Template for amplifying 3HA	Requested from Shen’s Lab
pSAG1-Cas9-TgU6-sgG6PDH2	TgG6PDH2 specific CRISPR plasmid for TgG6PDH2 knockout strain construction	This work
pSAG1-Cas9-TgU6-sg6PGDH1	Tg6PGDH1 specific CRISPR plasmid for Tg6PGDH1 knockout strain construction	This work
pSAG1-Cas9-TgU6-sgRuPE	TgRuPE specific CRISPR plasmid for TgRuPE knockout strain construction	This work
pSAG1-Cas9-TgU6 -sgTAL	TgTAL specific CRISPR plasmid for TgTAL knockout strain construction	This work
p loxp-DHFR*-loxp	Template for amplifying DHFR*	Requested from Shen’s Lab
pCas9-in5UTR-gRNA-6PGDH2	Tg6PGDH2 specific CRISPR plasmid at its N-terminus for Tg6PGDH2 double cutting CRISPR plasmid construction	This work
pCas9-in3UTR-gRNA-6PGDH2	Tg6PGDH2 specific CRISPR plasmid at its C-terminus for Tg6PGDH2 double cutting CRISPR plasmid construction	This work
pCas9-gRNA1-gRNA2-6PGDH2	Tg6PGDH2 specific double cutting CRISPR plasmid for Tg6PGDH2-cKD conditional knockout strain construction	This work
pTub-loxp-6PGDH2CDS-loxp-YFP-DHFR*	Backbone for Tg6PGDH2-cKD conditional knockout strain construction	This work
pTub::PYK1::HA::CAT*	Backbone for pTub::TbRPI::HA::CAT* and pTub::Tg6PGDH2::HA::CAT* plasmids construction	Requested from Shen’s Lab
pSAG1-Cas9-TgU6 -sgUPRT	UPRT specific CRISPR plasmid	Requested from Shen’s Lab
pTub::Tg6PGDH2::HA::CAT*	To construct the compTg6PGDH2 strain	This work
pSAG1-Cas9-TgU6-sgRPI	TgRPI specific CRISPR plasmid for TgRPI-cKD conditional knockout strain construction	This work
pTub-loxp-RPICDS-loxp-YFP-DHFR*	Backbone for TgRPI-cKD conditional knockout strain construction	This work
pTub::TbRPI::HA::CAT*	To construct the compTbRPI strain	This work
pCold-Tg6PGDH2	To construct plasmid expressing Tg6PGDH2 from Escherichia coli	This work
pCold-TgRPI	To construct plasmid expressing TgRPI from Escherichia coli	This work
