# Supplementary material for: Metabolic flexibilities and vulnerabilities in the pentose phosphate pathway of the zoonotic pathogen Toxoplasma gondii
Source: PLoS Pathog. 2022 Sep 19;18(9):e1010864. doi: 10.1371/journal.ppat.1010864 (PMC9521846; doi:10.1371/journal.ppat.1010864)
Supplement: S3 Table — (XLSX) [file ppat.1010864.s011.xlsx]

## Sheet: Transgenic parasites 
	Table S3. Transgenic parasites used in this study
	Name	Comments
	RHΔku80	Parental strain,requested from Shen’s Lab
	RHΔku80Δhxgprt-Tir1	Parental strain,requested from Shen’s Lab
	Dicre	Parental strain,requested from Shen’s Lab
	TgG6PDH1-3HA	TgG6PDH1 gene was endogenously tagged with a 3xHA epitope at its C-terminus by CRISPR-Cas9 based genome editing technique
	TgG6PDH2-3HA	TgG6PDH2 gene was endogenously tagged with a 3xHA epitope at its C-terminus by CRISPR-Cas9 based genome editing technique
	Tg6PGDH1-3HA	Tg6PGDH1 gene was endogenously tagged with a 3xHA epitope at its C-terminus by CRISPR-Cas9 based genome editing technique
	Tg6PGDH2-10HA	Tg6PGDH2 gene was endogenously tagged with a 10xHA epitope at its C-terminus by CRISPR-Cas9 based genome editing technique
	TgRuPE-10HA	TgRuPE gene was endogenously tagged with a 10xHA epitope at its C-terminus by CRISPR-Cas9 based genome editing technique
	TgRPI-3HA	TgRPI gene was endogenously tagged with a 3xHA epitope at its C-terminus by CRISPR-Cas9 based genome editing technique
	TgTKT-10HA	TgTKT gene was endogenously tagged with a 10xHA epitope at its C-terminus by CRISPR-Cas9 based genome editing technique
	TgTAL-3HA	TgTAL gene was endogenously tagged with a 3xHA epitope at its C-terminus by CRISPR-Cas9 based genome editing technique
	Δg6pdh1	TgG6PDH1 was deleted by homologous recombination in RH∆ku80
	Δg6pdh2	TgG6PDH2 was deleted by homologous recombination in RH∆ku80
	Δg6pdh1Δg6pdh2	TgG6PDH1 was deleted by homologous recombination in Δg6pdh2
	Δ6pgdh1	Tg6PGDH1 was deleted by homologous recombination in RHΔku80
	Δrupe	TgRuPE was deleted by homologous recombination in RHΔku80
	Δtal	TgTAL was deleted by homologous recombination in RHΔku80
	Tg6PGDH2-cKD	Tg6PGDH2 was replaced by tub::loxp-Tg6PGDH2-loxp::YFP::DHFR* in Dicre
	Δ6pgdh2	Tg6PGDH2 was deleted in Tg6PGDH2-cKD
	compTg6PGDH2	Ectopic expression of Toxoplasma gondii 6PGDH2 in Tg6PGDH2-cKD for complementation
	TgRPI-cKD	TgRPI was replaced by tub::loxp-TgRPI-loxp::YFP::DHFR* in Dicre
	Δrpi	TgRPI was deleted in TgRPI-cKD
	compTbRPI	Ectopic expression of Trypanosoma brucei RPI in Δrpi for complementation
