# Supplementary material for: Metabolic flexibilities and vulnerabilities in the pentose phosphate pathway of the zoonotic pathogen Toxoplasma gondii
Source: PLoS Pathog. 2022 Sep 19;18(9):e1010864. doi: 10.1371/journal.ppat.1010864 (PMC9521846; doi:10.1371/journal.ppat.1010864)
Supplement: S4 Table — (XLSX) [file ppat.1010864.s012.xlsx]

## Sheet: Abbreviations
Table S4. abbreviations
Abbreviation	Full name
GT1	glucose transporter
Gluc	glucose
G6P	glucose 6-phosphate
F6P	fructose 6-phosphate
F1,6P	fructose-1,6-bisphosphate
GA3P	glyceraldehyde 3-phosphate
3PG	3-phosphoglycerate acid
2PG	2-phosphoglycerate acid
Pyr	pyruvate
Lac	lactate
Cit	citrate
Cis-aco	cis-aconitic acid
Suc	succinate
Fum	fumarate
Mal	malate
Oxa	oxoglutaric acid
GABA	gamma-aminobutycic acid
6PGL	6-phosphogluconolactone
6PG	6-Phosphogluconate
Ru5P	ribulose-5-phosphate
R5P	ribose 5-phosphate
Xu5P	xylulose-5-phosphate
S7P	sedoheptulose-7-phosphate
SBP	sedoheptulose1,7-diphosphate
E4P	erythrose-4-phosphate
NADP	nicotinamide adenine dinucleotide phosphate
NADPH	reduced nicotinamide adenine dinucleotide phosphate
