# Supplementary material for: Metabolic flexibilities and vulnerabilities in the pentose phosphate pathway of the zoonotic pathogen Toxoplasma gondii
Source: PLoS Pathog. 2022 Sep 19;18(9):e1010864. doi: 10.1371/journal.ppat.1010864 (PMC9521846; doi:10.1371/journal.ppat.1010864)
Supplement: S5 Table — (XLSX) [file ppat.1010864.s013.xlsx]

## Sheet: Differentially_expressed_statis
Protein accession	Protein description	Gene name	Δrpi/WT Ratio	Δrpi/WT P value	Regulated Type	Coverage [%]	Peptides	PSMs	Unique Peptides	MW [kDa]	Intensity TgRPI-cKD-1	Intensity TgRPI-cKD-2	Intensity TgRPI-cKD-3	Intensity TgRPI-cKD-4	Intensity Δrpi-1	Intensity Δrpi-2	Intensity Δrpi-3	Intensity Δrpi-4	TgRPI-cKD-1	TgRPI-cKD-2	TgRPI-cKD-3	TgRPI-cKD-4	Δrpi-1	Δrpi-2	Δrpi-3	Δrpi-4	Subcellular localization	KEGG KO No.	KEGG Gene	KEGG pathway	Biological Process	Cellular Component	Molecular Function	Pfam ID	Domain description	KOG category	KOG NO.	KOG description
TGGT1_292975-t26_1-p1	Protein transport protein SEC31(predict) GN=TGGT1_292975	TGGT1_292975	2.602	0.0278756	Up	4	7	28	7	295.4	3.2218e+06	2.37972e+07	5.37786e+06	4.13928e+06	2.6695e+07	2.05769e+07	2.39423e+07	2.34828e+07	0.24	1.767	0.401	0.305	1.994	1.541	1.791	1.734	nucleus
TGGT1_293170-t26_1-p1	Calponin-homology (CH) domain-containing protein(predict) GN=TGGT1_293170	TGGT1_293170	1.902	2.40003e-05	Up	5	12	31	12	359.4	2.14287e+07	2.17938e+07	1.77e+07	1.90409e+07	3.98295e+07	3.81923e+07	3.76572e+07	3.57957e+07	0.876	0.889	0.725	0.771	1.634	1.571	1.547	1.451	nucleus
TGGT1_293220-t26_1-p1	DHHC zinc finger domain-containing protein GN=TGGT1_293220	TGGT1_293220	1.525	0.00847084	Up	2	3	4	3	146.3		2.32443e+06	3.30129e+06	2.67266e+06	4.75385e+06	4.16409e+06	3.88649e+06	3.99303e+06		0.72	1.027	0.822	1.481	1.3	1.212	1.229	plasma membrane									S	KOG1311	DHHC-type Zn-finger proteins
TGGT1_293350-t26_1-p1	mitochondrial carrier superfamily protein GN=TGGT1_293350	TGGT1_293350	1.953	0.000374469	Up	7	4	17	4	65.5	3.32255e+06	3.08507e+06	3.03231e+06	3.5993e+06	7.80902e+06	5.51317e+06	6.52185e+06	5.50642e+06	0.761	0.705	0.697	0.817	1.796	1.271	1.502	1.252	nucleus	K15118								C	KOG0766	Predicted mitochondrial carrier protein
TGGT1_293380-t26_1-p1	histone lysine acetyltransferase HAT1 GN=TGGT1_293380	TGGT1_293380	0.628	0.0216489	Down	18	9	59	9	82.4	1.69149e+07	1.67863e+07	1.78583e+07	1.72327e+07	9.21581e+06	8.2599e+06	1.30983e+07	1.24857e+07	1.114	1.103	1.179	1.125	0.609	0.547	0.867	0.816	nucleus							PF10394	Histone acetyl transferase HAT1 N-terminus
TGGT1_293440-t26_1-p1	Putative transmembrane protein(predict) GN=TGGT1_293440	TGGT1_293440	1.743	0.000231347	Up	29	11	194	11	58.7	7.78339e+07	8.23415e+07	7.97147e+07	8.04502e+07	1.47147e+08	1.2849e+08	1.47079e+08	1.33485e+08	0.724	0.765	0.744	0.742	1.374	1.203	1.376	1.232	plasma membrane
TGGT1_293470-t26_1-p1	Immune mapped protein 1(predict) GN=TGGT1_293470	TGGT1_293470	1.787	1.1975e-05	Up	47	15	147	15	43.5	1.87465e+08	1.86204e+08	2.07236e+08	2.19745e+08	3.37459e+08	3.52928e+08	3.73664e+08	3.61066e+08	0.741	0.735	0.821	0.861	1.339	1.404	1.485	1.416	cytoplasm
TGGT1_293730-t26_1-p1	DHHC zinc finger domain-containing protein GN=TGGT1_293730	TGGT1_293730	0.57	4.13976e-05	Down	21	16	95	16	107	9.08274e+07	9.86044e+07	8.37292e+07	9.5533e+07	5.28939e+07	4.6168e+07	5.43168e+07	5.61592e+07	1.165	1.262	1.077	1.214	0.681	0.596	0.7	0.714	nucleus									S	KOG4177	Ankyrin
TGGT1_293770-t26_1-p1	chitinase-like protein CLP1 GN=TGGT1_293770	TGGT1_293770	0.522	0.000957662	Down	27	10	80	10	74.9	4.68184e+07	5.3079e+07	5.55685e+07	5.43482e+07	2.42809e+07	2.31199e+07	3.08293e+07	3.09572e+07	1.152	1.304	1.371	1.326	0.6	0.573	0.763	0.756	extracellular							PF00182	Chitinase class I	G	KOG4742	Predicted chitinase
TGGT1_293810-t26_1-p1	carboxyvinyl-carboxyphosphonate phosphorylmutase GN=TGGT1_293810	TGGT1_293810	1.858	0.000936995	Up	25	5	43	5	39.9	1.84015e+07	1.682e+07	2.44291e+07	2.15203e+07	3.23632e+07	3.52137e+07	3.92689e+07	4.34512e+07	0.674	0.615	0.897	0.781	1.19	1.298	1.446	1.579	cytoplasm	K03417	prpB; methylisocitrate lyase [EC:4.1.3.30]	map00640 Propanoate metabolism; map01100 Metabolic pathways;				PF13714	Phosphoenolpyruvate phosphomutase	H	KOG1260	Isocitrate lyase
TGGT1_293900-t26_1-p1	sporozoite protein with an altered thrombospondin repeat SPATR GN=TGGT1_293900	TGGT1_293900	0.642	0.000117008	Down	31	12	135	12	57.6	7.95151e+07	7.59184e+07	8.09574e+07	8.09704e+07	5.11513e+07	5.74477e+07	4.69224e+07	4.74689e+07	1.259	1.2	1.286	1.271	0.813	0.915	0.747	0.746	mitochondria
TGGT1_294050-t26_1-p1	Putative transmembrane protein(predict) GN=TGGT1_294050	TGGT1_294050	2.336	0.0050681	Up	9	3	12	3	61.9	4.53992e+06	8.32557e+06	4.26707e+06	7.47821e+06	1.31899e+07	1.22482e+07	1.21593e+07	1.97225e+07	0.527	0.965	0.497	0.861	1.537	1.431	1.419	2.272	plasma membrane
TGGT1_294190-t26_1-p1	enoyl-CoA hydratase/isomerase family protein GN=TGGT1_294190	TGGT1_294190	3.174	1.05821e-06	Up	21	12	53	12	80.2	1.35562e+07	1.21332e+07	1.24908e+07	1.14927e+07	4.46795e+07	3.65521e+07	3.80711e+07	3.78076e+07	0.619	0.553	0.572	0.52	2.047	1.679	1.747	1.712	nucleus									I	KOG1684	Enoyl-CoA hydratase
TGGT1_294250-t26_1-p1	WD domain, G-beta repeat-containing protein GN=TGGT1_294250	TGGT1_294250	4.542	9.75362e-10	Up	31	13	116	13	55.8	6.53693e+07	6.80312e+07	6.39502e+07	6.65848e+07	3.02807e+08	2.96518e+08	3.09901e+08	2.85199e+08	0.464	0.482	0.455	0.468	2.156	2.117	2.209	2.007	cytoplasm									U	KOG1009	Chromatin assembly complex 1 subunit B/CAC2 (contains WD40 repeats)
TGGT1_294430-t26_1-p1	Protein SDA1(predict) GN=TGGT1_294430	TGGT1_294430	0.664	0.000328523	Down	10	7	53	7	100.5	1.27042e+07	1.41247e+07	1.41566e+07	1.53226e+07	8.9858e+06	1.02289e+07	9.49946e+06	8.50973e+06	1	1.109	1.117	1.195	0.71	0.81	0.751	0.664	cytoplasm	K14856								DZ	KOG2229	Protein required for actin cytoskeleton organization and cell cycle progression
TGGT1_294440-t26_1-p1	NOL1/NOP2/sun family protein GN=TGGT1_294440	TGGT1_294440	0.478	0.00041077	Down	12	7	29	7	105.7	1.32292e+07	1.18961e+07	1.29979e+07	1.08732e+07	6.02058e+06	6.83249e+06	6.01744e+06	4.43355e+06	1.331	1.195	1.311	1.084	0.608	0.692	0.609	0.443	nucleus	K15335								J	KOG2198	tRNA cytosine-5-methylases and related enzymes of the NOL1/NOP2/sun superfamily
TGGT1_294640-t26_1-p1	ribonucleoside-diphosphate reductase large chain GN=TGGT1_294640	TGGT1_294640	0.599	2.03008e-05	Down	37	25	288	25	98.1	1.99226e+08	2.06841e+08	1.98178e+08	1.94668e+08	1.31406e+08	1.21407e+08	1.13749e+08	1.10362e+08	1.167	1.209	1.164	1.13	0.772	0.715	0.669	0.641	cytoplasm	K10807	RRM1; ribonucleoside-diphosphate reductase subunit M1 [EC:1.17.4.1]	map00230 Purine metabolism; map00480 Glutathione metabolism; map00240 Pyrimidine metabolism; map01100 Metabolic pathways;	GO:0006139 nucleobase-containing compound metabolic process; GO:0006725 cellular aromatic compound metabolic process; GO:0006753 nucleoside phosphate metabolic process; GO:0006793 phosphorus metabolic process; GO:0006796 phosphate-containing compound metabolic process; GO:0006807 nitrogen compound metabolic process; GO:0008152 metabolic process; GO:0009058 biosynthetic process; GO:0009117 nucleot…	GO:0005622 intracellular; GO:0005623 cell; GO:0005737 cytoplasm; GO:0005829 cytosol; GO:0005971 ribonucleoside-diphosphate reductase complex; GO:0032991 protein-containing complex; GO:1902494 catalytic complex; GO:1990204 oxidoreductase complex;	GO:0000166 nucleotide binding; GO:0003824 catalytic activity; GO:0004748 ribonucleoside-diphosphate reductase activity, thioredoxin disulfide as acceptor; GO:0005488 binding; GO:0005515 protein binding; GO:0016491 oxidoreductase activity; GO:0016725 oxidoreductase activity, acting on CH or CH2 groups; GO:0016728 oxidoreductase activity, acting on CH or CH2 groups, disulfide as acceptor; GO:003609…	PF03477; PF00317	ATP cone domain; Ribonucleotide reductase, all-alpha domain	F	KOG1112	Ribonucleotide reductase, alpha subunit
TGGT1_294710-t26_1-p1	RNA recognition motif-containing protein GN=TGGT1_294710	TGGT1_294710	1.576	0.000158178	Up	17	17	210	17	122	2.66503e+08	3.36989e+08	2.99676e+08	3.17326e+08	4.49866e+08	4.9799e+08	4.68701e+08	4.99102e+08	0.742	0.937	0.837	0.876	1.258	1.396	1.312	1.379	nucleus							PF00076	RNA recognition motif. (a.k.a. RRM, RBD, or RNP domain)
TGGT1_294780-t26_1-p1	Tho complex subunit 7(predict) GN=TGGT1_294780	TGGT1_294780	1.623	0.000519036	Up	18	5	23	5	35	1.76075e+07	1.4383e+07	1.71281e+07	1.73881e+07	2.44276e+07	2.46232e+07	3.06819e+07	2.77913e+07	0.887	0.723	0.865	0.868	1.235	1.249	1.554	1.389	nucleus
TGGT1_294790-t26_1-p1	Putative transmembrane protein(predict) GN=TGGT1_294790	TGGT1_294790	0.652	0.000479779	Down	23	7	94	7	37.7	1.55593e+08	1.55262e+08	1.53466e+08	1.64934e+08	1.04195e+08	1.10479e+08	8.44735e+07	1.09763e+08	1.17	1.165	1.157	1.229	0.786	0.836	0.639	0.819	plasma membrane
TGGT1_294800B-t26_1-p1	putative elongation factor 1-alpha (EF-1-ALPHA) GN=TGGT1_294800B	TGGT1_294800B	0.409	0.0180403	Down	66	17	1433	3	33.7	1.84912e+07	1.48036e+07	1.55864e+07	7.57721e+06	5.94038e+06	6.72444e+06	7.19221e+06	3.15949e+06	1.761	1.407	1.488	0.715	0.568	0.644	0.688	0.298	cytoplasm				GO:0001932 regulation of protein phosphorylation; GO:0001933 negative regulation of protein phosphorylation; GO:0006403 RNA localization; GO:0006405 RNA export from nucleus; GO:0006409 tRNA export from nucleus; GO:0006412 translation; GO:0006414 translational elongation; GO:0006469 negative regulation of protein kinase activity; GO:0006518 peptide metabolic process; GO:0006611 protein export from…	GO:0000322 storage vacuole; GO:0000323 lytic vacuole; GO:0000324 fungal-type vacuole; GO:0000329 fungal-type vacuole membrane; GO:0005622 intracellular; GO:0005623 cell; GO:0005737 cytoplasm; GO:0005739 mitochondrion; GO:0005773 vacuole; GO:0005774 vacuolar membrane; GO:0005840 ribosome; GO:0005853 eukaryotic translation elongation factor 1 complex; GO:0016020 membrane; GO:0031090 organelle membr…	GO:0000166 nucleotide binding; GO:0001882 nucleoside binding; GO:0001883 purine nucleoside binding; GO:0003676 nucleic acid binding; GO:0003723 RNA binding; GO:0003746 translation elongation factor activity; GO:0003779 actin binding; GO:0003824 catalytic activity; GO:0003924 GTPase activity; GO:0005488 binding; GO:0005515 protein binding; GO:0005525 GTP binding; GO:0008092 cytoskeletal protein bi…	PF00009; PF03144; PF03143	Elongation factor Tu GTP binding domain; Elongation factor Tu domain 2; Elongation factor Tu C-terminal domain	J	KOG0052	Translation elongation factor EF-1 alpha/Tu
TGGT1_294890-t26_1-p1	hypothetical protein GN=TGGT1_294890	TGGT1_294890	1.672	0.000270664	Up	12	7	44	7	68.9	2.13165e+07	1.85771e+07	1.88453e+07	1.93775e+07	3.05108e+07	2.80828e+07	3.44201e+07	3.711e+07	0.858	0.746	0.761	0.773	1.233	1.138	1.393	1.482	mitochondria
TGGT1_294980-t26_1-p1	Putative transmembrane protein(predict) GN=TGGT1_294980	TGGT1_294980	0.483	2.64155e-05	Down	33	5	58	5	29.2	1.35366e+07	1.42351e+07	1.49429e+07	1.2342e+07	6.26362e+06	6.36198e+06	6.22883e+06	7.66767e+06	1.366	1.433	1.512	1.234	0.634	0.646	0.632	0.767	plasma membrane
TGGT1_295010-t26_1-p1	DEAD/DEAH box helicase domain-containing protein GN=TGGT1_295010	TGGT1_295010	0.662	0.0200536	Down	7	4	15	4	77	8.25438e+06	5.75052e+06	6.09539e+06	6.74885e+06	3.947e+06	4.07478e+06	3.67155e+06	6.02842e+06	1.391	0.967	1.03	1.127	0.667	0.691	0.622	1.008	nucleus	K14778			GO:0006139 nucleobase-containing compound metabolic process; GO:0006412 translation; GO:0006413 translational initiation; GO:0006518 peptide metabolic process; GO:0006725 cellular aromatic compound metabolic process; GO:0006807 nitrogen compound metabolic process; GO:0008152 metabolic process; GO:0009058 biosynthetic process; GO:0009059 macromolecule biosynthetic process; GO:0009987 cellular proc…	GO:0005622 intracellular; GO:0005623 cell; GO:0005634 nucleus; GO:0005730 nucleolus; GO:0005737 cytoplasm; GO:0010494 cytoplasmic stress granule; GO:0016281 eukaryotic translation initiation factor 4F complex; GO:0031974 membrane-enclosed lumen; GO:0031981 nuclear lumen; GO:0032991 protein-containing complex; GO:0035770 ribonucleoprotein granule; GO:0036464 cytoplasmic ribonucleoprotein granule; …	GO:0003676 nucleic acid binding; GO:0003723 RNA binding; GO:0003724 RNA helicase activity; GO:0003743 translation initiation factor activity; GO:0003824 catalytic activity; GO:0004386 helicase activity; GO:0005488 binding; GO:0005515 protein binding; GO:0008135 translation factor activity, RNA binding; GO:0008186 RNA-dependent ATPase activity; GO:0016462 pyrophosphatase activity; GO:0016787 hydro…	PF00270	DEAD/DEAH box helicase	A	KOG0340	ATP-dependent RNA helicase
TGGT1_295070-t26_1-p1	helicase associated domain (ha2) protein GN=TGGT1_295070	TGGT1_295070	3.272	4.37909e-08	Up	9	11	73	11	175.1	4.89252e+07	5.15638e+07	5.04733e+07	5.26149e+07	1.52641e+08	1.64997e+08	1.65582e+08	1.80734e+08	0.611	0.642	0.632	0.651	1.912	2.072	2.077	2.238	nucleus	K14780						PF04408; PF07717	Helicase associated domain (HA2); Oligonucleotide/oligosaccharide-binding (OB)-fold	A	KOG0926	DEAH-box RNA helicase
TGGT1_295090-t26_1-p1	OST3/OST6 family protein(predict) GN=TGGT1_295090	TGGT1_295090	0.633	5.68496e-05	Down	11	7	39	7	80.4	1.24704e+07	1.19188e+07	1.32324e+07	1.37154e+07	7.69924e+06	8.88214e+06	7.72739e+06	8.06668e+06	1.128	1.076	1.201	1.23	0.699	0.809	0.703	0.724	plasma membrane									S	KOG4474	Uncharacterized conserved protein
TGGT1_295380-t26_1-p1	hypothetical protein GN=TGGT1_295380	TGGT1_295380	1.857	0.00236057	Up	5	8	14	8	209.8	1.22327e+07	1.03366e+07	7.44563e+06	1.15031e+07	2.23212e+07	1.66863e+07	1.80508e+07	1.9731e+07	0.863	0.728	0.527	0.804	1.581	1.185	1.28	1.381	mitochondria,nucleus
TGGT1_295450-t26_1-p1	sjoegren syndrome nuclear autoantigen 1 family protein GN=TGGT1_295450	TGGT1_295450	0.558	0.00727646	Down	55	5	30	5	16.9	1.68718e+07	2.57474e+07	2.80985e+07	2.64635e+07	1.19028e+07	1.52331e+07	1.56155e+07	1.12699e+07	0.848	1.291	1.415	1.318	0.6	0.77	0.788	0.562	cytoplasm	K16780
TGGT1_295620-t26_1-p1	C3H1-type domain-containing protein(predict) GN=TGGT1_295620	TGGT1_295620	1.545	1.89253e-05	Up	2	2	7	2	128.4	1.03822e+08	1.07258e+08	1.05769e+08	1.12599e+08	1.66703e+08	1.75699e+08	1.50646e+08	1.68017e+08	0.822	0.848	0.84	0.884	1.325	1.401	1.199	1.32	nucleus
TGGT1_295650-t26_1-p1	hypothetical protein GN=TGGT1_295650	TGGT1_295650	1.707	4.50784e-05	Up	28	15	94	15	74.6	3.25326e+07	3.10962e+07	2.72265e+07	3.11794e+07	5.01968e+07	5.54716e+07	4.74713e+07	5.43135e+07	0.81	0.773	0.68	0.77	1.255	1.391	1.189	1.342	cytoplasm
TGGT1_295658-t26_1-p1	zinc finger in N-recognin protein GN=TGGT1_295658	TGGT1_295658	2.152	0.00610006	Up	3	9	42	9	480.7	5.91295e+06	3.82807e+06	8.80336e+06	7.8635e+06	1.57019e+07	1.33139e+07	1.2075e+07	1.55572e+07	0.663	0.429	0.991	0.875	1.768	1.503	1.362	1.732	plasma membrane									O	KOG1140	N-end rule pathway, recognition component UBR1
TGGT1_295680-t26_1-p1	putative periodic tryptophan protein PWP2 GN=TGGT1_295680	TGGT1_295680	1.503	0.000530141	Up	15	11	79	11	136.7	3.19362e+07	3.1941e+07	3.12276e+07	3.15966e+07	4.49577e+07	4.39699e+07	4.39461e+07	5.68944e+07	0.885	0.883	0.867	0.868	1.25	1.226	1.224	1.564	cytoplasm	K14558	PWP2; periodic tryptophan protein 2	map03008 Ribosome biogenesis in eukaryotes;	GO:0000003 reproduction; GO:0000122 negative regulation of transcription by RNA polymerase II; GO:0000429 carbon catabolite regulation of transcription from RNA polymerase II promoter; GO:0000430 regulation of transcription from RNA polymerase II promoter by glucose; GO:0000433 carbon catabolite repression of transcription from RNA polymerase II promoter by glucose; GO:0001196 regulation of matin…	GO:0005622 intracellular; GO:0005623 cell; GO:0005634 nucleus; GO:0017053 transcription repressor complex; GO:0032991 protein-containing complex; GO:0043226 organelle; GO:0043227 membrane-bounded organelle; GO:0043229 intracellular organelle; GO:0043231 intracellular membrane-bounded organelle;	GO:0005488 binding; GO:0005515 protein binding; GO:0005543 phospholipid binding; GO:0008289 lipid binding; GO:0019899 enzyme binding; GO:0035091 phosphatidylinositol binding; GO:0036033 mediator complex binding; GO:0042393 histone binding; GO:0042826 histone deacetylase binding; GO:0043167 ion binding; GO:0043168 anion binding; GO:0044877 protein-containing complex binding; GO:0080025 phosphatidy…			A	KOG0291	WD40-repeat-containing subunit of the 18S rRNA processing complex
TGGT1_295690-t26_1-p1	ubiquinone/menaquinone biosynthesis methyltransferase subfamily protein GN=TGGT1_295690	TGGT1_295690	1.92	0.000135904	Up	18	7	30	7	59	7.66193e+06	7.85286e+06	8.43942e+06	1.059e+07	1.69453e+07	1.74446e+07	1.56721e+07	1.59663e+07	0.684	0.699	0.755	0.937	1.518	1.566	1.406	1.413	mitochondria	K06127	COQ5; 2-methoxy-6-polyprenyl-1,4-benzoquinol methylase [EC:2.1.1.201]	map01240 Biosynthesis of cofactors; map01110 Biosynthesis of secondary metabolites; map01100 Metabolic pathways;						H	KOG1540	Ubiquinone biosynthesis methyltransferase COQ5
TGGT1_295760-t26_1-p1	calcium-dependent protein kinase CDPK4A GN=TGGT1_295760	TGGT1_295760	3.265	0.0128769	Up	7	3	5	3	60.9	3.26731e+06		843448	1.14056e+06	6.90644e+06	4.73111e+06	5.11685e+06	6.05589e+06	1.034		0.268	0.358	2.193	1.506	1.627	1.9	cytoplasm	K13412	CPK; calcium-dependent protein kinase [EC:2.7.11.1]	map05145 Toxoplasmosis;				PF00069; PF13499	Protein kinase domain; EF-hand domain pair	T	KOG0032	Ca2+/calmodulin-dependent protein kinase, EF-Hand protein superfamily
TGGT1_410650-t26_1-p1	tubulin-binding cofactor A GN=TGGT1_410650	TGGT1_410650	0.49	6.27328e-08	Down	26	3	33	3	19.6	1.39706e+07	1.44926e+07	1.38422e+07	1.39259e+07	7.03469e+06	7.12144e+06	6.59723e+06	6.71962e+06	1.312	1.359	1.304	1.297	0.663	0.673	0.623	0.626	extracellular	K17292						PF02970	Tubulin binding cofactor A
TGGT1_207440-t26_1-p1	ribosomal protein RPS4 GN=TGGT1_207440	TGGT1_207440	0.585	1.11156e-06	Down	38	11	345	11	35.5	1.37107e+09	1.32112e+09	1.42424e+09	1.42678e+09	7.88451e+08	8.21395e+08	8.40306e+08	7.77329e+08	1.211	1.165	1.261	1.249	0.699	0.73	0.746	0.681	extracellular	K02987	RP-S4e; small subunit ribosomal protein S4e	map03010 Ribosome;				PF08071; PF01479	RS4NT (NUC023) domain; S4 domain	J	KOG0378	40S ribosomal protein S4
TGGT1_207450-t26_1-p1	DNA segment, Chr 10, Wayne State University 52, expressed family protein GN=TGGT1_207450	TGGT1_207450	1.688	0.000384686	Up	25	9	71	9	56.3	3.12513e+07	3.4717e+07	2.61972e+07	3.26198e+07	5.2497e+07	5.09284e+07	4.71991e+07	5.91759e+07	0.825	0.915	0.693	0.853	1.391	1.353	1.252	1.55	cytoplasm	K14415								J	KOG3833	Uncharacterized conserved protein, contains RtcB domain
TGGT1_207620-t26_1-p1	pyridine nucleotide-disulfide oxidoreductase domain-containing protein GN=TGGT1_207620	TGGT1_207620	1.729	1.20667e-07	Up	43	23	579	23	71.2	2.05873e+09	2.0451e+09	2.03674e+09	2.0319e+09	3.32044e+09	3.57673e+09	3.55387e+09	3.62582e+09	0.808	0.801	0.801	0.79	1.308	1.412	1.402	1.411	plasma membrane	K22747			GO:0006323 DNA packaging; GO:0006915 apoptotic process; GO:0006919 activation of cysteine-type endopeptidase activity involved in apoptotic process; GO:0006950 response to stress; GO:0006996 organelle organization; GO:0007005 mitochondrion organization; GO:0007154 cell communication; GO:0007165 signal transduction; GO:0007275 multicellular organism development; GO:0007399 nervous system developme…	GO:0005622 intracellular; GO:0005623 cell; GO:0005634 nucleus; GO:0005737 cytoplasm; GO:0005739 mitochondrion; GO:0005740 mitochondrial envelope; GO:0005743 mitochondrial inner membrane; GO:0005758 mitochondrial intermembrane space; GO:0005829 cytosol; GO:0016020 membrane; GO:0019866 organelle inner membrane; GO:0031090 organelle membrane; GO:0031966 mitochondrial membrane; GO:0031967 organelle e…	GO:0003824 catalytic activity; GO:0016174 NAD(P)H oxidase (H(2)O(2)-forming activity; GO:0016491 oxidoreductase activity; GO:0016651 oxidoreductase activity, acting on NAD(P)H; GO:0050664 oxidoreductase activity, acting on NAD(P)H, oxygen as acceptor;	PF00355; PF07992	Rieske [2Fe-2S] domain; Pyridine nucleotide-disulphide oxidoreductase	S	KOG1336	Monodehydroascorbate/ferredoxin reductase
TGGT1_207840-t26_1-p1	ribosomal protein RPS17 GN=TGGT1_207840	TGGT1_207840	0.49	4.09486e-07	Down	44	7	166	7	15.2	3.81464e+08	4.07606e+08	4.08299e+08	3.70318e+08	1.82649e+08	1.91546e+08	1.9619e+08	1.94592e+08	1.216	1.297	1.305	1.17	0.584	0.614	0.629	0.615	nucleus	K02962	RP-S17e; small subunit ribosomal protein S17e	map03010 Ribosome;						J	KOG0187	40S ribosomal protein S17
TGGT1_207920-t26_1-p1	Putative transmembrane protein(predict) GN=TGGT1_207920	TGGT1_207920	3.003	0.0226572	Up	6	3	16	3	80.4	717833	460260	1.68751e+06	1.15041e+06	3.00724e+06	3.12831e+06	2.76441e+06	3.12171e+06	0.415	0.265	0.978	0.659	1.744	1.819	1.606	1.79	plasma membrane
TGGT1_208300-t26_1-p1	Ankyrin repeat domain containing protein(predict) GN=TGGT1_208300	TGGT1_208300	1.875	4.17586e-06	Up	32	5	29	5	11.9	6.06988e+07	6.49693e+07	6.40752e+07	6.43549e+07	1.16725e+08	1.10595e+08	1.14607e+08	1.33035e+08	0.714	0.763	0.756	0.75	1.378	1.309	1.355	1.552	extracellular	K18177
TGGT1_208340-t26_1-p1	PH domain-containing protein(predict) GN=TGGT1_208340	TGGT1_208340	2.566	0.00063468	Up	2	2	5	2	144	2.81924e+06	2.81604e+06	2.8134e+06	2.51907e+06	9.45763e+06	6.52772e+06	4.836e+06	7.21947e+06	0.671	0.669	0.672	0.595	2.261	1.564	1.158	1.706	nucleus
TGGT1_208350-t26_1-p1	Putative RNA recognition motif protein(predict) GN=TGGT1_208350	TGGT1_208350	0.552	0.0143444	Down	18	5	42	5	40	8.33556e+06	8.99452e+06	1.17095e+07	1.09969e+07	6.10503e+06	6.44366e+06	6.13867e+06	3.29035e+06	0.937	1.009	1.32	1.226	0.689	0.729	0.694	0.367	extracellular							PF00076	RNA recognition motif. (a.k.a. RRM, RBD, or RNP domain)
TGGT1_208370-t26_1-p1	putative myosin heavy chain GN=TGGT1_208370	TGGT1_208370	1.728	9.1863e-06	Up	41	37	337	37	124.7	1.53093e+08	1.39736e+08	1.3816e+08	1.48435e+08	2.39677e+08	2.49706e+08	2.34287e+08	2.74523e+08	0.855	0.779	0.774	0.821	1.343	1.403	1.315	1.52	plasma membrane
TGGT1_208400B-t26_1-p1	Proteophosphoglycan ppg4, related(predict) GN=TGGT1_208400B	TGGT1_208400B	3.398	4.02774e-05	Up	12	18	94	18	199.3	3.29151e+07	2.86343e+07	3.14293e+07	2.73786e+07	1.03568e+08	9.78729e+07	1.02715e+08	1.03417e+08	0.604	0.524	0.578	0.498	1.907	1.807	1.894	1.882	nucleus
TGGT1_208510-t26_1-p1	transcription initiation factor TFIID subunit 4(predict) GN=TGGT1_208510	TGGT1_208510	2.183	2.68355e-06	Up	2	2	2	2	110.5	5.26659e+06	5.33398e+06	5.499e+06	5.92252e+06	1.19989e+07	1.10282e+07	1.14695e+07	1.34012e+07	0.703	0.71	0.736	0.783	1.607	1.481	1.538	1.774	nucleus
TGGT1_208540-t26_1-p1	DEAD/DEAH box helicase domain-containing protein GN=TGGT1_208540	TGGT1_208540	0.627	0.000561369	Down	16	14	112	13	114.4	3.56909e+07	3.12407e+07	2.71759e+07	3.0861e+07	2.15882e+07	1.93549e+07	1.74977e+07	1.96658e+07	1.324	1.157	1.011	1.135	0.804	0.723	0.652	0.724	nucleus	K14808			GO:0006139 nucleobase-containing compound metabolic process; GO:0006412 translation; GO:0006413 translational initiation; GO:0006518 peptide metabolic process; GO:0006725 cellular aromatic compound metabolic process; GO:0006807 nitrogen compound metabolic process; GO:0008152 metabolic process; GO:0009058 biosynthetic process; GO:0009059 macromolecule biosynthetic process; GO:0009987 cellular proc…	GO:0005622 intracellular; GO:0005623 cell; GO:0005737 cytoplasm; GO:0005829 cytosol; GO:0016281 eukaryotic translation initiation factor 4F complex; GO:0032991 protein-containing complex;	GO:0000339 RNA cap binding; GO:0003676 nucleic acid binding; GO:0003723 RNA binding; GO:0003724 RNA helicase activity; GO:0003725 double-stranded RNA binding; GO:0003729 mRNA binding; GO:0003824 catalytic activity; GO:0004386 helicase activity; GO:0005488 binding; GO:0008135 translation factor activity, RNA binding; GO:0008186 RNA-dependent ATPase activity; GO:0016462 pyrophosphatase activity; GO…	PF00270; PF08147	DEAD/DEAH box helicase; DBP10CT (NUC160) domain	A	KOG0337	ATP-dependent RNA helicase
TGGT1_208580-t26_1-p1	putative DNA ligase 1 GN=TGGT1_208580	TGGT1_208580	0.358	9.52124e-06	Down	7	8	27	8	145.7	8.16897e+06	6.99745e+06	7.62747e+06	7.02116e+06	3.06343e+06	2.43829e+06	2.3045e+06	2.84602e+06	1.451	1.24	1.358	1.236	0.546	0.436	0.411	0.501	plasma membrane	K10747	LIG1; DNA ligase 1 [EC:6.5.1.1 6.5.1.6 6.5.1.7]	map03430 Mismatch repair; map03410 Base excision repair; map03030 DNA replication; map03420 Nucleotide excision repair;	GO:0000278 mitotic cell cycle; GO:0006139 nucleobase-containing compound metabolic process; GO:0006259 DNA metabolic process; GO:0006260 DNA replication; GO:0006261 DNA-dependent DNA replication; GO:0006266 DNA ligation; GO:0006271 DNA strand elongation involved in DNA replication; GO:0006273 lagging strand elongation; GO:0006281 DNA repair; GO:0006283 transcription-coupled nucleotide-excision re…	GO:0005622 intracellular; GO:0005623 cell; GO:0005634 nucleus; GO:0005654 nucleoplasm; GO:0005737 cytoplasm; GO:0005739 mitochondrion; GO:0031974 membrane-enclosed lumen; GO:0031981 nuclear lumen; GO:0043226 organelle; GO:0043227 membrane-bounded organelle; GO:0043229 intracellular organelle; GO:0043231 intracellular membrane-bounded organelle; GO:0043233 organelle lumen; GO:0070013 intracellular…	GO:0003676 nucleic acid binding; GO:0003677 DNA binding; GO:0003824 catalytic activity; GO:0003909 DNA ligase activity; GO:0003910 DNA ligase (ATP) activity; GO:0005488 binding; GO:0016874 ligase activity; GO:0016886 ligase activity, forming phosphoric ester bonds; GO:0097159 organic cyclic compound binding; GO:0140097 catalytic activity, acting on DNA; GO:1901363 heterocyclic compound binding;	PF01068	ATP dependent DNA ligase domain	L	KOG0967	ATP-dependent DNA ligase I
TGGT1_208842-t26_1-p1	DEAD/DEAH box helicase domain-containing protein GN=TGGT1_208842	TGGT1_208842	3.29	0.00399323	Up	1	3	12	3	202.8	2.56502e+06	663463	991115	934888	4.11431e+06	4.55752e+06	4.3932e+06	3.83436e+06	1.07	0.276	0.415	0.386	1.722	1.913	1.842	1.586	nucleus							PF00270	DEAD/DEAH box helicase	A	KOG0344	ATP-dependent RNA helicase
TGGT1_209010-t26_1-p1	elongation factor TS protein GN=TGGT1_209010	TGGT1_209010	0.637	0.0261952	Down	7	3	33	3	54.9	5.40872e+06	7.90818e+06	7.24959e+06	7.31356e+06	6.32784e+06	3.35606e+06	3.77351e+06	4.22965e+06	0.903	1.318	1.214	1.211	1.061	0.564	0.634	0.701	mitochondria									J	KOG1071	Mitochondrial translation elongation factor EF-Tsmt, catalyzes nucleotide exchange on EF-Tumt
TGGT1_209080-t26_1-p1	transport protein particle (trapp) component, bet3 protein GN=TGGT1_209080	TGGT1_209080	0.424	0.000714299	Down	43	5	46	5	23.8	2.02159e+07	1.54084e+07	2.08755e+07	1.45736e+07	6.98417e+06	6.66001e+06	8.20295e+06	8.17016e+06	1.622	1.234	1.68	1.159	0.562	0.538	0.662	0.65	mitochondria	K20304								U	KOG3316	Transport protein particle (TRAPP) complex subunit
TGGT1_209090-t26_1-p1	proteasome maturation factor ump1 protein GN=TGGT1_209090	TGGT1_209090	0.245	0.0190442	Down	23	3	32	3	18.1	1.07328e+07	1.29879e+07	8.25255e+06	9.25733e+06	993661	1.24824e+06	4.12078e+06	3.70619e+06	1.553	1.875	1.197	1.327	0.144	0.182	0.599	0.532	extracellular	K11599	POMP; proteasome maturation protein	map03050 Proteasome;
TGGT1_209250-t26_1-p1	Putative transmembrane protein(predict) GN=TGGT1_209250	TGGT1_209250	0.582	0.000276721	Down	5	3	19	3	108.8	5.73822e+06	5.97412e+06	5.90391e+06	4.61144e+06	2.93166e+06	3.37629e+06	3.31093e+06	3.28017e+06	1.211	1.258	1.249	0.964	0.621	0.717	0.702	0.687	cytoplasm
TGGT1_209280-t26_1-p1	Protein FAM76B(predict) GN=TGGT1_209280	TGGT1_209280	2.78	8.19852e-07	Up	9	11	47	11	178.4	4.71681e+07	4.94046e+07	4.4317e+07	4.85557e+07	1.26484e+08	1.19001e+08	1.30656e+08	1.48741e+08	0.629	0.657	0.592	0.641	1.692	1.596	1.75	1.966	nucleus									S	KOG3990	Uncharacterized conserved protein
TGGT1_209290-t26_1-p1	ribosomal protein RPS28 GN=TGGT1_209290	TGGT1_209290	0.618	3.98582e-05	Down	21	2	63	2	13.2	3.82626e+08	3.88854e+08	4.39406e+08	4.2834e+08	2.48956e+08	2.3374e+08	2.69593e+08	2.56615e+08	1.124	1.14	1.295	1.247	0.734	0.691	0.796	0.748	mitochondria	K02979	RP-S28e; small subunit ribosomal protein S28e	map03010 Ribosome;						J	KOG3502	40S ribosomal protein S28
TGGT1_209970-t26_1-p1	Spc97 / Spc98 family protein GN=TGGT1_209970	TGGT1_209970	0.583	8.1547e-05	Down	1	2	2	2	220.7	6.49925e+06	6.68203e+06	7.45358e+06	7.66355e+06	4.31959e+06	4.00462e+06	3.86027e+06	4.26477e+06	1.357	1.392	1.561	1.586	0.905	0.841	0.81	0.883	cytoplasm							PF04130	Spc97 / Spc98 family	Z	KOG2065	Gamma-tubulin ring complex protein
TGGT1_321370-t26_1-p1	hypothetical protein GN=TGGT1_321370	TGGT1_321370	0.598	0.000341662	Down	2	5	12	5	306.1	2.65714e+07	2.78424e+07	2.03606e+07	2.56831e+07	1.46361e+07	1.47181e+07	1.48298e+07	1.57037e+07	1.295	1.354	0.995	1.24	0.716	0.722	0.726	0.759	nucleus	K13172
TGGT1_321410-t26_1-p1	Putative transmembrane protein(predict) GN=TGGT1_321410	TGGT1_321410	1.781	2.82856e-05	Up	6	9	24	9	212.1	1.59018e+07	1.57091e+07	1.65854e+07	1.84615e+07	3.25629e+07	2.96708e+07	2.80405e+07	2.79458e+07	0.759	0.749	0.794	0.874	1.56	1.426	1.346	1.324	cytoplasm
TGGT1_321480-t26_1-p1	SAG-related sequence SRS12B GN=TGGT1_321480	TGGT1_321480	3.936	0.000500384	Up	21	6	32	6	40.6	4.39234e+06	2.73006e+06	4.15962e+06	2.58681e+06	1.56655e+07	1.34686e+07	1.41275e+07	1.11431e+07	0.637	0.395	0.604	0.372	2.279	1.964	2.058	1.602	extracellular	K14143	SAG; major surface antigen	map05145 Toxoplasmosis;
TGGT1_321550-t26_1-p1	hypothetical protein GN=TGGT1_321550	TGGT1_321550	0.416	0.0435169	Down	13	3	9	3	36.7	5.7172e+06	8.03419e+06	3.3237e+06	8.70234e+06		2.94656e+06	3.41782e+06	1.6289e+06	1.064	1.492	0.62	1.605		0.552	0.639	0.301	nucleus
TGGT1_220880-t26_1-p1	Putative serine/threonine-protein kinase nek3(predict) GN=TGGT1_220880	TGGT1_220880	1.681	0.00165211	Up	36	6	59	5	23.5	9.33251e+06	8.26967e+06	8.07675e+06	8.81436e+06	1.33272e+07	1.23506e+07	1.84282e+07	1.36387e+07	0.881	0.78	0.765	0.825	1.263	1.174	1.749	1.278	cytoplasm
TGGT1_220920-t26_1-p1	Telomere_reg-2 domain-containing protein(predict) GN=TGGT1_220920	TGGT1_220920	2.941	3.48752e-07	Up	3	5	14	4	179.5	1.89568e+06	1.9745e+06	2.05885e+06	2.15139e+06	5.39056e+06	5.78772e+06	5.98126e+06	6.51416e+06	0.638	0.664	0.695	0.718	1.822	1.961	2.025	2.176	plasma membrane
TGGT1_221180-t26_1-p1	Putative transmembrane protein(predict) GN=TGGT1_221180	TGGT1_221180	0.322	0.0118028	Down	18	7	54	7	79.2	4.99955e+07	4.75127e+07	4.27429e+07	2.99554e+07	1.97095e+07	7.67171e+06	1.90178e+07	8.26648e+06	1.75	1.66	1.5	1.039	0.692	0.27	0.669	0.287	plasma membrane
TGGT1_221190-t26_1-p1	putative mrna cleavage factor family protein GN=TGGT1_221190	TGGT1_221190	1.942	9.05687e-06	Up	18	5	33	5	45.7	7.16671e+07	7.20749e+07	6.28716e+07	6.68795e+07	1.23336e+08	1.39785e+08	1.40101e+08	1.25869e+08	0.845	0.848	0.743	0.781	1.459	1.658	1.66	1.472	nucleus	K14397	NUDT21; cleavage and polyadenylation specificity factor subunit 5	map03015 mRNA surveillance pathway;	GO:0000375 RNA splicing, via transesterification reactions; GO:0000377 RNA splicing, via transesterification reactions with bulged adenosine as nucleophile; GO:0000398 mRNA splicing, via spliceosome; GO:0002682 regulation of immune system process; GO:0002684 positive regulation of immune system process; GO:0006139 nucleobase-containing compound metabolic process; GO:0006351 transcription, DNA-tem…	GO:0005622 intracellular; GO:0005623 cell; GO:0005634 nucleus; GO:0005654 nucleoplasm; GO:0005737 cytoplasm; GO:0005813 centrosome; GO:0005815 microtubule organizing center; GO:0005847 mRNA cleavage and polyadenylation specificity factor complex; GO:0005849 mRNA cleavage factor complex; GO:0005856 cytoskeleton; GO:0015630 microtubule cytoskeleton; GO:0016604 nuclear body; GO:0031974 membrane-encl…	GO:0003676 nucleic acid binding; GO:0003723 RNA binding; GO:0003729 mRNA binding; GO:0005488 binding; GO:0005515 protein binding; GO:0017091 AU-rich element binding; GO:0019899 enzyme binding; GO:0042802 identical protein binding; GO:0042803 protein homodimerization activity; GO:0042826 histone deacetylase binding; GO:0046983 protein dimerization activity; GO:0097159 organic cyclic compound bindi…	PF13869	Nucleotide hydrolase	A	KOG1689	mRNA cleavage factor I subunit
TGGT1_221200B-t26_1-p1	CW-type Zinc Finger protein GN=TGGT1_221200B	TGGT1_221200B	0.155	0.00717084	Down	5	5	19	5	136.6	6.25515e+06	6.73792e+06	1.20117e+06	2.81602e+06	483147	763692	579613	798081	2.26	2.43	0.435	1.009	0.175	0.278	0.211	0.286	nucleus
TGGT1_221460-t26_1-p1	phosphoglycerate mutase family protein GN=TGGT1_221460	TGGT1_221460	0.546	0.00443626	Down	12	5	19	5	48.4	7.63432e+06	7.93416e+06	8.51343e+06	8.87991e+06	4.11276e+06	5.35633e+06	5.4007e+06	3.04552e+06	1.127	1.169	1.261	1.3	0.609	0.796	0.801	0.446	nucleus
TGGT1_221610-t26_1-p1	ubiquitin carboxyl-terminal hydrolase GN=TGGT1_221610	TGGT1_221610	1.596	0.00373325	Up	9	6	48	6	87	7.10251e+06	6.77176e+06	6.19397e+06	7.24856e+06	1.30029e+07	8.26245e+06	1.1029e+07	1.11365e+07	0.839	0.798	0.734	0.849	1.542	0.982	1.31	1.305	nucleus	K11841								O	KOG1871	Ubiquitin-specific protease
TGGT1_221660-t26_1-p1	DEAD/DEAH box helicase domain-containing protein GN=TGGT1_221660	TGGT1_221660	1.615	2.89882e-05	Up	23	25	204	25	201.9	1.09043e+08	1.08261e+08	1.01469e+08	9.97648e+07	1.57361e+08	1.84982e+08	1.63439e+08	1.67724e+08	0.916	0.908	0.855	0.831	1.327	1.564	1.38	1.398	nucleus	K12811	DDX46; ATP-dependent RNA helicase DDX46/PRP5 [EC:3.6.4.13]	map03040 Spliceosome;	GO:0008104 protein localization; GO:0033036 macromolecule localization; GO:0051179 localization;	GO:0005622 intracellular; GO:0005623 cell; GO:0005737 cytoplasm; GO:0032991 protein-containing complex; GO:0035770 ribonucleoprotein granule; GO:0036464 cytoplasmic ribonucleoprotein granule; GO:0043186 P granule; GO:0043226 organelle; GO:0043228 non-membrane-bounded organelle; GO:0043229 intracellular organelle; GO:0043232 intracellular non-membrane-bounded organelle; GO:0045495 pole plasm; GO:0…	GO:0003724 RNA helicase activity; GO:0003824 catalytic activity; GO:0004386 helicase activity; GO:0008186 RNA-dependent ATPase activity; GO:0016462 pyrophosphatase activity; GO:0016787 hydrolase activity; GO:0016817 hydrolase activity, acting on acid anhydrides; GO:0016818 hydrolase activity, acting on acid anhydrides, in phosphorus-containing anhydrides; GO:0016887 ATPase activity; GO:0017111 nu…	PF00270	DEAD/DEAH box helicase	A	KOG0334	RNA helicase
TGGT1_221710-t26_1-p1	TBC domain-containing protein GN=TGGT1_221710	TGGT1_221710	1.916	0.0034414	Up	1	2	13	2	181.9	2.28476e+06	1.8303e+06	1.61566e+06	1.6899e+06	4.39576e+06	2.63855e+06	3.92915e+06	3.19595e+06	1.024	0.818	0.726	0.75	1.977	1.19	1.769	1.421	nucleus									T	KOG2223	Uncharacterized conserved protein, contains TBC domain
TGGT1_221720-t26_1-p1	Putative Tbc domain,related protein (Fragment)(predict) GN=TGGT1_221720	TGGT1_221720	2.37	4.0197e-06	Up	2	4	10	4	330.3	1.17816e+07	1.31783e+07	1.11921e+07	1.11427e+07	2.9765e+07	2.82308e+07	2.84346e+07	2.52537e+07	0.724	0.808	0.69	0.679	1.835	1.745	1.756	1.539	plasma membrane									T	KOG2223	Uncharacterized conserved protein, contains TBC domain
TGGT1_221850-t26_1-p1	putative prohibitin family protein GN=TGGT1_221850	TGGT1_221850	0.45	0.000204837	Down	20	3	10	3	23.8	5.26685e+06	4.88489e+06	5.08049e+06	5.37561e+06		2.75134e+06	2.12079e+06	2.04709e+06	1.156	1.07	1.118	1.17		0.608	0.468	0.446	mitochondria
TGGT1_221870-t26_1-p1	hypothetical protein GN=TGGT1_221870	TGGT1_221870	0.653	0.00918722	Down	29	23	229	23	144	6.8173e+07	1.05666e+08	6.82871e+07	7.63859e+07	5.38163e+07	4.62249e+07	5.23398e+07	5.47034e+07	0.962	1.489	0.967	1.069	0.762	0.657	0.743	0.766	cytoplasm
TGGT1_221910-t26_1-p1	AN1 family Zinc finger domain-containing protein GN=TGGT1_221910	TGGT1_221910	0.584	4.7855e-05	Down	13	3	20	3	24.2	1.10356e+07	1.09336e+07	1.04212e+07	1.14731e+07	6.96769e+06	6.74626e+06	6.11431e+06	5.67418e+06	1.231	1.217	1.166	1.269	0.78	0.757	0.686	0.628	extracellular				GO:0001501 skeletal system development; GO:0001667 ameboidal-type cell migration; GO:0001701 in utero embryonic development; GO:0001944 vasculature development; GO:0003008 system process; GO:0003016 respiratory system process; GO:0006928 movement of cell or subcellular component; GO:0007154 cell communication; GO:0007165 signal transduction; GO:0007166 cell surface receptor signaling pathway; GO:…					S	KOG3173	Predicted Zn-finger protein
TGGT1_222020-t26_1-p1	phosphoglycerate kinase PGKII GN=TGGT1_222020	TGGT1_222020	0.539	6.05076e-05	Down	35	14	169	14	62.9	2.27191e+08	1.75876e+08	1.78571e+08	1.80587e+08	1.01106e+08	1.03593e+08	1.01142e+08	1.03392e+08	1.359	1.05	1.071	1.071	0.607	0.624	0.608	0.614	nucleus	K00927	PGK; phosphoglycerate kinase [EC:2.7.2.3]	map01230 Biosynthesis of amino acids; map01200 Carbon metabolism; map00010 Glycolysis / Gluconeogenesis; map01110 Biosynthesis of secondary metabolites; map01100 Metabolic pathways;				PF00162	Phosphoglycerate kinase	G	KOG1367	3-phosphoglycerate kinase
TGGT1_222070-t26_1-p1	elongation factor Tu GTP binding domain-containing protein GN=TGGT1_222070	TGGT1_222070	1.792	0.0284381	Up	3	2	8	2	68.6	1.92542e+06	4.83875e+06	3.74277e+06	3.44503e+06	5.11217e+06	7.44404e+06	5.28103e+06	7.06894e+06	0.445	1.115	0.867	0.788	1.185	1.73	1.226	1.619	cytoplasm	K14416	HBS1; elongation factor 1 alpha-like protein	map03015 mRNA surveillance pathway;				PF00009	Elongation factor Tu GTP binding domain	J	KOG0458	Elongation factor 1 alpha
TGGT1_222170-t26_1-p1	dense-granule antigen DG32 GN=TGGT1_222170	TGGT1_222170	2.322	2.55611e-06	Up	29	9	116	9	33.6	6.0713e+07	5.12603e+07	5.95114e+07	6.48723e+07	1.38248e+08	1.37458e+08	1.33711e+08	1.37134e+08	0.748	0.63	0.735	0.792	1.709	1.704	1.656	1.676	mitochondria
TGGT1_222410-t26_1-p1	Lipase maturation factor(predict) GN=TGGT1_222410	TGGT1_222410	1.869	1.47217e-06	Up	15	7	40	7	77.4	2.62308e+07	2.99174e+07	2.72124e+07	2.92787e+07	5.03726e+07	5.43034e+07	5.21592e+07	5.2812e+07	0.724	0.824	0.753	0.801	1.396	1.509	1.447	1.446	plasma membrane	K23555
TGGT1_222440-t26_1-p1	Putative transmembrane protein (Fragment)(predict) GN=TGGT1_222440	TGGT1_222440	1.573	0.00010229	Up	10	3	29	3	57.4	5.77071e+06	5.47453e+06	4.74879e+06	5.76536e+06	8.07864e+06	8.78403e+06	8.88019e+06	8.34021e+06	0.886	0.839	0.731	0.877	1.245	1.357	1.37	1.27	plasma membrane									O	KOG0941	E3 ubiquitin protein ligase
TGGT1_222660-t26_1-p1	leucine rich repeat-containing protein GN=TGGT1_222660	TGGT1_222660	1.616	5.47693e-06	Up	30	41	292	41	209.8	1.08665e+08	1.02853e+08	1.09159e+08	1.07741e+08	1.68677e+08	1.66047e+08	1.65963e+08	1.89247e+08	0.824	0.778	0.83	0.81	1.284	1.267	1.265	1.424	mitochondria
TGGT1_222970-t26_1-p1	putative inositol(myo)-1(or 4)-monophosphatase 2 GN=TGGT1_222970	TGGT1_222970	1.739	0.00250965	Up	31	7	73	7	32.3	1.55793e+07	2.46544e+07	2.31964e+07	2.34529e+07	3.58574e+07	4.2285e+07	3.68098e+07	3.5542e+07	0.556	0.878	0.83	0.829	1.284	1.518	1.32	1.258	cytoplasm	K01092	E3.1.3.25; myo-inositol-1(or 4)-monophosphatase [EC:3.1.3.25]	map00562 Inositol phosphate metabolism; map04070 Phosphatidylinositol signaling system; map01110 Biosynthesis of secondary metabolites; map01100 Metabolic pathways;						G	KOG2951	Inositol monophosphatase
TGGT1_223050-t26_1-p1	ribosomal protein RPS20 GN=TGGT1_223050	TGGT1_223050	0.642	1.84356e-05	Down	23	6	107	6	25.8	5.49442e+08	4.93087e+08	4.95827e+08	5.2705e+08	3.30745e+08	3.40559e+08	3.40282e+08	3.09239e+08	1.256	1.125	1.136	1.194	0.759	0.783	0.782	0.701	nucleus	K02969	RP-S20e; small subunit ribosomal protein S20e	map03010 Ribosome;						J	KOG0900	40S ribosomal protein S20
TGGT1_223110-t26_1-p1	glycolipid transfer protein GLTP GN=TGGT1_223110	TGGT1_223110	2.822	0.000481697	Up	35	7	79	7	25.3	3.11729e+07	2.74794e+07	3.51135e+07	4.09127e+07	7.39319e+07	1.02538e+08	1.24387e+08	7.73961e+07	0.551	0.485	0.622	0.716	1.311	1.823	2.209	1.356	cytoplasm							PF08718	Glycolipid transfer protein (GLTP)	G	KOG3221	Glycolipid transfer protein
TGGT1_297080-t26_1-p1	pyridoxal kinase GN=TGGT1_297080	TGGT1_297080	2.491	0.00881804	Up	7	3	12	3	66.7	1.27483e+06		1.0441e+06	631570	2.46276e+06	2.09042e+06	1.9244e+06	3.30671e+06	0.79		0.648	0.388	1.531	1.303	1.198	2.032	cytoplasm,nucleus									H	KOG2599	Pyridoxal/pyridoxine/pyridoxamine kinase
TGGT1_297100-t26_1-p1	hypothetical protein GN=TGGT1_297100	TGGT1_297100	0.613	0.0347907	Down	11	3	30	3	28.7	3.23243e+06	3.70497e+06	3.63812e+06	3.62773e+06	2.32158e+06	2.51658e+06	2.65432e+06	1.16401e+06	1.072	1.226	1.21	1.192	0.773	0.84	0.885	0.383	extracellular
TGGT1_297110-t26_1-p1	kinesin motor domain-containing protein GN=TGGT1_297110	TGGT1_297110	2.319	0.00108171	Up	1	2	6	2	180	4.58465e+06	3.73864e+06			9.72832e+06	9.24221e+06	8.50385e+06	1.10322e+07	0.716	0.583			1.526	1.453	1.335	1.71	nucleus	K10398						PF00225	Kinesin motor domain	Z	KOG0243	Kinesin-like protein
TGGT1_297120-t26_1-p1	hypothetical protein GN=TGGT1_297120	TGGT1_297120	0.297	2.47488e-07	Down	24	12	88	12	83.4	2.77431e+07	2.88453e+07	2.60755e+07	2.90622e+07	7.83665e+06	9.0849e+06	8.52362e+06	7.63875e+06	1.332	1.382	1.255	1.383	0.378	0.439	0.411	0.364	mitochondria
TGGT1_297180-t26_1-p1	CRAL-TRIO domain-containing protein(predict) GN=TGGT1_297180	TGGT1_297180	0.652	0.00216208	Down	18	12	71	12	97.6	1.10338e+07	1.08871e+07	1.17116e+07	1.26611e+07	6.53464e+06	9.31264e+06	7.10095e+06	7.11474e+06	1.106	1.089	1.177	1.258	0.657	0.939	0.715	0.708	nucleus
TGGT1_297520-t26_1-p1	proteophosphoglycan PPG1 GN=TGGT1_297520	TGGT1_297520	2.788	4.62522e-06	Up	13	13	63	13	160.6	2.24146e+07	1.85516e+07	2.27362e+07	2.08622e+07	6.40473e+07	6.22172e+07	5.44587e+07	5.40352e+07	0.654	0.54	0.665	0.603	1.876	1.827	1.597	1.564	nucleus
TGGT1_297870-t26_1-p1	hypothetical protein GN=TGGT1_297870	TGGT1_297870	0.074	3.51677e-08	Down	7	5	13	5	94.7	3.51632e+06	3.79523e+06	3.56505e+06	3.58666e+06		237275	274631	281012	1.295	1.394	1.316	1.309		0.088	0.102	0.103	nucleus
TGGT1_297880-t26_1-p1	dense granule protein DG32 GN=TGGT1_297880	TGGT1_297880	1.827	3.05451e-05	Up	47	8	119	8	24.1	9.97293e+07	9.2121e+07	1.00764e+08	1.07696e+08	2.0118e+08	1.83081e+08	1.62169e+08	1.822e+08	0.806	0.743	0.817	0.863	1.632	1.489	1.317	1.461	extracellular
TGGT1_297890-t26_1-p1	hypothetical protein GN=TGGT1_297890	TGGT1_297890	1.868	3.60182e-05	Up	9	12	46	12	168.3	1.38018e+07	1.19122e+07	1.05689e+07	1.22431e+07	2.32074e+07	2.33009e+07	2.13713e+07	2.24563e+07	0.909	0.783	0.698	0.799	1.533	1.544	1.414	1.467	nucleus
TGGT1_297960A-t26_1-p1	rhoptry neck protein RON6 GN=TGGT1_297960A	TGGT1_297960A	0.45	5.99648e-06	Down	33	10	67	9	157.6	5.41869e+06	5.54333e+06	5.97423e+06	6.59021e+06	2.59997e+06	2.67337e+06	2.8318e+06	2.44539e+06	1.284	1.31	1.419	1.547	0.618	0.637	0.674	0.575	extracellular
TGGT1_297970-t26_1-p1	aspartyl aminopeptidase GN=TGGT1_297970	TGGT1_297970	1.689	9.678e-05	Up	34	11	177	11	55.9	8.05022e+07	8.41481e+07	8.12076e+07	7.21442e+07	1.3785e+08	1.20083e+08	1.47905e+08	1.29316e+08	0.801	0.835	0.81	0.711	1.376	1.202	1.479	1.276	cytoplasm,nucleus	K01267								E	KOG2596	Aminopeptidase I zinc metalloprotease (M18)
TGGT1_252380-t26_1-p1	PhoD-like phosphatase(predict) GN=TGGT1_252380	TGGT1_252380	2.047	0.00015579	Up	11	10	77	10	135.1	1.36867e+07	1.59151e+07	1.45497e+07	1.64475e+07	3.17129e+07	3.07191e+07	3.07836e+07	3.02698e+07	0.687	0.797	0.732	0.818	1.598	1.552	1.553	1.507	plasma membrane	K01113	phoD; alkaline phosphatase D [EC:3.1.3.1]	map00790 Folate biosynthesis; map01240 Biosynthesis of cofactors; map01100 Metabolic pathways;				PF09423	PhoD-like phosphatase
TGGT1_252420-t26_1-p1	histone arginine methyltransferase PRMT3 GN=TGGT1_252420	TGGT1_252420	3.258	1.58544e-08	Up	24	16	101	16	87.6	7.33783e+08	7.39831e+08	7.03556e+08	7.78925e+08	2.48592e+09	2.43948e+09	2.39919e+09	2.26668e+09	0.619	0.623	0.595	0.651	2.105	2.071	2.034	1.897	plasma membrane	K11436								KOT	KOG1499	Protein arginine N-methyltransferase PRMT1 and related enzymes
TGGT1_252880B-t26_1-p1	Axonemal dynein light chain(predict) GN=TGGT1_252880B	TGGT1_252880B	1.906	0.000371742	Up	4	3	5	2	122.8	6.5113e+06	5.86466e+06	5.76569e+06	5.7943e+06	1.20403e+07			1.07693e+07	0.906	0.815	0.805	0.8	1.682			1.487	nucleus
TGGT1_253130-t26_1-p1	transporter, major facilitator family protein GN=TGGT1_253130	TGGT1_253130	1.745	0.00534694	Up	3	2	10	2	82.8	8.68593e+06	7.17353e+06	4.8989e+06	5.65456e+06	1.16068e+07	1.03684e+07	1.08544e+07	1.31049e+07	1.054	0.869	0.596	0.68	1.414	1.266	1.324	1.578	plasma membrane
TGGT1_253140-t26_1-p1	hypothetical protein GN=TGGT1_253140	TGGT1_253140	2.322	1.26312e-06	Up	7	8	30	8	164.6	7.14624e+06	7.07082e+06	7.8771e+06	7.8222e+06	1.82733e+07	1.6997e+07	1.79673e+07	1.59646e+07	0.668	0.66	0.739	0.725	1.715	1.599	1.688	1.481	nucleus
TGGT1_253350-t26_1-p1	DUF4200 domain-containing protein(predict) GN=TGGT1_253350	TGGT1_253350	0.45	0.0184292	Down	3	2	5	2	88.1	1.76958e+06	1.7661e+06	1.91663e+06	1.75231e+06	1.64793e+06	558925	575846	446075	1.184	1.18	1.286	1.162	1.107	0.376	0.387	0.296	nucleus
TGGT1_253640-t26_1-p1	Cation channel family transporter(predict) GN=TGGT1_253640	TGGT1_253640	1.726	1.34214e-05	Up	24	3	46	3	25.3	5.31953e+06	5.80277e+06	5.11142e+06	5.65391e+06	8.73249e+06	9.31258e+06	9.25791e+06	1.03391e+07	0.805	0.876	0.775	0.848	1.326	1.418	1.408	1.552	plasma membrane
TGGT1_253800-t26_1-p1	putative ribosomal protein L15 GN=TGGT1_253800	TGGT1_253800	0.608	0.00051946	Down	7	4	13	4	70.7	2.05333e+08	2.20714e+08	1.98338e+08	2.35775e+08	1.23192e+08	1.54795e+08	1.26883e+08	1.15768e+08	1.404	1.506	1.36	1.598	0.845	1.065	0.872	0.785	mitochondria	K02876	RP-L15; large subunit ribosomal protein L15	map03010 Ribosome;						J	KOG0846	Mitochondrial/chloroplast ribosomal protein L15/L10
TGGT1_253810-t26_1-p1	hypothetical protein GN=TGGT1_253810	TGGT1_253810	2.184	2.81864e-05	Up	2	2	6	2	138.9	1.112e+07	9.56303e+06	9.42946e+06	8.86666e+06	2.28932e+07	1.85976e+07	2.25813e+07	2.07033e+07	0.734	0.63	0.624	0.58	1.517	1.236	1.499	1.356	nucleus
TGGT1_254050-t26_1-p1	optic atrophy 3 protein (opa3) protein GN=TGGT1_254050	TGGT1_254050	3.703	0.000115612	Up	7	2	5	2	38.1	3.39347e+06		4.27316e+06	4.96874e+06	1.81525e+07	1.61385e+07	1.43076e+07	1.34788e+07	0.421		0.531	0.61	2.258	2.013	1.783	1.658	mitochondria	K23166								S	KOG3335	Predicted coiled-coil protein
TGGT1_254060-t26_1-p1	SAG-related sequence SRS14A GN=TGGT1_254060	TGGT1_254060	0.302	0.00185331	Down	10	3	11	3	40.8	3.43053e+06	1.95743e+06	5.38082e+06	3.43749e+06	989938	1.1075e+06	1.21942e+06	956649	1.067	0.608	1.679	1.06	0.309	0.347	0.381	0.295	plasma membrane
TGGT1_254220-t26_1-p1	RRM domain-containing protein(predict) GN=TGGT1_254220	TGGT1_254220	1.883	6.37336e-07	Up	11	7	51	7	84.2	2.72691e+07	2.54746e+07	2.66679e+07	2.8189e+07	5.01279e+07	4.75347e+07	5.06826e+07	5.35275e+07	0.819	0.764	0.803	0.839	1.512	1.437	1.53	1.595	nucleus							PF00076	RNA recognition motif. (a.k.a. RRM, RBD, or RNP domain)
TGGT1_254230-t26_1-p1	hypothetical protein GN=TGGT1_254230	TGGT1_254230	0.618	0.000135984	Down	7	4	19	4	73.4	1.64366e+07	1.3899e+07	1.38642e+07	1.42358e+07	8.2373e+06	9.37002e+06	9.68368e+06	8.69331e+06	1.329	1.122	1.124	1.141	0.669	0.763	0.787	0.697	nucleus
TGGT1_254280-t26_1-p1	DNA-directed RNA polymerase III RPC9 GN=TGGT1_254280	TGGT1_254280	0.282	0.00271135	Down	16	4	29	4	49.5	7.36695e+06	3.04307e+06	7.62046e+06	7.84755e+06	1.80018e+06	1.57799e+06	1.54477e+06	2.34659e+06	1.876	0.773	1.946	1.98	0.46	0.404	0.395	0.593	nucleus
TGGT1_254380-t26_1-p1	putative ribosomal protein L11 GN=TGGT1_254380	TGGT1_254380	0.325	0.0316409	Down	12	2	10	2	20.1	1.85999e+06	2.71625e+06	2.38618e+06	2.4057e+06	1.17733e+06		336866		1.022	1.49	1.315	1.31	0.649		0.186		cytoplasm	K02867	RP-L11; large subunit ribosomal protein L11	map03010 Ribosome;	GO:0000027 ribosomal large subunit assembly; GO:0006412 translation; GO:0006518 peptide metabolic process; GO:0006807 nitrogen compound metabolic process; GO:0006996 organelle organization; GO:0008152 metabolic process; GO:0009058 biosynthetic process; GO:0009059 macromolecule biosynthetic process; GO:0009987 cellular process; GO:0010467 gene expression; GO:0016043 cellular component organization…	GO:0005622 intracellular; GO:0005623 cell; GO:0005737 cytoplasm; GO:0005829 cytosol; GO:0005840 ribosome; GO:0015934 large ribosomal subunit; GO:0022625 cytosolic large ribosomal subunit; GO:0022626 cytosolic ribosome; GO:0032991 protein-containing complex; GO:0043226 organelle; GO:0043228 non-membrane-bounded organelle; GO:0043229 intracellular organelle; GO:0043232 intracellular non-membrane-bo…	GO:0003676 nucleic acid binding; GO:0003723 RNA binding; GO:0003735 structural constituent of ribosome; GO:0005198 structural molecule activity; GO:0005488 binding; GO:0019843 rRNA binding; GO:0097159 organic cyclic compound binding; GO:1901363 heterocyclic compound binding;	PF03946; PF00298	Ribosomal protein L11, N-terminal domain; Ribosomal protein L11, RNA binding domain	J	KOG3257	Mitochondrial/chloroplast ribosomal protein L11
TGGT1_254440-t26_1-p1	ribosomal protein RPL12 GN=TGGT1_254440	TGGT1_254440	0.543	8.13106e-06	Down	42	5	214	5	17.8	4.2835e+08	4.00846e+08	3.7657e+08	3.88303e+08	2.13893e+08	2.2818e+08	2.21325e+08	1.98383e+08	1.361	1.271	1.2	1.223	0.682	0.73	0.707	0.625	cytoplasm	K02870	RP-L12e; large subunit ribosomal protein L12e	map03010 Ribosome;	GO:0000027 ribosomal large subunit assembly; GO:0006412 translation; GO:0006518 peptide metabolic process; GO:0006807 nitrogen compound metabolic process; GO:0006996 organelle organization; GO:0008152 metabolic process; GO:0009058 biosynthetic process; GO:0009059 macromolecule biosynthetic process; GO:0009987 cellular process; GO:0010467 gene expression; GO:0016043 cellular component organization…	GO:0005622 intracellular; GO:0005623 cell; GO:0005634 nucleus; GO:0005730 nucleolus; GO:0005737 cytoplasm; GO:0005829 cytosol; GO:0005840 ribosome; GO:0015934 large ribosomal subunit; GO:0022625 cytosolic large ribosomal subunit; GO:0022626 cytosolic ribosome; GO:0031974 membrane-enclosed lumen; GO:0031981 nuclear lumen; GO:0032991 protein-containing complex; GO:0043226 organelle; GO:0043227 memb…	GO:0003676 nucleic acid binding; GO:0003723 RNA binding; GO:0003735 structural constituent of ribosome; GO:0005198 structural molecule activity; GO:0005488 binding; GO:0019843 rRNA binding; GO:0070180 large ribosomal subunit rRNA binding; GO:0097159 organic cyclic compound binding; GO:1901363 heterocyclic compound binding;	PF03946; PF00298	Ribosomal protein L11, N-terminal domain; Ribosomal protein L11, RNA binding domain	J	KOG0886	40S ribosomal protein S2
TGGT1_254480-t26_1-p1	WD domain, G-beta repeat-containing protein GN=TGGT1_254480	TGGT1_254480	1.548	0.0200725	Up	28	15	146	15	86.8	6.68953e+07	7.07895e+07	7.70351e+07	7.11992e+07	1.30643e+08	1.16788e+08	7.34642e+07	1.20172e+08	0.82	0.866	0.947	0.865	1.607	1.441	0.905	1.461	nucleus
TGGT1_254660-t26_1-p1	ankyrin repeat-containing protein GN=TGGT1_254660	TGGT1_254660	0.585	0.0263885	Down	19	3	29	3	31.8	5.90922e+06	6.54913e+06	4.12794e+06	6.68106e+06	2.5166e+06	4.32804e+06	2.47468e+06	4.23547e+06	1.161	1.284	0.813	1.301	0.496	0.856	0.489	0.825	mitochondria
TGGT1_254690-t26_1-p1	phospholipase/carboxylesterase GN=TGGT1_254690	TGGT1_254690	0.589	9.39424e-05	Down	50	18	289	18	54.2	1.19404e+08	1.20569e+08	1.40255e+08	1.37929e+08	7.86001e+07	7.7249e+07	6.72587e+07	8.07117e+07	1.06	1.068	1.248	1.213	0.7	0.69	0.6	0.711	plasma membrane	K24083								S	KOG4391	Predicted alpha/beta hydrolase BEM46
TGGT1_254720-t26_1-p1	dense granule protein GRA8 GN=TGGT1_254720	TGGT1_254720	2.914	3.79554e-08	Up	11	3	112	3	28.5	3.50022e+07	3.4602e+07	3.42572e+07	3.86825e+07	9.89993e+07	1.07056e+08	1.02518e+08	1.05328e+08	0.588	0.581	0.578	0.645	1.67	1.811	1.732	1.757	extracellular
TGGT1_254810-t26_1-p1	Heptatricopeptide repeat-containing protein, putative(predict) GN=TGGT1_254810	TGGT1_254810	0.289	0.00222164	Down	2	3	3	3	171.3	2.52113e+06	2.34541e+06	4.19048e+06	4.16369e+06	953501	1.07385e+06	803222	972694	1.282	1.19	2.137	2.099	0.487	0.55	0.411	0.491	nucleus
TGGT1_275810-t26_1-p1	ribosomal protein RPS10 GN=TGGT1_275810	TGGT1_275810	0.579	7.80084e-07	Down	44	5	278	5	17.4	6.39935e+08	6.19439e+08	6.62698e+08	6.69037e+08	3.80664e+08	3.6633e+08	3.88098e+08	3.5986e+08	1.187	1.147	1.233	1.23	0.709	0.684	0.724	0.662	mitochondria	K02947	RP-S10e; small subunit ribosomal protein S10e	map03010 Ribosome;				PF03501	Plectin/S10 domain	J	KOG3344	40s ribosomal protein s10
TGGT1_275860-t26_1-p1	Putative dense granule protein GRA12(predict) GN=TGGT1_275860	TGGT1_275860	2.175	0.000122959	Up	30	7	66	7	43.2	1.39142e+07	1.12297e+07	1.26602e+07	1.23796e+07	2.72128e+07	2.54383e+07	2.28915e+07	3.32821e+07	0.843	0.679	0.769	0.744	1.655	1.551	1.394	2.001	plasma membrane
TGGT1_276180-t26_1-p1	histone acetyltransferase TAF1/250 GN=TGGT1_276180	TGGT1_276180	2.086	0.000275826	Up	4	10	31	10	296	1.29924e+07	1.11971e+07	1.15854e+07	1.22551e+07	2.59248e+07	3.09432e+07	2.13772e+07	2.15084e+07	0.762	0.655	0.681	0.712	1.526	1.826	1.26	1.251	nucleus	K03125	TAF1; transcription initiation factor TFIID subunit 1 [EC:2.3.1.48 2.7.11.1]	map03022 Basal transcription factors;	GO:0001932 regulation of protein phosphorylation; GO:0001933 negative regulation of protein phosphorylation; GO:0002682 regulation of immune system process; GO:0006139 nucleobase-containing compound metabolic process; GO:0006325 chromatin organization; GO:0006338 chromatin remodeling; GO:0006351 transcription, DNA-templated; GO:0006352 DNA-templated transcription, initiation; GO:0006355 regulatio…	GO:0000123 histone acetyltransferase complex; GO:0000125 PCAF complex; GO:0005622 intracellular; GO:0005623 cell; GO:0005634 nucleus; GO:0005654 nucleoplasm; GO:0005671 Ada2/Gcn5/Ada3 transcription activator complex; GO:0005813 centrosome; GO:0005815 microtubule organizing center; GO:0005856 cytoskeleton; GO:0015630 microtubule cytoskeleton; GO:0031248 protein acetyltransferase complex; GO:003197…	GO:0003682 chromatin binding; GO:0003712 transcription coregulator activity; GO:0003713 transcription coactivator activity; GO:0003824 catalytic activity; GO:0004402 histone acetyltransferase activity; GO:0004468 lysine N-acetyltransferase activity, acting on acetyl phosphate as donor; GO:0004857 enzyme inhibitor activity; GO:0004860 protein kinase inhibitor activity; GO:0004861 cyclin-dependent …	PF00439	Bromodomain	BK	KOG1472	Histone acetyltransferase SAGA/ADA, catalytic subunit PCAF/GCN5 and related proteins
TGGT1_298970-t26_1-p1	LSM3, U6 small nuclear RNA associated isoform 2 family protein GN=TGGT1_298970	TGGT1_298970	0.573	2.53166e-05	Down	48	2	29	2	10.7	2.8948e+07	2.91085e+07	3.03468e+07	2.81706e+07	1.67337e+07	1.69135e+07	1.45996e+07	1.83579e+07	1.215	1.219	1.277	1.172	0.705	0.714	0.616	0.764	cytoplasm	K12622	LSM3; U6 snRNA-associated Sm-like protein LSm3	map03018 RNA degradation; map03040 Spliceosome;				PF01423	LSM domain	A	KOG3460	Small nuclear ribonucleoprotein (snRNP) LSM3
TGGT1_299050-t26_1-p1	ribosomal protein RPL17 GN=TGGT1_299050	TGGT1_299050	0.569	4.78679e-07	Down	39	8	297	8	22.3	1.47793e+09	1.4757e+09	1.52037e+09	1.48288e+09	9.01837e+08	8.32122e+08	8.21544e+08	8.23239e+08	1.186	1.181	1.223	1.179	0.726	0.672	0.662	0.655	cytoplasm	K02880	RP-L17e; large subunit ribosomal protein L17e	map03010 Ribosome;				PF00237	Ribosomal protein L22p/L17e	J	KOG3353	60S ribosomal protein L22
TGGT1_299250-t26_1-p1	hypothetical protein GN=TGGT1_299250	TGGT1_299250	1.502	0.0493923	Up	6	7	21	7	124.4	8.64108e+06	5.76311e+06	7.1059e+06	5.57894e+06	1.10176e+07	7.07584e+06	9.55279e+06	1.29548e+07	1.082	0.72	0.892	0.692	1.384	0.891	1.202	1.609	nucleus									S	KOG2060	Rab3 effector RIM1 and related proteins, contain PDZ and C2 domains
TGGT1_210810-t26_1-p1	hypothetical protein GN=TGGT1_210810	TGGT1_210810	0.585	0.0118023	Down	64	4	63	4	11.9	2.66307e+07	2.79689e+07	2.83176e+07	2.70334e+07	1.86472e+07	1.34756e+07	1.89355e+07	1.30172e+07	1.067	1.118	1.137	1.073	0.75	0.543	0.762	0.517	extracellular
TGGT1_211150-t26_1-p1	hypothetical protein GN=TGGT1_211150	TGGT1_211150	1.705	3.45746e-06	Up	1	2	11	2	211	1.17008e+07	1.20386e+07	1.18099e+07	1.06287e+07	1.91817e+07	1.99705e+07	1.99883e+07	1.92817e+07	0.899	0.923	0.91	0.809	1.479	1.544	1.544	1.47	nucleus
TGGT1_211220-t26_1-p1	Putative origin recognition complex subunit(predict) GN=TGGT1_211220	TGGT1_211220	5.274	9.02618e-07	Up	3	2	6	2	98.1	3.88761e+06	3.7992e+06	4.11438e+06	3.39569e+06	1.80488e+07	2.41131e+07	1.93891e+07	1.82902e+07	0.452	0.441	0.48	0.391	2.106	2.821	2.266	2.11	nucleus									L	KOG2228	Origin recognition complex, subunit 4
TGGT1_211300-t26_1-p1	putative DUF74 family protein GN=TGGT1_211300	TGGT1_211300	1.695	0.00678811	Up	14	3	18	3	39.7	1.10209e+07	6.54135e+06	6.44887e+06	6.36697e+06	1.18392e+07	1.28406e+07	1.34482e+07	1.31911e+07	1.054	0.624	0.618	0.603	1.136	1.236	1.292	1.251	cytoplasm
TGGT1_211330-t26_1-p1	methionine aminopeptidase GN=TGGT1_211330	TGGT1_211330	2.677	4.59738e-06	Up	11	5	16	5	76.2	1.59619e+07	1.57741e+07	1.59207e+07	1.59036e+07	4.81571e+07	4.1788e+07	3.55191e+07	4.41365e+07	0.653	0.644	0.653	0.645	1.977	1.72	1.46	1.791	nucleus	K01265			GO:0006464 cellular protein modification process; GO:0006508 proteolysis; GO:0006807 nitrogen compound metabolic process; GO:0008152 metabolic process; GO:0009987 cellular process; GO:0019538 protein metabolic process; GO:0036211 protein modification process; GO:0043170 macromolecule metabolic process; GO:0043412 macromolecule modification; GO:0044237 cellular metabolic process; GO:0044238 primar…	GO:0005622 intracellular; GO:0005623 cell; GO:0005737 cytoplasm; GO:0005829 cytosol;	GO:0003824 catalytic activity; GO:0004177 aminopeptidase activity; GO:0005488 binding; GO:0005506 iron ion binding; GO:0008198 ferrous iron binding; GO:0008233 peptidase activity; GO:0008235 metalloexopeptidase activity; GO:0008237 metallopeptidase activity; GO:0008238 exopeptidase activity; GO:0016787 hydrolase activity; GO:0043167 ion binding; GO:0043169 cation binding; GO:0046872 metal ion bin…	PF00557	Metallopeptidase family M24	O	KOG2738	Putative methionine aminopeptidase
TGGT1_211340-t26_1-p1	hypothetical protein GN=TGGT1_211340	TGGT1_211340	2.508	0.000138698	Up	2	3	9	3	239.8	6.56607e+06	5.97012e+06	6.05407e+06	6.21955e+06	1.73377e+07	1.65169e+07	1.40065e+07	1.41389e+07	0.787	0.714	0.728	0.739	2.085	1.992	1.687	1.681	cytoplasm
TGGT1_211690-t26_1-p1	AAA family protein GN=TGGT1_211690	TGGT1_211690	1.504	2.32793e-05	Up	28	31	325	30	167.1	1.35248e+08	1.28767e+08	1.29249e+08	1.18882e+08	1.92122e+08	1.86615e+08	1.8456e+08	2.04104e+08	0.916	0.871	0.878	0.798	1.306	1.272	1.257	1.372	mitochondria							PF13086; PF13087	AAA domain; AAA domain	L	KOG1802	RNA helicase nonsense mRNA reducing factor (pNORF1)
TGGT1_211720-t26_1-p1	AP2 domain transcription factor AP2IV-5 GN=TGGT1_211720	TGGT1_211720	0.431	0.00443263	Down	2	3	22	3	210.6	1.44221e+06	1.22276e+06	2.14369e+06	2.03089e+06	651736	768821		784634	0.874	0.74	1.303	1.22	0.396	0.469		0.472	cytoplasm							PF00847	AP2 domain
TGGT1_237830-t26_1-p1	DNA polymerase I domain-containing protein GN=TGGT1_237830	TGGT1_237830	2.072	3.25649e-07	Up	2	2	14	2	170.3	3.91015e+06	3.66995e+06	3.5928e+06	3.74409e+06	7.97287e+06	8.01681e+06	7.38936e+06	7.40556e+06	0.809	0.758	0.746	0.768	1.656	1.67	1.537	1.521	nucleus									L	KOG0950	DNA polymerase theta/eta, DEAD-box superfamily
TGGT1_301180-t26_1-p1	SAG-related sequence SRS19F GN=TGGT1_301180	TGGT1_301180	0.281	1.50416e-06	Down	31	8	75	5	40.9	4.82493e+07	4.73266e+07	4.42043e+07	4.6574e+07	1.24501e+07	1.52015e+07	1.11085e+07	1.33325e+07	1.324	1.296	1.217	1.267	0.343	0.42	0.306	0.363	extracellular,plasma membrane	K14143	SAG; major surface antigen	map05145 Toxoplasmosis;
TGGT1_318210-t26_1-p1	hypothetical protein GN=TGGT1_318210	TGGT1_318210	0.476	0.00443265	Down	10	8	24	8	126.5	3.10714e+06	3.63628e+06	3.82913e+06	2.91255e+06	1.23022e+06	1.27963e+06	1.81807e+06	2.08373e+06	1.186	1.385	1.465	1.102	0.471	0.491	0.697	0.789	nucleus
TGGT1_318300-t26_1-p1	Transketolase(predict) GN=TGGT1_318300	TGGT1_318300	3.436	3.91523e-07	Up	7	2	6	2	29.2	8.37879e+06	7.74308e+06	7.02337e+06	7.60193e+06	2.90751e+07	2.4188e+07	2.53856e+07	2.66383e+07	0.597	0.551	0.502	0.537	2.079	1.734	1.818	1.883	extracellular									G	KOG0523	Transketolase
TGGT1_318560-t26_1-p1	ATPase/histidine kinase/DNA gyrase B/HSP90 domain-containing protein GN=TGGT1_318560	TGGT1_318560	1.792	2.05294e-05	Up	22	8	51	8	52.7	1.52084e+07	1.61287e+07	1.47324e+07	1.80087e+07	2.9373e+07	2.9903e+07	2.79629e+07	2.70489e+07	0.729	0.771	0.708	0.855	1.413	1.442	1.347	1.286	mitochondria	K00905						PF02518	Histidine kinase-, DNA gyrase B-, and HSP90-like ATPase	G	KOG0787	Dehydrogenase kinase
TGGT1_318590-t26_1-p1	MRP family domain-containing protein GN=TGGT1_318590	TGGT1_318590	2.274	1.11885e-06	Up	16	6	11	6	70.6	7.37019e+06	6.82154e+06	7.56768e+06	8.13905e+06	1.80277e+07	1.66788e+07	1.63382e+07	1.66804e+07	0.676	0.624	0.696	0.74	1.659	1.539	1.506	1.517	nucleus							PF01883	Domain of unknown function DUF59	D	KOG3022	Predicted ATPase, nucleotide-binding
TGGT1_318620-t26_1-p1	RNA-directed RNA polymerase GN=TGGT1_318620	TGGT1_318620	1.817	0.00964088	Up	17	18	96	17	137	4.45392e+07	4.54014e+07	3.40578e+07	2.2749e+07	6.43706e+07	7.37067e+07	6.71695e+07	6.04743e+07	0.956	0.973	0.733	0.484	1.387	1.592	1.449	1.288	nucleus							PF13086; PF13087	AAA domain; AAA domain	H	KOG1801	tRNA-splicing endonuclease positive effector (SEN1)
TGGT1_318750-t26_1-p1	deoxyribose-phosphate aldolase GN=TGGT1_318750	TGGT1_318750	2.272	0.000187823	Up	10	2	12	2	30.9	2.09009e+06	1.92095e+06	2.40837e+06	2.89219e+06	5.78616e+06	4.78036e+06	5.64716e+06	4.84963e+06	0.615	0.564	0.711	0.844	1.709	1.416	1.671	1.416	mitochondria	K01619	deoC; deoxyribose-phosphate aldolase [EC:4.1.2.4]	map00030 Pentose phosphate pathway; map01100 Metabolic pathways;						F	KOG3981	Deoxyribose-phosphate aldolase
TGGT1_319350-t26_1-p1	SAG-related sequence SRS17B GN=TGGT1_319350	TGGT1_319350	1.513	3.70264e-07	Up	43	11	180	11	39.4	2.13596e+08	2.16233e+08	2.1931e+08	2.22987e+08	3.34312e+08	3.37813e+08	3.16043e+08	3.26429e+08	0.795	0.803	0.818	0.822	1.248	1.265	1.182	1.205	extracellular
TGGT1_319510-t26_1-p1	hypothetical protein GN=TGGT1_319510	TGGT1_319510	2.361	6.86952e-08	Up	18	5	47	5	29.9	3.59547e+07	3.4652e+07	3.36207e+07	3.41653e+07	8.24353e+07	8.50588e+07	7.62522e+07	8.17851e+07	0.747	0.719	0.701	0.704	1.719	1.779	1.593	1.686	nucleus
TGGT1_319560-t26_1-p1	microneme protein MIC3 GN=TGGT1_319560	TGGT1_319560	0.621	2.58777e-08	Down	63	16	529	16	40.5	1.08113e+09	1.11751e+09	1.08212e+09	1.1232e+09	6.7893e+08	6.72201e+08	6.65712e+08	7.07205e+08	1.223	1.261	1.227	1.259	0.771	0.765	0.757	0.793	extracellular	K14144	MIC3; microneme protein	map05145 Toxoplasmosis;
TGGT1_319610-t26_1-p1	eIF2 kinase IF2K-D (incomplete catalytic triad) GN=TGGT1_319610	TGGT1_319610	2.029	0.000632425	Up	1	4	14	4	305.3	2.66341e+07	1.75801e+07	2.20459e+07	2.11464e+07	3.87158e+07	3.90219e+07	4.91106e+07	4.98986e+07	0.952	0.627	0.79	0.749	1.389	1.404	1.764	1.769	nucleus							PF05773; PF00069	RWD domain; Protein kinase domain	J	KOG1035	eIF-2alpha kinase GCN2
TGGT1_319640-t26_1-p1	Putative transmembrane protein(predict) GN=TGGT1_319640	TGGT1_319640	2.778	0.00242324	Up	3	2	15	2	101.5	1.5847e+06	1.25093e+06	2.31114e+06	1.15535e+06	4.52149e+06	4.3964e+06		4.19421e+06	0.581	0.458	0.85	0.42	1.664	1.622		1.525	plasma membrane
TGGT1_319695-t26_1-p1	hypothetical protein GN=TGGT1_319695	TGGT1_319695	1.607	0.0040135	Up	55	4	30	4	10.7	5.42134e+06	7.86107e+06	4.80006e+06	5.51051e+06	9.1893e+06	8.90861e+06	9.55988e+06	1.01099e+07	0.811	1.174	0.72	0.817	1.38	1.341	1.438	1.501	extracellular
TGGT1_319710-t26_1-p1	kinesin motor domain-containing protein GN=TGGT1_319710	TGGT1_319710	1.671	0.0189518	Up	3	3	11	3	143.5	668276	1.27321e+06	964988	678500	1.52824e+06	1.59391e+06	1.62591e+06	1.21796e+06	0.612	1.164	0.887	0.616	1.405	1.47	1.497	1.107	nucleus	K10400						PF00225	Kinesin motor domain	Z	KOG4280	Kinesin-like protein
TGGT1_319940-t26_1-p1	SNARE domain protein(predict) GN=TGGT1_319940	TGGT1_319940	0.488	0.0073502	Down	6	2	5	2	45.5	2.28118e+06			1.78561e+06	843463	855821	1.14509e+06	1.1065e+06	1.418			1.1	0.526	0.535	0.715	0.682	extracellular									U	KOG3065	SNAP-25 (synaptosome-associated protein) component of SNARE complex
TGGT1_320050-t26_1-p1	ribosomal protein RPL5 GN=TGGT1_320050	TGGT1_320050	0.604	1.60572e-07	Down	57	15	581	15	35.3	1.88093e+09	1.90723e+09	1.97842e+09	1.86987e+09	1.14043e+09	1.14795e+09	1.17942e+09	1.13057e+09	1.177	1.191	1.241	1.159	0.716	0.723	0.741	0.702	mitochondria	K02932	RP-L5e; large subunit ribosomal protein L5e	map03010 Ribosome;				PF14204	Ribosomal L18 C-terminal region	J	KOG0875	60S ribosomal protein L5
TGGT1_320130-t26_1-p1	XRN2-binding (XTBD) domain-containing protein(predict) GN=TGGT1_320130	TGGT1_320130	3.14	6.88185e-08	Up	8	2	35	2	25.2	3.72452e+06	3.56297e+06	3.58814e+06	4.02943e+06	1.07987e+07	1.202e+07	1.1915e+07	1.18978e+07	0.594	0.567	0.573	0.637	1.727	1.928	1.909	1.881	nucleus
TGGT1_320190-t26_1-p1	SAG-related sequence SRS16B GN=TGGT1_320190	TGGT1_320190	2.185	1.83084e-07	Up	44	10	162	10	41.5	4.89278e+07	4.32948e+07	4.54928e+07	4.3981e+07	9.95304e+07	9.63761e+07	1.00012e+08	9.97316e+07	0.823	0.727	0.768	0.734	1.681	1.632	1.691	1.665	extracellular	K14143	SAG; major surface antigen	map05145 Toxoplasmosis;
TGGT1_320200-t26_1-p1	SAG-related sequence SRS16A GN=TGGT1_320200	TGGT1_320200	2.785	2.60574e-06	Up	29	9	40	9	41.6	1.64413e+07	1.79922e+07	1.45994e+07	1.51334e+07	4.01924e+07	4.42707e+07	4.45901e+07	4.89905e+07	0.64	0.699	0.57	0.584	1.571	1.735	1.745	1.892	plasma membrane	K14143	SAG; major surface antigen	map05145 Toxoplasmosis;
TGGT1_320230-t26_1-p1	SAG-related sequence SRS15C GN=TGGT1_320230	TGGT1_320230	2.277	3.67255e-06	Up	19	6	23	6	42	4.01908e+06	3.96163e+06	4.30976e+06	4.95788e+06	1.00826e+07	9.8193e+06	9.68694e+06	9.5424e+06	0.679	0.668	0.73	0.83	1.708	1.668	1.644	1.598	plasma membrane	K14143	SAG; major surface antigen	map05145 Toxoplasmosis;
TGGT1_320592-t26_1-p1	Glycosyl hydrolases family 35 domain-containing protein(predict) GN=TGGT1_320592	TGGT1_320592	0.475	2.38323e-08	Down	5	6	29	6	222.5	5.12676e+06	5.24317e+06	5.14367e+06	5.49066e+06	2.58415e+06	2.44649e+06	2.4193e+06	2.48195e+06	1.219	1.244	1.226	1.294	0.617	0.585	0.578	0.585	nucleus									G	KOG0496	Beta-galactosidase
TGGT1_320640-t26_1-p1	peptidylprolyl isomerase domain-containing protein GN=TGGT1_320640	TGGT1_320640	1.788	1.3951e-05	Up	27	15	101	15	85.6	5.10581e+07	4.44386e+07	4.21528e+07	4.40686e+07	7.95493e+07	8.3732e+07	7.71567e+07	8.32565e+07	0.85	0.738	0.704	0.727	1.329	1.403	1.291	1.375	nucleus	K12736						PF00160	Cyclophilin type peptidyl-prolyl cis-trans isomerase/CLD	O	KOG0882	Cyclophilin-related peptidyl-prolyl cis-trans isomerase
TGGT1_320750-t26_1-p1	GDP dissociation inhibitor(predict) GN=TGGT1_320750	TGGT1_320750	0.636	0.00699661	Down	5	5	24	5	148.5	6.48895e+06	5.80982e+06	7.7753e+06	6.07504e+06	3.34598e+06	4.6807e+06	3.6164e+06	4.93043e+06	1.096	0.979	1.317	1.017	0.567	0.796	0.614	0.826	extracellular,plasma membrane							PF13450	NAD(P)-binding Rossmann-like domain	O	KOG1439	RAB proteins geranylgeranyltransferase component A (RAB escort protein)
TGGT1_212840-t26_1-p1	HIT zinc finger protein GN=TGGT1_212840	TGGT1_212840	2.122	0.000223246	Up	5	3	4	3	64.5	2.58221e+07	3.35831e+07	3.32362e+07	2.50062e+07	6.4564e+07	6.50109e+07	5.27688e+07	6.65321e+07	0.61	0.791	0.787	0.585	1.53	1.544	1.252	1.558	cytoplasm,nucleus							PF04438	HIT zinc finger	S	KOG4317	Predicted Zn-finger protein
TGGT1_212860-t26_1-p1	Transcription factor E(Y)2 (Fragment)(predict) GN=TGGT1_212860	TGGT1_212860	2.424	0.000260744	Up	4	3	15	3	110.1	1.76833e+07	1.76872e+07	2.27257e+07	2.60927e+07	4.30623e+07	4.69431e+07	5.67772e+07	5.64441e+07	0.536	0.535	0.691	0.784	1.311	1.432	1.73	1.698	nucleus
TGGT1_213040-t26_1-p1	hypothetical protein GN=TGGT1_213040	TGGT1_213040	0.631	0.00368067	Down	10	10	56	10	196.7	1.02594e+07	8.62786e+06	8.0199e+06	8.40628e+06	5.67097e+06	5.75715e+06	4.28358e+06	6.49428e+06	1.298	1.09	1.018	1.054	0.72	0.733	0.545	0.815	nucleus
TGGT1_213280-t26_1-p1	SAG-related sequence SRS25 GN=TGGT1_213280	TGGT1_213280	1.751	1.21406e-05	Up	34	3	110	3	20.8	1.35865e+08	1.52164e+08	1.48676e+08	1.42352e+08	2.70937e+08	2.53679e+08	2.29471e+08	2.5613e+08	0.748	0.837	0.821	0.777	1.498	1.406	1.27	1.4	extracellular
TGGT1_213300-t26_1-p1	NopRA1 domain-containing protein(predict) GN=TGGT1_213300	TGGT1_213300	1.719	0.00373846	Up	9	32	97	32	538.1	2.90492e+07	2.81987e+07	3.7207e+07	3.98001e+07	5.71014e+07	5.14116e+07	5.8913e+07	6.24856e+07	0.703	0.681	0.902	0.954	1.386	1.251	1.432	1.499	plasma membrane
TGGT1_213310-t26_1-p1	Putative transmembrane protein(predict) GN=TGGT1_213310	TGGT1_213310	0.386	0.00229184	Down	6	8	31	8	170.1	9.88764e+06	9.55137e+06	9.02984e+06	1.78455e+07	5.2835e+06	4.85831e+06	3.45894e+06	4.18978e+06	1.129	1.088	1.034	2.019	0.605	0.558	0.397	0.474	endoplasmic reticulum
TGGT1_213350-t26_1-p1	ribosomal protein RPS15 GN=TGGT1_213350	TGGT1_213350	0.616	1.45242e-05	Down	30	4	96	4	17.1	4.27772e+08	3.80732e+08	4.25797e+08	4.2933e+08	2.37836e+08	2.592e+08	2.66031e+08	2.58104e+08	1.18	1.048	1.178	1.174	0.658	0.719	0.738	0.706	cytoplasm	K02958	RP-S15e; small subunit ribosomal protein S15e	map03010 Ribosome;				PF00203	Ribosomal protein S19	J	KOG0898	40S ribosomal protein S15
TGGT1_213420-t26_1-p1	RAP domain-containing protein GN=TGGT1_213420	TGGT1_213420	0.417	0.00169463	Down	7	3	23	3	78.5	4.04621e+06	7.38475e+06	7.47756e+06	7.53827e+06	2.47108e+06	2.92722e+06	2.83899e+06	2.75261e+06	0.889	1.619	1.647	1.641	0.545	0.647	0.627	0.6	nucleus							PF08373	RAP domain
TGGT1_213680-t26_1-p1	MmgE/PrpD family protein GN=TGGT1_213680	TGGT1_213680	2.182	2.86867e-05	Up	19	8	21	8	57.1	1.06078e+07	9.16394e+06	1.20703e+07	1.2153e+07	2.35678e+07	2.3138e+07	2.32599e+07	2.56696e+07	0.645	0.556	0.736	0.733	1.439	1.416	1.422	1.549	endoplasmic reticulum
TGGT1_213710-t26_1-p1	WD domain, G-beta repeat-containing protein GN=TGGT1_213710	TGGT1_213710	1.878	0.0216158	Up	6	2	4	2	74	1.03969e+06	777500	904250	956400	1.44558e+06	1.31731e+06	2.77209e+06	1.34285e+06	0.834	0.623	0.728	0.761	1.164	1.064	2.236	1.069	cytoplasm									S	KOG0315	G-protein beta subunit-like protein (contains WD40 repeats)
TGGT1_213770-t26_1-p1	putative Superkiller viralicidic activity 2 family 2 GN=TGGT1_213770	TGGT1_213770	2.745	1.30105e-05	Up	22	20	182	20	135	4.64134e+08	5.63515e+08	4.01901e+08	4.39424e+08	1.26731e+09	1.17377e+09	1.37758e+09	1.29184e+09	0.624	0.757	0.542	0.586	1.711	1.589	1.863	1.724	cytoplasm	K12598	MTR4; ATP-dependent RNA helicase DOB1 [EC:3.6.4.13]	map03018 RNA degradation;				PF00270; PF13234; PF08148	DEAD/DEAH box helicase; rRNA-processing arch domain; DSHCT (NUC185) domain	A	KOG0948	Nuclear exosomal RNA helicase MTR4, DEAD-box superfamily
TGGT1_213940-t26_1-p1	CHCH domain-containing protein GN=TGGT1_213940	TGGT1_213940	0.158	2.14434e-07	Down	47	4	42	4	14.9	6.39877e+07	5.55331e+07	7.11901e+07	6.19895e+07	8.9868e+06	9.28505e+06	1.0485e+07	1.11404e+07	1.483	1.285	1.655	1.424	0.209	0.217	0.244	0.256	nucleus	K22759								S	KOG4090	Uncharacterized conserved protein
TGGT1_213970-t26_1-p1	putative ribosomal RNA small subunit methyltransferase B GN=TGGT1_213970	TGGT1_213970	0.307	8.74116e-06	Down	8	2	8	2	45.2	3.66664e+06	4.92158e+06	4.86168e+06	4.39864e+06	1.29461e+06	1.57598e+06	1.28856e+06	1.29995e+06	1.268	1.699	1.686	1.508	0.449	0.548	0.448	0.446	cytoplasm									A	KOG1122	tRNA and rRNA cytosine-C5-methylase (nucleolar protein NOL1/NOP2)
TGGT1_220230A-t26_1-p1	leucine rich repeat-containing protein GN=TGGT1_220230A	TGGT1_220230A	1.894	1.64608e-05	Up	12	6	23	6	97.2	3.00683e+07	2.92887e+07	3.12214e+07	2.6878e+07	6.13429e+07	5.50881e+07	5.31416e+07	5.20712e+07	0.812	0.789	0.845	0.719	1.662	1.496	1.442	1.394	cytoplasm,nucleus
TGGT1_220300-t26_1-p1	ribosomal protein L15 protein GN=TGGT1_220300	TGGT1_220300	3.052	0.0264421	Up	1	2	4	2	157.6	1.51735e+06	1.31817e+06	1.47175e+06	1.7154e+06	6.57449e+06	2.44738e+06	6.35812e+06	2.91311e+06	0.598	0.519	0.582	0.67	2.601	0.971	2.519	1.139	extracellular									J	KOG0846	Mitochondrial/chloroplast ribosomal protein L15/L10
TGGT1_220320-t26_1-p1	BSD domain-containing protein GN=TGGT1_220320	TGGT1_220320	0.612	0.0246521	Down	26	5	41	5	34.2	6.36674e+06	6.91772e+06	6.74603e+06	6.46875e+06	2.34505e+06	4.43411e+06	3.95288e+06	5.44668e+06	1.052	1.141	1.118	1.06	0.389	0.738	0.657	0.893	cytoplasm,nucleus							PF03909	BSD domain
TGGT1_220350-t26_1-p1	tRNA ligases class II (D, K and N) domain-containing protein GN=TGGT1_220350	TGGT1_220350	2.432	5.72905e-07	Up	14	8	48	8	127.2	2.15691e+07	1.98175e+07	2.03413e+07	2.10015e+07	5.11302e+07	5.00996e+07	4.50527e+07	5.41078e+07	0.715	0.656	0.676	0.69	1.702	1.672	1.502	1.78	plasma membrane	K04567	KARS; lysyl-tRNA synthetase, class II [EC:6.1.1.6]	map00970 Aminoacyl-tRNA biosynthesis;				PF00152	tRNA synthetases class II (D, K and N)	J	KOG1885	Lysyl-tRNA synthetase (class II)
TGGT1_220370-t26_1-p1	Putative 200 kDa antigen p200(predict) GN=TGGT1_220370	TGGT1_220370	3.668	1.0376e-05	Up	2	2	2	2	134.1	837388	592626	586106	604136	2.71779e+06	2.29236e+06	2.2608e+06	2.30765e+06	0.697	0.492	0.489	0.498	2.269	1.919	1.89	1.904	nucleus
TGGT1_220490-t26_1-p1	putative pre-rRNA-processing protein PNO1 GN=TGGT1_220490	TGGT1_220490	0.492	0.0322416	Down	18	5	10	5	32.8	5.52636e+06	4.40421e+06	6.26963e+06	6.72988e+06	3.70451e+06	4.08386e+06	1.25847e+06	2.19346e+06	1.299	1.033	1.478	1.568	0.874	0.966	0.297	0.511	nucleus	K11884								O	KOG3273	Predicted RNA-binding protein Pno1p interacting with Nob1p and involved in 26S proteasome assembly
TGGT1_283780-t26_1-p1	glucose-6-phosphate isomerase GPI GN=TGGT1_283780	TGGT1_283780	1.622	8.46488e-07	Up	31	17	324	16	74.4	2.99653e+08	3.00778e+08	3.03807e+08	2.84556e+08	4.90429e+08	4.85294e+08	4.56461e+08	4.89399e+08	0.829	0.83	0.843	0.78	1.361	1.351	1.269	1.343	mitochondria	K01810	GPI; glucose-6-phosphate isomerase [EC:5.3.1.9]	map00500 Starch and sucrose metabolism; map01200 Carbon metabolism; map00030 Pentose phosphate pathway; map01110 Biosynthesis of secondary metabolites; map00010 Glycolysis / Gluconeogenesis; map01100 Metabolic pathways; map00520 Amino sugar and nucleotide sugar metabolism; map01250 Biosynthesis of nucleotide sugars;		GO:0005576 extracellular region; GO:0005622 intracellular; GO:0005623 cell; GO:0005737 cytoplasm;		PF00342	Phosphoglucose isomerase	G	KOG2446	Glucose-6-phosphate isomerase
TGGT1_283890-t26_1-p1	histone lysine demethylase JMJD6b GN=TGGT1_283890	TGGT1_283890	2.153	2.23315e-06	Up	6	2	4	2	81.2	6.32796e+06	6.22919e+06	6.44741e+06	5.41798e+06	1.30611e+07	1.26186e+07	1.31065e+07	1.36232e+07	0.836	0.822	0.855	0.71	1.733	1.679	1.741	1.786	nucleus							PF13621	Cupin-like domain	BT	KOG2130	Phosphatidylserine-specific receptor PtdSerR, contains JmjC domain
TGGT1_284040-t26_1-p1	hypothetical protein GN=TGGT1_284040	TGGT1_284040	1.845	0.0340293	Up	1	3	12	3	311.1	497795	468818	765980	1.30355e+06	1.10284e+06	1.27896e+06	1.52353e+06	1.67107e+06	0.437	0.411	0.674	1.134	0.972	1.13	1.344	1.455	extracellular	K13172
TGGT1_284560-t26_1-p1	ribosomal protein RPL9 GN=TGGT1_284560	TGGT1_284560	0.527	3.08763e-05	Down	42	7	209	7	21.4	8.68321e+08	9.21007e+08	9.56981e+08	8.41117e+08	4.74356e+08	4.93962e+08	5.03435e+08	4.12046e+08	1.202	1.273	1.329	1.155	0.659	0.688	0.701	0.566	cytoplasm	K02940	RP-L9e; large subunit ribosomal protein L9e	map03010 Ribosome;	GO:0000184 nuclear-transcribed mRNA catabolic process, nonsense-mediated decay; GO:0000956 nuclear-transcribed mRNA catabolic process; GO:0002181 cytoplasmic translation; GO:0006139 nucleobase-containing compound metabolic process; GO:0006401 RNA catabolic process; GO:0006402 mRNA catabolic process; GO:0006412 translation; GO:0006413 translational initiation; GO:0006518 peptide metabolic process;…	GO:0005622 intracellular; GO:0005623 cell; GO:0005737 cytoplasm; GO:0005829 cytosol; GO:0005840 ribosome; GO:0032991 protein-containing complex; GO:0043226 organelle; GO:0043228 non-membrane-bounded organelle; GO:0043229 intracellular organelle; GO:0043232 intracellular non-membrane-bounded organelle; GO:1990904 ribonucleoprotein complex;	GO:0003676 nucleic acid binding; GO:0003723 RNA binding; GO:0003735 structural constituent of ribosome; GO:0005198 structural molecule activity; GO:0005488 binding; GO:0097159 organic cyclic compound binding; GO:1901363 heterocyclic compound binding;	PF00347	Ribosomal protein L6	J	KOG3255	60S ribosomal protein L9
TGGT1_284570-t26_1-p1	Apicomplexan specific protein(predict) GN=TGGT1_284570	TGGT1_284570	3.041	0.000127842	Up	10	2	13	2	31.3	2.40768e+06	2.21367e+06	1.93305e+06	3.41462e+06	6.73418e+06	7.55575e+06	8.61072e+06	7.27185e+06	0.523	0.48	0.421	0.735	1.468	1.651	1.879	1.567	nucleus
TGGT1_285210-t26_1-p1	Putative transmembrane protein(predict) GN=TGGT1_285210	TGGT1_285210	1.615	0.00105674	Up	5	5	11	5	138.2	3.25576e+06	2.76203e+06	3.16248e+06	3.32702e+06	5.5121e+06	5.0433e+06	5.431e+06	4.134e+06	0.832	0.705	0.811	0.843	1.414	1.297	1.396	1.048	nucleus
TGGT1_285510-t26_1-p1	ATP synthase-associated protein, putative(predict) GN=TGGT1_285510	TGGT1_285510	0.652	7.07807e-06	Down	74	8	151	8	18.4	2.16469e+08	2.19896e+08	2.11193e+08	2.27067e+08	1.30822e+08	1.45057e+08	1.46865e+08	1.45766e+08	1.146	1.162	1.121	1.191	0.695	0.773	0.781	0.765	extracellular
TGGT1_285650-t26_1-p1	hypothetical protein GN=TGGT1_285650	TGGT1_285650	0.569	0.000226079	Down	9	12	32	12	241.8	2.51289e+07	2.70635e+07	2.52261e+07	3.03626e+07	1.57609e+07	1.70014e+07	1.52164e+07	1.30501e+07	1.134	1.219	1.141	1.358	0.714	0.772	0.69	0.584	nucleus	K13172
TGGT1_285660C-t26_1-p1	DEAD/DEAH box helicase domain-containing protein GN=TGGT1_285660C	TGGT1_285660C	2.133	9.85687e-05	Up	21	4	24	4	23.8	8.07409e+06	6.19132e+06	6.98532e+06	7.20954e+06	1.69478e+07	1.30866e+07	1.63743e+07	1.40714e+07	0.808	0.618	0.701	0.715	1.702	1.317	1.646	1.396	cytoskeleton							PF08148	DSHCT (NUC185) domain	A	KOG0947	Cytoplasmic exosomal RNA helicase SKI2, DEAD-box superfamily
TGGT1_285750-t26_1-p1	6,7-dihydropteridine reductase GN=TGGT1_285750	TGGT1_285750	1.696	0.00059431	Up	29	7	63	7	50.1	1.63677e+07	1.57662e+07	1.84663e+07	1.64565e+07	2.30304e+07	2.83397e+07	2.93769e+07	3.26506e+07	0.782	0.752	0.884	0.779	1.104	1.362	1.41	1.547	nucleus	K00357	QDPR; dihydropteridine reductase [EC:1.5.1.34]	map00790 Folate biosynthesis; map01100 Metabolic pathways;						E	KOG4022	Dihydropteridine reductase DHPR/QDPR
TGGT1_285830-t26_1-p1	Putative transmembrane protein(predict) GN=TGGT1_285830	TGGT1_285830	1.861	0.000696966	Up	2	4	31	4	360.1	2.00677e+07	2.44458e+07	2.67298e+07	1.85317e+07	3.77325e+07	4.67571e+07	4.20101e+07	3.99781e+07	0.777	0.945	1.038	0.712	1.467	1.823	1.636	1.537	plasma membrane
TGGT1_285860-t26_1-p1	SAG-related sequence SRS20C GN=TGGT1_285860	TGGT1_285860	0.549	0.0165131	Down	20	5	60	5	34.7	1.47955e+07	1.77286e+07	1.53785e+07	1.80313e+07	9.47891e+06	6.7701e+06	1.3853e+07	5.88711e+06	1.181	1.412	1.231	1.426	0.759	0.544	1.111	0.466	extracellular
TGGT1_286090-t26_1-p1	putative translation initiation factor SUI1 GN=TGGT1_286090	TGGT1_286090	0.631	1.63381e-05	Down	48	3	30	2	12.5	6.54324e+07	7.09445e+07	6.41926e+07	6.7883e+07	4.44871e+07	3.91291e+07	4.40058e+07	4.12548e+07	1.167	1.263	1.148	1.2	0.796	0.702	0.789	0.73	cytoplasm	K03113			GO:0006412 translation; GO:0006413 translational initiation; GO:0006417 regulation of translation; GO:0006446 regulation of translational initiation; GO:0006518 peptide metabolic process; GO:0006807 nitrogen compound metabolic process; GO:0008152 metabolic process; GO:0009058 biosynthetic process; GO:0009059 macromolecule biosynthetic process; GO:0009889 regulation of biosynthetic process; GO:000…	GO:0005622 intracellular; GO:0005623 cell; GO:0005634 nucleus; GO:0005737 cytoplasm; GO:0043226 organelle; GO:0043227 membrane-bounded organelle; GO:0043229 intracellular organelle; GO:0043231 intracellular membrane-bounded organelle;	GO:0003676 nucleic acid binding; GO:0003723 RNA binding; GO:0003743 translation initiation factor activity; GO:0005488 binding; GO:0008135 translation factor activity, RNA binding; GO:0097159 organic cyclic compound binding; GO:1901363 heterocyclic compound binding;	PF01253	Translation initiation factor SUI1	J	KOG1770	Translation initiation factor 1 (eIF-1/SUI1)
TGGT1_286260-t26_1-p1	tetratricopeptide repeat-containing protein GN=TGGT1_286260	TGGT1_286260	0.276	0.0210659	Down	13	5	13	5	75.3	8.51969e+06	2.34258e+06	8.75197e+06	9.06987e+06	2.2648e+06	991340	2.2109e+06	2.4403e+06	1.993	0.547	2.053	2.103	0.532	0.233	0.52	0.566	mitochondria
TGGT1_286270-t26_1-p1	hypothetical protein GN=TGGT1_286270	TGGT1_286270	1.977	0.000993666	Up	1	3	6	3	618.8	6.48213e+06	7.41943e+06	5.7521e+06		1.38232e+07	1.14299e+07	1.48452e+07	1.1597e+07	0.738	0.843	0.657		1.58	1.31	1.699	1.31	plasma membrane
TGGT1_286620-t26_1-p1	S1 RNA binding domain-containing protein GN=TGGT1_286620	TGGT1_286620	1.756	5.24209e-05	Up	2	3	6	3	167.8	6.58211e+06	5.83326e+06	6.41544e+06	5.41762e+06	1.0737e+07	1.13895e+07	1.00575e+07	1.0225e+07	0.881	0.78	0.861	0.719	1.443	1.535	1.354	1.358	endoplasmic reticulum							PF00575	S1 RNA binding domain
TGGT1_286690-t26_1-p1	DNA/RNA-binding protein KIN17 domain-containing protein GN=TGGT1_286690	TGGT1_286690	0.658	0.00794957	Down	12	6	24	6	60	6.14179e+07	6.01819e+07	5.33421e+07	5.71751e+07	3.15343e+07	5.08937e+07	3.50015e+07	3.46428e+07	1.299	1.271	1.132	1.199	0.67	1.084	0.744	0.727	nucleus	K13102								A	KOG2837	Protein containing a U1-type Zn-finger and implicated in RNA splicing or processing
TGGT1_286800-t26_1-p1	Deubiquitinating enzyme MINDY-3 (Fragment)(predict) GN=TGGT1_286800	TGGT1_286800	2.66	3.18064e-06	Up	11	8	41	8	80.9	2.16207e+07	1.77543e+07	1.82813e+07	1.69847e+07	4.61083e+07	4.93116e+07	5.19727e+07	5.03737e+07	0.732	0.6	0.621	0.57	1.568	1.681	1.77	1.693	plasma membrane	K22647						PF13898	Domain of unknown function (DUF4205)	S	KOG2871	Uncharacterized conserved protein
TGGT1_287040-t26_1-p1	PAN domain-containing protein(predict) GN=TGGT1_287040	TGGT1_287040	2.42	0.000699906	Up	12	4	18	4	35	3.31929e+08	2.51952e+08	2.29914e+08	2.05283e+08	5.61502e+08	7.12537e+08	6.94022e+08	4.88801e+08	0.937	0.71	0.651	0.574	1.59	2.023	1.968	1.368	extracellular
TGGT1_287160-t26_1-p1	internal kinesin motor domain protein GN=TGGT1_287160	TGGT1_287160	0.163	3.90355e-05	Down	3	3	7	3	144	4.34819e+06	2.48393e+06	2.68409e+06	2.97674e+06	515872	669100	446411	398985	2.021	1.152	1.251	1.371	0.241	0.313	0.209	0.184	nucleus	K10393			GO:0000070 mitotic sister chromatid segregation; GO:0000226 microtubule cytoskeleton organization; GO:0000278 mitotic cell cycle; GO:0000280 nuclear division; GO:0000819 sister chromatid segregation; GO:0006928 movement of cell or subcellular component; GO:0006996 organelle organization; GO:0007010 cytoskeleton organization; GO:0007017 microtubule-based process; GO:0007018 microtubule-based movem…	GO:0000775 chromosome, centromeric region; GO:0000776 kinetochore; GO:0005622 intracellular; GO:0005623 cell; GO:0005694 chromosome; GO:0005856 cytoskeleton; GO:0005871 kinesin complex; GO:0005874 microtubule; GO:0005875 microtubule associated complex; GO:0015630 microtubule cytoskeleton; GO:0032991 protein-containing complex; GO:0035371 microtubule plus-end; GO:0043226 organelle; GO:0043228 non-…	GO:0003774 motor activity; GO:0003777 microtubule motor activity; GO:0003824 catalytic activity; GO:0005488 binding; GO:0005515 protein binding; GO:0008017 microtubule binding; GO:0008092 cytoskeletal protein binding; GO:0015631 tubulin binding; GO:0016462 pyrophosphatase activity; GO:0016787 hydrolase activity; GO:0016817 hydrolase activity, acting on acid anhydrides; GO:0016818 hydrolase activi…	PF00225	Kinesin motor domain	Z	KOG0246	Kinesin-like protein
TGGT1_287170-t26_1-p1	hypothetical protein GN=TGGT1_287170	TGGT1_287170	0.515	7.19144e-06	Down	33	7	68	7	38.5	3.40474e+07	3.67936e+07	3.60174e+07	3.73098e+07	2.02204e+07	1.82451e+07	1.64772e+07	1.91356e+07	1.185	1.278	1.257	1.287	0.706	0.639	0.576	0.66	nucleus
TGGT1_287230-t26_1-p1	inorganic anion transporter, sulfate permease (SulP) family protein GN=TGGT1_287230	TGGT1_287230	1.695	3.58767e-05	Up	6	2	7	2	72		1.87426e+06	2.0308e+06	1.92411e+06	3.08158e+06	3.40624e+06	3.1603e+06	3.46634e+06		0.796	0.866	0.811	1.316	1.458	1.352	1.463	plasma membrane	K03321								P	KOG0236	Sulfate/bicarbonate/oxalate exchanger SAT-1 and related transporters (SLC26 family)
TGGT1_287270-t26_1-p1	Putative transmembrane protein(predict) GN=TGGT1_287270	TGGT1_287270	1.671	0.000139897	Up	20	9	118	9	75.1	4.08583e+07	4.25929e+07	4.31668e+07	3.50291e+07	6.25177e+07	6.87061e+07	6.45885e+07	7.35063e+07	0.803	0.835	0.85	0.682	1.233	1.358	1.275	1.432	plasma membrane
TGGT1_238010-t26_1-p1	ribosomal protein RPL23A GN=TGGT1_238010	TGGT1_238010	0.567	6.80317e-09	Down	42	8	312	8	18.6	9.77959e+08	9.62825e+08	9.42631e+08	9.4612e+08	5.42912e+08	5.45759e+08	5.41325e+08	5.33581e+08	1.271	1.249	1.229	1.219	0.708	0.714	0.707	0.688	cytoplasm	K02893	RP-L23Ae; large subunit ribosomal protein L23Ae	map03010 Ribosome;						J	KOG1751	60s ribosomal protein L23
TGGT1_238050-t26_1-p1	nuclease and tudor domain-containing protein GN=TGGT1_238050	TGGT1_238050	0.632	1.5378e-06	Down	48	38	755	38	114.2	9.08362e+08	9.5277e+08	9.8251e+08	9.76721e+08	6.19915e+08	6.12419e+08	5.93539e+08	5.80687e+08	1.098	1.15	1.191	1.171	0.752	0.745	0.721	0.697	cytoplasm	K15979						PF00565; PF00567	Staphylococcal nuclease homologue; Tudor domain	K	KOG2039	Transcriptional coactivator p100
TGGT1_238250-t26_1-p1	ribosomal protein RPL36 GN=TGGT1_238250	TGGT1_238250	0.535	8.38567e-07	Down	22	3	67	3	11.4	3.91856e+08	3.76828e+08	3.80497e+08	4.15778e+08	2.12569e+08	2.15831e+08	2.08382e+08	1.97398e+08	1.292	1.24	1.258	1.359	0.704	0.716	0.691	0.646	mitochondria	K02920	RP-L36e; large subunit ribosomal protein L36e	map03010 Ribosome;						J	KOG3452	60S ribosomal protein L36
TGGT1_238995-t26_1-p1	ion channel protein GN=TGGT1_238995	TGGT1_238995	3.033	2.38776e-06	Up	1	2	2	2	277.9	1.39144e+08	1.38133e+08	1.31574e+08	1.1688e+08	3.75111e+08	4.03853e+08	3.57957e+08	4.5239e+08	0.568	0.562	0.538	0.473	1.536	1.658	1.468	1.831	plasma membrane									P	KOG1420	Ca2+-activated K+ channel Slowpoke, alpha subunit
TGGT1_239310-t26_1-p1	ribulose 5-phosphate isomerase GN=TGGT1_239310	TGGT1_239310	0.027	2.61791e-10	Down	40	8	144	8	27.4	4.61289e+09	4.30356e+09	4.15803e+09	4.10239e+09	1.03284e+08	1.22455e+08	1.1162e+08	1.18344e+08	3.082	2.87	2.786	2.717	0.069	0.082	0.075	0.078	cytoplasm	K01807	rpiA; ribose 5-phosphate isomerase A [EC:5.3.1.6]	map01230 Biosynthesis of amino acids; map01200 Carbon metabolism; map00030 Pentose phosphate pathway; map01110 Biosynthesis of secondary metabolites; map01100 Metabolic pathways;						G	KOG3075	Ribose 5-phosphate isomerase
TGGT1_239330-t26_1-p1	ribosomal protein RPL37 GN=TGGT1_239330	TGGT1_239330	0.606	1.03608e-05	Down	26	3	49	3	11.2	2.09648e+08	2.07202e+08	2.08551e+08	2.25563e+08	1.2627e+08	1.18061e+08	1.28958e+08	1.40428e+08	1.18	1.164	1.177	1.259	0.713	0.669	0.73	0.784	cytoplasm	K02922	RP-L37e; large subunit ribosomal protein L37e	map03010 Ribosome;						J	KOG3475	60S ribosomal protein L37
TGGT1_239475-t26_1-p1	CH_2 domain-containing protein(predict) GN=TGGT1_239475	TGGT1_239475	2.18	1.4912e-08	Up	2	2	7	2	236.4	1.12735e+08	1.16979e+08	1.09274e+08	1.15065e+08	2.54534e+08	2.43644e+08	2.37696e+08	2.50102e+08	0.769	0.796	0.747	0.778	1.742	1.672	1.629	1.692	nucleus							PF06294	Domain of Unknown Function (DUF1042)
TGGT1_239480-t26_1-p1	RNB family domain-containing protein GN=TGGT1_239480	TGGT1_239480	1.528	0.000231716	Up	14	14	89	14	130.4	3.98034e+07	4.83102e+07	4.05245e+07	4.00513e+07	6.69122e+07	6.07782e+07	6.08787e+07	6.8298e+07	0.758	0.918	0.774	0.756	1.279	1.165	1.165	1.29	nucleus	K18758						PF00773	RNB domain	J	KOG2102	Exosomal 3'-5' exoribonuclease complex, subunit Rrp44/Dis3
TGGT1_239530-t26_1-p1	alanine-glyoxylate aminotransferase GN=TGGT1_239530	TGGT1_239530	0.524	0.00285194	Down	34	9	91	9	41.8	1.28064e+08	1.16554e+08	1.58374e+08	1.55664e+08	7.09107e+07	7.48445e+07	7.31984e+07	7.27708e+07	1.127	1.024	1.398	1.358	0.626	0.663	0.647	0.635	cytoplasm							PF00266	Aminotransferase class-V	E	KOG2862	Alanine-glyoxylate aminotransferase AGT1
TGGT1_239540-t26_1-p1	LEM3 (ligand-effect modulator 3) family / CDC50 family protein GN=TGGT1_239540	TGGT1_239540	1.528	0.000177258	Up	11	4	7	4	46.9	8.93862e+06	8.13815e+06	8.69274e+06	1.00735e+07	1.3701e+07	1.29793e+07	1.29901e+07	1.4894e+07	0.845	0.768	0.824	0.944	1.3	1.235	1.234	1.397	plasma membrane									DKT	KOG2952	Cell cycle control protein
TGGT1_239590-t26_1-p1	WD domain, G-beta repeat-containing protein GN=TGGT1_239590	TGGT1_239590	0.613	0.000545323	Down	28	13	54	13	74.8	2.37495e+08	2.99462e+08	2.78327e+08	3.30856e+08	1.84595e+08	1.64445e+08	1.77319e+08	1.7389e+08	1.022	1.287	1.201	1.412	0.797	0.712	0.767	0.743	nucleus	K14549	UTP15; U3 small nucleolar RNA-associated protein 15	map03008 Ribosome biogenesis in eukaryotes;						S	KOG0310	Conserved WD40 repeat-containing protein
TGGT1_239740-t26_1-p1	dense granule protein GRA14 GN=TGGT1_239740	TGGT1_239740	1.691	5.69743e-08	Up	38	13	189	13	44.7	1.50583e+08	1.5141e+08	1.44352e+08	1.49795e+08	2.52432e+08	2.5563e+08	2.51854e+08	2.44136e+08	0.861	0.864	0.828	0.849	1.449	1.471	1.447	1.385	extracellular
TGGT1_239760-t26_1-p1	ribosomal protein RPL22 GN=TGGT1_239760	TGGT1_239760	0.608	1.28996e-06	Down	35	4	135	4	15.1	6.73287e+08	6.92807e+08	6.37235e+08	6.81887e+08	4.23018e+08	4.15424e+08	3.92942e+08	3.95704e+08	1.183	1.215	1.123	1.188	0.746	0.735	0.694	0.69	nucleus	K02891	RP-L22e; large subunit ribosomal protein L22e	map03010 Ribosome;						J	KOG3434	60S ribosomal protein L22
TGGT1_239870-t26_1-p1	CBS domain-containing protein GN=TGGT1_239870	TGGT1_239870	0.645	0.00942287	Down	13	9	79	9	98	1.88447e+07	1.85404e+07	1.27733e+07	1.70052e+07	1.11773e+07	9.89349e+06	9.11082e+06	1.29779e+07	1.326	1.302	0.901	1.186	0.789	0.701	0.644	0.906	nucleus							PF00571	CBS domain	C	KOG1764	5'-AMP-activated protein kinase, gamma subunit
TGGT1_240050-t26_1-p1	hypothetical protein GN=TGGT1_240050	TGGT1_240050	2.338	1.32704e-05	Up	6	9	45	9	195.7	3.7814e+07	3.88879e+07	4.25518e+07	3.73359e+07	7.65507e+07	9.82602e+07	9.59881e+07	9.39408e+07	0.712	0.731	0.804	0.697	1.447	1.863	1.817	1.755	plasma membrane
TGGT1_240070-t26_1-p1	RNA recognition motif-containing protein GN=TGGT1_240070	TGGT1_240070	0.266	0.000547324	Down	26	4	37	4	32.1	1.76446e+07	1.48686e+07	1.34227e+07	1.30504e+07	3.02109e+06	6.37356e+06	2.63829e+06	3.5779e+06	1.693	1.424	1.291	1.241	0.291	0.615	0.254	0.341	nucleus	K13207						PF00397; PF00076	WW domain; RNA recognition motif. (a.k.a. RRM, RBD, or RNP domain)	A	KOG0144	RNA-binding protein CUGBP1/BRUNO (RRM superfamily)
TGGT1_240250-t26_1-p1	macro domain-containing protein GN=TGGT1_240250	TGGT1_240250	0.637	0.00126316	Down	12	8	74	8	87.9	1.546e+07	1.4507e+07	1.65415e+07	1.95379e+07	1.0895e+07	9.05132e+06	1.05767e+07	1.14054e+07	1.045	0.979	1.121	1.309	0.739	0.616	0.719	0.765	nucleus	K23518						PF01661	Macro domain	BK	KOG2633	Hismacro and SEC14 domain-containing proteins
TGGT1_240390-t26_1-p1	calcium-dependent protein kinase GN=TGGT1_240390	TGGT1_240390	1.796	2.54721e-05	Up	1	2	18	2	241.2	8.65191e+06	8.87464e+06	8.86831e+06	7.86576e+06	1.35518e+07	1.58923e+07	1.55732e+07	1.6313e+07	0.869	0.889	0.893	0.783	1.366	1.606	1.572	1.625	nucleus							PF00069; PF13202; PF13833	Protein kinase domain; EF hand; EF-hand domain pair	T	KOG0611	Predicted serine/threonine protein kinase
TGGT1_240430-t26_1-p1	glyoxalase family protein GN=TGGT1_240430	TGGT1_240430	2.081	0.00177958	Up	7	6	15	6	122.3	5.20756e+06	2.93998e+06	3.58899e+06	4.65171e+06	7.33102e+06	7.96581e+06	9.08689e+06	9.60255e+06	0.94	0.53	0.65	0.833	1.329	1.448	1.649	1.72	plasma membrane							PF00903	Glyoxalase/Bleomycin resistance protein/Dioxygenase superfamily
TGGT1_240560-t26_1-p1	MAPEG family protein GN=TGGT1_240560	TGGT1_240560	2.913	0.00583365	Up	18	3	24	3	22.2	2.18245e+06	1.22792e+06	1.42749e+06	730751	4.74794e+06	4.52537e+06	4.25658e+06	2.62564e+06	0.835	0.469	0.548	0.277	1.824	1.743	1.638	0.997	plasma membrane	K00799	GST; glutathione S-transferase [EC:2.5.1.18]	map00480 Glutathione metabolism; map01100 Metabolic pathways;
TGGT1_240570-t26_1-p1	Putative transmembrane protein(predict) GN=TGGT1_240570	TGGT1_240570	1.529	6.23781e-06	Up	29	12	120	12	57.4	9.58953e+07	1.02355e+08	1.07018e+08	1.01014e+08	1.53462e+08	1.58854e+08	1.47366e+08	1.5951e+08	0.762	0.812	0.853	0.795	1.224	1.27	1.177	1.257	plasma membrane
TGGT1_240660-t26_1-p1	rRNA-processing protein EFG1(predict) GN=TGGT1_240660	TGGT1_240660	0.538	0.00140392	Down	11	2	20	2	54.5	3.41227e+06	3.52687e+06	2.32361e+06	3.32012e+06	1.51021e+06	1.77746e+06	1.55262e+06	1.90253e+06	1.234	1.273	0.843	1.19	0.548	0.647	0.565	0.683	nucleus									A	KOG4484	Uncharacterized conserved protein
TGGT1_240690-t26_1-p1	S-adenosyl methionine synthetase GN=TGGT1_240690	TGGT1_240690	0.578	2.33155e-06	Down	47	12	131	12	45.9	8.70345e+07	9.07971e+07	8.03811e+07	8.49135e+07	5.02327e+07	5.05626e+07	4.96554e+07	4.70788e+07	1.193	1.242	1.105	1.153	0.691	0.697	0.684	0.64	cytoplasm	K00789	metK; S-adenosylmethionine synthetase [EC:2.5.1.6]	map01230 Biosynthesis of amino acids; map01240 Biosynthesis of cofactors; map00270 Cysteine and methionine metabolism; map01110 Biosynthesis of secondary metabolites; map01100 Metabolic pathways;	GO:0000096 sulfur amino acid metabolic process; GO:0000098 sulfur amino acid catabolic process; GO:0006082 organic acid metabolic process; GO:0006520 cellular amino acid metabolic process; GO:0006555 methionine metabolic process; GO:0006556 S-adenosylmethionine biosynthetic process; GO:0006732 coenzyme metabolic process; GO:0006790 sulfur compound metabolic process; GO:0006807 nitrogen compound m…	GO:0005622 intracellular; GO:0005623 cell; GO:0005634 nucleus; GO:0005737 cytoplasm; GO:0005829 cytosol; GO:0016363 nuclear matrix; GO:0031974 membrane-enclosed lumen; GO:0031981 nuclear lumen; GO:0034399 nuclear periphery; GO:0043226 organelle; GO:0043227 membrane-bounded organelle; GO:0043229 intracellular organelle; GO:0043231 intracellular membrane-bounded organelle; GO:0043233 organelle lume…	GO:0000166 nucleotide binding; GO:0000287 magnesium ion binding; GO:0003824 catalytic activity; GO:0004478 methionine adenosyltransferase activity; GO:0005488 binding; GO:0005515 protein binding; GO:0005524 ATP binding; GO:0008144 drug binding; GO:0016597 amino acid binding; GO:0016740 transferase activity; GO:0016765 transferase activity, transferring alkyl or aryl (other than methyl) groups; GO…	PF00438; PF02772; PF02773	S-adenosylmethionine synthetase, N-terminal domain; S-adenosylmethionine synthetase, central domain; S-adenosylmethionine synthetase, C-terminal domain	H	KOG1506	S-adenosylmethionine synthetase
TGGT1_240740-t26_1-p1	Sec1 family protein GN=TGGT1_240740	TGGT1_240740	2.501	1.98459e-05	Up	12	4	13	4	71.8	1.53581e+06	2.01323e+06	1.42589e+06	1.51149e+06	3.98434e+06	4.00798e+06	4.07305e+06	4.09844e+06	0.594	0.777	0.553	0.579	1.546	1.559	1.582	1.572	nucleus	K15292								U	KOG1300	Vesicle trafficking protein Sec1
TGGT1_240890-t26_1-p1	6-phosphofructokinase GN=TGGT1_240890	TGGT1_240890	1.852	1.10863e-05	Up	34	33	198	33	154.6	7.85859e+07	7.31126e+07	7.38303e+07	7.29685e+07	1.28461e+08	1.50672e+08	1.4276e+08	1.28514e+08	0.802	0.744	0.755	0.738	1.315	1.547	1.464	1.301	cytoplasm	K24182	PFK9; 6-phosphofructokinase [EC:2.7.1.11]	map00051 Fructose and mannose metabolism; map00010 Glycolysis / Gluconeogenesis; map00030 Pentose phosphate pathway; map01100 Metabolic pathways;				PF00365	Phosphofructokinase	G	KOG2440	Pyrophosphate-dependent phosphofructo-1-kinase
TGGT1_240960-t26_1-p1	AIG2 family protein GN=TGGT1_240960	TGGT1_240960	1.798	0.000163392	Up	6	2	5	2	45.9	1.87487e+06	1.58005e+06	1.69159e+06	1.81956e+06	2.67807e+06	3.40864e+06	3.39832e+06	2.98947e+06	0.914	0.769	0.827	0.879	1.31	1.672	1.665	1.446	nucleus									S	KOG4450	Uncharacterized conserved protein
TGGT1_241240-t26_1-p1	hypothetical protein GN=TGGT1_241240	TGGT1_241240	3.489	1.89728e-05	Up	19	6	41	6	52.8	6.91784e+06	5.53698e+06	5.57258e+06	4.22884e+06	2.02113e+07	1.86509e+07	1.93283e+07	1.91989e+07	0.705	0.563	0.569	0.427	2.067	1.912	1.979	1.94	extracellular
TGGT1_241850-t26_1-p1	Phd finger protein br140 lin (Fragment)(predict) GN=TGGT1_241850	TGGT1_241850	2.956	1.17995e-07	Up	3	10	27	10	479	2.51459e+07	2.72307e+07	2.33127e+07	2.61399e+07	7.24681e+07	7.16606e+07	7.68657e+07	7.89688e+07	0.55	0.594	0.511	0.566	1.59	1.576	1.688	1.712	nucleus
TGGT1_242320-t26_1-p1	B-box zinc finger domain-containing protein GN=TGGT1_242320	TGGT1_242320	1.89	1.52071e-06	Up	4	3	19	3	119.1	1.44752e+07	1.5186e+07	1.43921e+07	1.65853e+07	2.79438e+07	2.81156e+07	2.79354e+07	3.01645e+07	0.771	0.808	0.769	0.876	1.494	1.508	1.496	1.594	nucleus							PF00643	B-box zinc finger	O	KOG2177	Predicted E3 ubiquitin ligase
TGGT1_242330-t26_1-p1	ribosomal protein RPS5 GN=TGGT1_242330	TGGT1_242330	0.607	8.1458e-05	Down	53	10	284	10	21.6	7.65195e+08	6.2306e+08	7.05864e+08	6.61627e+08	4.3338e+08	4.34512e+08	3.88717e+08	4.09581e+08	1.327	1.078	1.228	1.137	0.754	0.758	0.678	0.705	cytoplasm	K02989	RP-S5e; small subunit ribosomal protein S5e	map03010 Ribosome;				PF00177	Ribosomal protein S7p/S5e	J	KOG3291	Ribosomal protein S7
TGGT1_242580-t26_1-p1	iron only hydrogenase large subunit, c-terminal domain-containing protein GN=TGGT1_242580	TGGT1_242580	6.96	1.02372e-06	Up	6	5	26	5	107.1	4.01962e+06	2.93307e+06	4.07338e+06	4.0493e+06	2.36117e+07	3.03395e+07	2.47789e+07	2.58691e+07	0.326	0.238	0.332	0.326	1.923	2.478	2.021	2.083	nucleus							PF02906	Iron only hydrogenase large subunit, C-terminal domain	Y	KOG2439	Nuclear architecture related protein
TGGT1_242610-t26_1-p1	WD domain, G-beta repeat-containing protein GN=TGGT1_242610	TGGT1_242610	2.007	0.000286869	Up	9	3	7	3	62.2	1.28469e+06	1.49106e+06	1.54204e+06	1.22811e+06	3.16647e+06	3.03684e+06	2.35554e+06	2.53068e+06	0.695	0.805	0.837	0.659	1.72	1.654	1.281	1.359	nucleus	K17868								E	KOG0280	Uncharacterized conserved protein
TGGT1_242680-t26_1-p1	ribosomal protein RPL24e GN=TGGT1_242680	TGGT1_242680	0.591	0.000442422	Down	42	5	47	5	23.4	5.56e+07	4.65498e+07	4.9605e+07	5.57457e+07	3.17908e+07	2.99396e+07	2.93795e+07	3.09746e+07	1.302	1.088	1.165	1.294	0.747	0.706	0.692	0.72	nucleus	K02896	RP-L24e; large subunit ribosomal protein L24e	map03010 Ribosome;				PF01246	Ribosomal protein L24e	J	KOG1723	60s ribosomal protein L30 isolog
TGGT1_242720-t26_1-p1	aspartyl protease ASP5 GN=TGGT1_242720	TGGT1_242720	0.552	0.0258253	Down	4	3	5	3	107.9	2.77214e+06	4.90865e+06	2.31618e+06	2.72752e+06	1.54975e+06	1.8871e+06	2.15581e+06	1.40193e+06	0.992	1.754	0.831	0.968	0.557	0.68	0.776	0.498	plasma membrane									O	KOG1339	Aspartyl protease
TGGT1_242750-t26_1-p1	Putative trichohyalin(predict) GN=TGGT1_242750	TGGT1_242750	1.768	0.00403791	Up	1	5	16	5	444.8	2.55756e+07	2.57163e+07	2.37505e+07	1.55444e+07	4.11925e+07	3.52542e+07	3.92098e+07	4.4109e+07	0.996	1	0.928	0.6	1.61	1.382	1.535	1.704	nucleus	K20478
TGGT1_242790A-t26_1-p1	putative trichohyalin GN=TGGT1_242790A	TGGT1_242790A	1.581	0.000573582	Up	9	5	26	5	81.3	3.31309e+07	3.68195e+07	3.62666e+07	4.12733e+07	5.76819e+07	5.5736e+07	5.14627e+07	6.74839e+07	0.76	0.843	0.834	0.938	1.328	1.286	1.186	1.535	plasma membrane
TGGT1_242840-t26_1-p1	membrane protein GN=TGGT1_242840	TGGT1_242840	1.802	0.0032266	Up	23	2	15	2	13.9	3.13173e+06	2.59177e+06	2.39031e+06	2.37824e+06	5.06598e+06	5.9063e+06	3.76167e+06	4.10194e+06	0.863	0.713	0.66	0.649	1.401	1.637	1.041	1.121	mitochondria
TGGT1_243200-t26_1-p1	hypothetical protein GN=TGGT1_243200	TGGT1_243200	0.226	7.84301e-06	Down	30	25	180	25	133.3	8.53396e+07	8.92296e+07	9.28834e+07	8.28193e+07	1.96991e+07	2.47486e+07	1.49561e+07	1.94786e+07	1.355	1.413	1.478	1.303	0.314	0.395	0.239	0.307	cytoplasm,nucleus
TGGT1_243210-t26_1-p1	DUF862 domain-containing protein GN=TGGT1_243210	TGGT1_243210	0.612	0.0132048	Down	9	6	14	6	120	4.78377e+06	6.097e+06	5.82898e+06	5.54785e+06	3.17498e+06	2.63044e+06	4.90343e+06	2.8616e+06	0.972	1.236	1.188	1.117	0.647	0.538	1.001	0.577	nucleus							PF05903	PPPDE putative peptidase domain	S	KOG0324	Uncharacterized conserved protein
TGGT1_243530-t26_1-p1	pentatricopeptide repeat domain-containing protein GN=TGGT1_243530	TGGT1_243530	3.383	1.39514e-06	Up	5	5	18	5	157.1	1.64513e+07	1.41615e+07	1.49499e+07	1.68612e+07	5.88361e+07	4.85193e+07	4.74934e+07	5.55521e+07	0.648	0.556	0.59	0.658	2.324	1.922	1.879	2.169	mitochondria									S	KOG4197	FOG: PPR repeat
TGGT1_243600-t26_1-p1	acetyltransferase, GNAT family protein GN=TGGT1_243600	TGGT1_243600	1.655	0.000195558	Up	24	9	62	9	55.5	2.41098e+07	2.76923e+07	2.4513e+07	2.74575e+07	4.30083e+07	4.11594e+07	4.22382e+07	4.4623e+07	0.771	0.884	0.786	0.871	1.381	1.325	1.358	1.416	cytoplasm
TGGT1_243910-t26_1-p1	Cof family hydrolase subfamily protein GN=TGGT1_243910	TGGT1_243910	1.789	5.42502e-05	Up	31	10	125	10	40.6	1.8853e+08	1.98529e+08	1.85997e+08	1.76373e+08	2.94012e+08	3.31585e+08	3.76809e+08	3.33622e+08	0.831	0.873	0.822	0.77	1.3	1.47	1.669	1.458	mitochondria							PF08282	haloacid dehalogenase-like hydrolase
TGGT1_243920-t26_1-p1	putative DNA replication licensing factor MCM5 GN=TGGT1_243920	TGGT1_243920	0.405	1.80736e-07	Down	47	29	246	29	88.2	1.53911e+08	1.47552e+08	1.40083e+08	1.47361e+08	6.3206e+07	5.81046e+07	6.02178e+07	5.59871e+07	1.281	1.226	1.169	1.216	0.528	0.487	0.504	0.462	nucleus	K02209	MCM5; DNA replication licensing factor MCM5 [EC:3.6.4.12]	map03030 DNA replication;				PF00493	MCM2/3/5 family	L	KOG0481	DNA replication licensing factor, MCM5 component
TGGT1_243930-t26_1-p1	Gpi-anchored micronemal antigen(predict) GN=TGGT1_243930	TGGT1_243930	0.612	1.85756e-06	Down	22	16	250	16	101.3	2.37811e+08	2.35284e+08	2.34924e+08	2.30617e+08	1.39623e+08	1.43792e+08	1.35033e+08	1.54348e+08	1.309	1.293	1.297	1.258	0.771	0.797	0.747	0.843	extracellular
TGGT1_244000-t26_1-p1	DEAD/DEAH box helicase domain-containing protein GN=TGGT1_244000	TGGT1_244000	1.885	1.37541e-07	Up	14	12	85	12	111.6	4.99977e+07	4.66374e+07	4.68928e+07	4.62092e+07	8.8197e+07	8.61874e+07	8.95625e+07	9.25783e+07	0.801	0.746	0.753	0.734	1.418	1.389	1.442	1.471	nucleus	K14776						PF00270; PF13959	DEAD/DEAH box helicase; Domain of unknown function (DUF4217)	A	KOG0343	RNA Helicase
TGGT1_244020-t26_1-p1	activator of hsp90 atpase 1 family protein GN=TGGT1_244020	TGGT1_244020	1.832	8.62969e-07	Up	47	6	103	6	16.4	2.86335e+07	2.76836e+07	3.10909e+07	2.97907e+07	5.11869e+07	5.48342e+07	5.34479e+07	5.44552e+07	0.693	0.669	0.754	0.715	1.243	1.335	1.3	1.307	cytoplasm									O	KOG2936	Uncharacterized conserved protein
TGGT1_244050-t26_1-p1	PPR repeat protein(predict) GN=TGGT1_244050	TGGT1_244050	3.458	3.94308e-08	Up	2	4	20	3	189.8	2.48115e+07	2.63004e+07	2.45726e+07	2.82467e+07	9.27587e+07	8.52325e+07	9.19069e+07	8.81274e+07	0.507	0.536	0.503	0.572	1.901	1.752	1.887	1.785	extracellular
TGGT1_244240-t26_1-p1	Methyltransferase domain protein(predict) GN=TGGT1_244240	TGGT1_244240	2.806	0.00311606	Up	8	3	14	3	48.7	2.29419e+07	8.87322e+06	9.12682e+06	8.99374e+06	3.24144e+07	3.55592e+07	3.63487e+07	3.53988e+07	1.205	0.465	0.481	0.468	1.708	1.879	1.918	1.844	nucleus	K19589								J	KOG3191	Predicted N6-DNA-methyltransferase
TGGT1_244280-t26_1-p1	Putative transmembrane protein(predict) GN=TGGT1_244280	TGGT1_244280	0.584	6.8733e-05	Down	64	6	135	6	14.2	1.69918e+08	1.99289e+08	1.64534e+08	1.63335e+08	1.02161e+08	1.0058e+08	9.3814e+07	1.09424e+08	1.157	1.354	1.123	1.102	0.698	0.689	0.642	0.739	extracellular
TGGT1_244300-t26_1-p1	BRCT domain-containing protein(predict) GN=TGGT1_244300	TGGT1_244300	1.841	0.027126	Up	3	4	14	4	129.3	3.3028e+06	2.72514e+06	4.94084e+06	5.57559e+06	7.6666e+06	7.65886e+06	8.13038e+06	6.8772e+06	0.547	0.45	0.82	0.914	1.273	1.275	1.352	1.129	plasma membrane
TGGT1_244440-t26_1-p1	nucleoside transporter protein GN=TGGT1_244440	TGGT1_244440	0.302	9.06922e-07	Down	8	4	134	4	50.9	7.46366e+07	8.29177e+07	7.42271e+07	8.7843e+07	2.42679e+07	2.56014e+07	2.10281e+07	2.51936e+07	1.218	1.351	1.215	1.421	0.398	0.421	0.345	0.408	plasma membrane	K15014
TGGT1_244460-t26_1-p1	HTH La-type RNA-binding domain-containing protein(predict) GN=TGGT1_244460	TGGT1_244460	3.209	1.02007e-06	Up	20	16	119	16	127.2	9.85051e+07	1.23637e+08	1.13229e+08	1.24228e+08	3.46096e+08	3.88536e+08	3.68536e+08	3.65795e+08	0.461	0.578	0.532	0.577	1.627	1.831	1.735	1.7	nucleus
TGGT1_244500-t26_1-p1	Tubulin-tyrosine ligase family protein GN=TGGT1_244500	TGGT1_244500	0.526	0.0112399	Down	1	2	8	2	259.8	736229		847370	726281		351502		459240	1.159		1.338	1.134		0.557		0.717	nucleus									O	KOG2158	Tubulin-tyrosine ligase-related protein
TGGT1_244550-t26_1-p1	Putative transmembrane protein(predict) GN=TGGT1_244550	TGGT1_244550	1.972	0.000287717	Up	5	3	19	3	65.7	1.98855e+07	2.33611e+07	2.59064e+07	2.83864e+07	4.85264e+07	4.45486e+07	5.44809e+07	4.39284e+07	0.614	0.72	0.803	0.869	1.505	1.385	1.692	1.347	plasma membrane
TGGT1_244600-t26_1-p1	Microneme associated(predict) GN=TGGT1_244600	TGGT1_244600	0.536	0.000122788	Down	8	2	8	2	51.5	2.18413e+06	2.04053e+06	1.99344e+06	2.46961e+06	1.14152e+06	1.11457e+06	1.20967e+06		1.162	1.083	1.063	1.302	0.609	0.597	0.647		mitochondria
TGGT1_244650-t26_1-p1	putative eukaryotic initiation factor-5 GN=TGGT1_244650	TGGT1_244650	0.611	0.00746692	Down	34	12	188	12	46.8	2.34341e+08	2.41627e+08	1.82138e+08	1.8193e+08	1.32533e+08	1.25641e+08	1.27603e+08	1.25904e+08	1.274	1.311	0.993	0.981	0.723	0.688	0.697	0.679	nucleus	K03262								J	KOG2767	Translation initiation factor 5 (eIF-5)
TGGT1_201170-t26_1-p1	hypothetical protein GN=TGGT1_201170	TGGT1_201170	0.419	0.00362441	Down	17	2	9	2	14.2	4.34829e+06	2.91819e+06	2.31666e+06	2.61993e+06	1.25224e+06	1.34253e+06	1.2136e+06		1.465	0.981	0.783	0.875	0.423	0.455	0.411		cytoplasm,nucleus
TGGT1_202070-t26_1-p1	hypothetical protein GN=TGGT1_202070	TGGT1_202070	1.564	0.0016311	Up	1	8	24	8	846.7	1.52697e+07	2.11819e+07	2.02064e+07	2.06028e+07	2.97688e+07	2.94378e+07	2.77003e+07	3.34472e+07	0.688	0.952	0.912	0.919	1.345	1.334	1.254	1.494	plasma membrane
TGGT1_202160-t26_1-p1	ABC1 family protein GN=TGGT1_202160	TGGT1_202160	0.659	0.000178524	Down	7	5	26	5	100.5	2.45656e+07	2.31127e+07	2.73211e+07	2.49111e+07	1.76684e+07	1.65948e+07	1.48026e+07	1.65494e+07	1.144	1.075	1.276	1.15	0.826	0.778	0.693	0.765	mitochondria	K08869								S	KOG1235	Predicted unusual protein kinase
TGGT1_202190-t26_1-p1	Tub domain-containing protein(predict) GN=TGGT1_202190	TGGT1_202190	1.612	0.000163284	Up	13	11	56	11	111.6	1.47068e+07	1.53312e+07	1.3506e+07	1.51196e+07	2.44356e+07	2.10618e+07	2.63628e+07	2.23087e+07	0.867	0.902	0.799	0.884	1.446	1.25	1.563	1.305	nucleus							PF01167	Tub family	S	KOG2502	Tub family proteins
TGGT1_202300-t26_1-p1	putative inosine triphosphate pyrophosphatase GN=TGGT1_202300	TGGT1_202300	1.613	2.90765e-05	Up	54	8	115	8	24.2	4.13973e+07	3.89371e+07	3.84953e+07	4.08774e+07	6.35008e+07	5.76998e+07	6.4896e+07	7.06591e+07	0.888	0.834	0.828	0.869	1.367	1.246	1.399	1.504	cytoplasm	K01519	ITPA; inosine triphosphate pyrophosphatase [EC:3.6.1.-]	map00230 Purine metabolism; map01100 Metabolic pathways;	GO:0006139 nucleobase-containing compound metabolic process; GO:0006163 purine nucleotide metabolic process; GO:0006195 purine nucleotide catabolic process; GO:0006725 cellular aromatic compound metabolic process; GO:0006753 nucleoside phosphate metabolic process; GO:0006793 phosphorus metabolic process; GO:0006796 phosphate-containing compound metabolic process; GO:0006807 nitrogen compound meta…	GO:0005622 intracellular; GO:0005623 cell; GO:0005737 cytoplasm; GO:0005829 cytosol;	GO:0003824 catalytic activity; GO:0005488 binding; GO:0005515 protein binding; GO:0016462 pyrophosphatase activity; GO:0016787 hydrolase activity; GO:0016817 hydrolase activity, acting on acid anhydrides; GO:0016818 hydrolase activity, acting on acid anhydrides, in phosphorus-containing anhydrides; GO:0035870 dITP diphosphatase activity; GO:0036220 ITP diphosphatase activity; GO:0036222 XTP dipho…	PF01725	Ham1 family	F	KOG3222	Inosine triphosphate pyrophosphatase
TGGT1_202350-t26_1-p1	putative 50S ribosomal protein L21 GN=TGGT1_202350	TGGT1_202350	0.422	0.0254673	Down	6	4	19	4	77.1	2.72929e+06	5.18632e+06	5.56303e+06	4.91539e+06		2.07668e+06	1.13774e+06	2.59216e+06	0.689	1.306	1.407	1.229		0.527	0.289	0.649	nucleus
TGGT1_202360-t26_1-p1	putative methylase GN=TGGT1_202360	TGGT1_202360	0.633	0.0196843	Down	12	5	33	5	53.8	3.5526e+06	4.83017e+06	4.9883e+06	4.68026e+06	2.29691e+06	2.54964e+06	2.4674e+06	4.09688e+06	0.917	1.245	1.292	1.198	0.595	0.663	0.64	1.049	cytoplasm							PF13489	Methyltransferase domain	S	KOG2361	Predicted methyltransferase
TGGT1_202540-t26_1-p1	3'5'-cyclic nucleotide phosphodiesterase domain-containing protein GN=TGGT1_202540	TGGT1_202540	0.508	0.0380101	Down	9	11	33	11	182.3	7.10589e+06	1.66333e+07	1.85035e+07	1.76768e+07	6.61396e+06	7.60494e+06	8.21135e+06	7.88824e+06	0.692	1.617	1.808	1.707	0.647	0.746	0.804	0.762	plasma membrane	K01120	cpdP; 3',5'-cyclic-nucleotide phosphodiesterase [EC:3.1.4.17]	map00230 Purine metabolism; map01100 Metabolic pathways;				PF00233	3'5'-cyclic nucleotide phosphodiesterase	T	KOG3689	Cyclic nucleotide phosphodiesterase
TGGT1_202572-t26_1-p1	ribophorin i protein GN=TGGT1_202572	TGGT1_202572	1.633	0.000252583	Up	15	10	77	10	106.4	3.07792e+07	2.63158e+07	2.87723e+07	2.74535e+07	5.32983e+07	4.35482e+07	4.5154e+07	4.23421e+07	1.005	0.857	0.942	0.888	1.746	1.43	1.481	1.371	plasma membrane	K12666	OST1; oligosaccharyltransferase complex subunit alpha (ribophorin I)	map00513 Various types of N-glycan biosynthesis; map04141 Protein processing in endoplasmic reticulum; map00510 N-Glycan biosynthesis; map01100 Metabolic pathways;						O	KOG2291	Oligosaccharyltransferase, alpha subunit (ribophorin I)
TGGT1_202620-t26_1-p1	Putative transmembrane protein(predict) GN=TGGT1_202620	TGGT1_202620	2.416	0.00472419	Up	15	4	42	4	36.1	7.65712e+06	9.58251e+06	1.06031e+07	6.07636e+06	1.91618e+07	2.08849e+07	2.02434e+07	2.1441e+07	0.586	0.732	0.813	0.461	1.471	1.608	1.557	1.627	extracellular
TGGT1_202690-t26_1-p1	DNA-directed RNA polymerase II RPB9 GN=TGGT1_202690	TGGT1_202690	0.618	0.000920036	Down	26	6	46	6	28.2	2.46451e+07	2.51543e+07	2.64372e+07	2.32589e+07	1.42417e+07	1.89245e+07	1.3717e+07	1.43836e+07	1.165	1.186	1.253	1.089	0.675	0.9	0.652	0.674	extracellular	K03017	RPB9; DNA-directed RNA polymerase II subunit RPB9	map03020 RNA polymerase;				PF02150; PF01096	RNA polymerases M/15 Kd subunit; Transcription factor S-II (TFIIS)	K	KOG2691	RNA polymerase II subunit 9
TGGT1_202890-t26_1-p1	hypothetical protein GN=TGGT1_202890	TGGT1_202890	1.866	2.09072e-07	Up	17	5	65	5	39.3	7.70688e+07	7.45196e+07	7.53141e+07	7.88166e+07	1.35927e+08	1.49964e+08	1.39484e+08	1.42898e+08	0.821	0.792	0.805	0.832	1.454	1.608	1.494	1.51	nucleus
TGGT1_203170-t26_1-p1	OB-fold nucleic acid binding domain-containing protein GN=TGGT1_203170	TGGT1_203170	0.322	0.00224402	Down	17	9	62	9	81.3	3.31498e+07	5.59654e+07	3.31694e+07	5.6488e+07	1.62165e+07	1.21262e+07	1.32944e+07	1.57673e+07	1.043	1.757	1.046	1.761	0.512	0.384	0.42	0.492	plasma membrane				GO:0000082 G1/S transition of mitotic cell cycle; GO:0000278 mitotic cell cycle; GO:0000723 telomere maintenance; GO:0000724 double-strand break repair via homologous recombination; GO:0000725 recombinational repair; GO:0000731 DNA synthesis involved in DNA repair; GO:0006139 nucleobase-containing compound metabolic process; GO:0006259 DNA metabolic process; GO:0006260 DNA replication; GO:0006261…	GO:0000228 nuclear chromosome; GO:0005622 intracellular; GO:0005623 cell; GO:0005634 nucleus; GO:0005654 nucleoplasm; GO:0005657 replication fork; GO:0005662 DNA replication factor A complex; GO:0005694 chromosome; GO:0016604 nuclear body; GO:0016605 PML body; GO:0030894 replisome; GO:0031974 membrane-enclosed lumen; GO:0031981 nuclear lumen; GO:0032991 protein-containing complex; GO:0032993 prot…	GO:0003676 nucleic acid binding; GO:0003677 DNA binding; GO:0003684 damaged DNA binding; GO:0003697 single-stranded DNA binding; GO:0005488 binding; GO:0042162 telomeric DNA binding; GO:0043047 single-stranded telomeric DNA binding; GO:0043565 sequence-specific DNA binding; GO:0097159 organic cyclic compound binding; GO:0098505 G-rich strand telomeric DNA binding; GO:0098847 sequence-specific sin…			L	KOG0851	Single-stranded DNA-binding replication protein A (RPA), large (70 kD) subunit and related ssDNA-binding proteins
TGGT1_203300-t26_1-p1	Putative transmembrane protein(predict) GN=TGGT1_203300	TGGT1_203300	0.493	0.00242977	Down	8	8	29	8	148.9	1.79458e+07	1.51414e+07	1.13549e+07	1.31066e+07	6.21893e+06	8.42119e+06	5.50907e+06	8.11733e+06	1.528	1.286	0.969	1.106	0.531	0.721	0.471	0.686	plasma membrane									S	KOG2385	Uncharacterized conserved protein
TGGT1_203320-t26_1-p1	zinc finger in N-recognin protein GN=TGGT1_203320	TGGT1_203320	1.582	0.00173966	Up	6	24	93	24	575	2.24488e+07	1.7796e+07	2.10917e+07	2.06003e+07	3.29015e+07	2.82908e+07	2.91713e+07	3.8904e+07	0.908	0.719	0.856	0.826	1.336	1.152	1.186	1.561	plasma membrane									O	KOG1140	N-end rule pathway, recognition component UBR1
TGGT1_203358-t26_1-p1	PH domain-containing protein (Fragment)(predict) GN=TGGT1_203358	TGGT1_203358	0.582	0.0251146	Down	14	4	11	4	43	3.9259e+06	2.4893e+06	2.52105e+06	3.23882e+06	2.4686e+06	1.82722e+06	1.56394e+06	1.19707e+06	1.676	1.061	1.079	1.371	1.058	0.785	0.671	0.507	mitochondria
TGGT1_203400-t26_1-p1	Putative transmembrane protein(predict) GN=TGGT1_203400	TGGT1_203400	0.523	0.00900777	Down	40	8	43	8	30	1.69744e+07	2.19398e+07	2.33595e+07	1.88759e+07	1.57955e+07	1.04973e+07	8.32411e+06	7.63103e+06	1.026	1.323	1.415	1.13	0.958	0.638	0.506	0.457	mitochondria
TGGT1_203490-t26_1-p1	GNL3L/Grn1 GTPase GN=TGGT1_203490	TGGT1_203490	0.521	0.000850982	Down	22	10	82	10	76.2	3.41264e+07	2.32091e+07	3.3141e+07	3.56036e+07	1.48051e+07	1.6226e+07	1.69518e+07	1.74623e+07	1.317	0.894	1.283	1.362	0.573	0.63	0.658	0.669	nucleus	K14538	NUG1; nuclear GTP-binding protein	map03008 Ribosome biogenesis in eukaryotes;						S	KOG2484	GTPase
TGGT1_203600-t26_1-p1	Putative transmembrane protein(predict) GN=TGGT1_203600	TGGT1_203600	2.848	0.000601071	Up	33	9	72	9	47.3	2.1552e+07	1.36851e+07	1.99025e+07	2.80549e+07	5.4446e+07	6.07847e+07	5.03156e+07	7.0514e+07	0.634	0.402	0.588	0.819	1.609	1.801	1.489	2.059	extracellular
TGGT1_203610-t26_1-p1	putative 3'-5' exoribonuclease csl4 GN=TGGT1_203610	TGGT1_203610	0.467	0.0227158	Down	36	6	27	6	28.4	5.76164e+06	6.00561e+06	5.47216e+06	6.6459e+06	3.38143e+06	1.93639e+06	1.81379e+06	3.99717e+06	1.203	1.252	1.146	1.376	0.709	0.407	0.381	0.828	cytoplasm	K07573	CSL4; exosome complex component CSL4	map03018 RNA degradation;				PF14382; PF10447	Exosome complex exonuclease RRP4 N-terminal region; Exosome component EXOSC1/CSL4	J	KOG3409	Exosomal 3'-5' exoribonuclease complex, subunit ski4 (Csl4)
TGGT1_203810-t26_1-p1	kelch repeat-containing protein GN=TGGT1_203810	TGGT1_203810	4.001	0.000497692	Up	36	14	111	14	58	2.90873e+08	1.65338e+08	2.87618e+08	1.60732e+08	1.06726e+09	9.88721e+08	9.22638e+08	6.26476e+08	0.682	0.387	0.676	0.373	2.511	2.332	2.174	1.457	nucleus									S	KOG0379	Kelch repeat-containing proteins
TGGT1_203910-t26_1-p1	TBC domain-containing protein GN=TGGT1_203910	TGGT1_203910	2.589	0.000940644	Up	4	4	6	4	228.6	4.57999e+06	4.54947e+06	5.33884e+06	4.57059e+06	1.04468e+07	1.01661e+07	1.83504e+07	1.01452e+07	0.598	0.593	0.699	0.592	1.369	1.336	2.408	1.314	cytoplasm									T	KOG2223	Uncharacterized conserved protein, contains TBC domain
TGGT1_204020-t26_1-p1	ribosomal protein RPL8 GN=TGGT1_204020	TGGT1_204020	0.647	2.79757e-07	Down	43	8	297	8	28.2	1.14017e+09	1.21101e+09	1.16528e+09	1.22585e+09	7.71842e+08	7.60242e+08	7.72525e+08	7.5213e+08	1.129	1.197	1.157	1.203	0.767	0.757	0.769	0.739	cytoplasm	K02938	RP-L8e; large subunit ribosomal protein L8e	map03010 Ribosome;				PF00181; PF03947	Ribosomal Proteins L2, RNA binding domain; Ribosomal Proteins L2, C-terminal domain	J	KOG2309	60s ribosomal protein L2/L8
TGGT1_204080-t26_1-p1	histidine acid phosphatase superfamily protein GN=TGGT1_204080	TGGT1_204080	0.472	1.16327e-05	Down	10	9	29	9	143.6	8.76159e+06	9.21633e+06	1.0834e+07	1.01853e+07	4.91561e+06	4.2894e+06	4.68741e+06	4.46072e+06	1.235	1.297	1.531	1.423	0.695	0.608	0.664	0.624	plasma membrane
TGGT1_204120-t26_1-p1	Pre-mRNA splicing factor(predict) GN=TGGT1_204120	TGGT1_204120	1.611	0.000262925	Up	11	5	21	5	68.3	2.32099e+07	2.27477e+07	2.24327e+07	1.9471e+07	3.63563e+07	3.87116e+07	3.11892e+07	3.4746e+07	0.857	0.838	0.831	0.713	1.347	1.439	1.158	1.273	nucleus
TGGT1_204160-t26_1-p1	GYF domain-containing protein GN=TGGT1_204160	TGGT1_204160	1.553	7.21763e-07	Up	28	33	283	33	187.4	1.32801e+08	1.27201e+08	1.29743e+08	1.32209e+08	1.99962e+08	2.00873e+08	2.11198e+08	1.95595e+08	0.839	0.802	0.822	0.828	1.268	1.277	1.341	1.226	nucleus							PF02213	GYF domain	J	KOG2315	Predicted translation initiation factor related to eIF-3a
TGGT1_204310-t26_1-p1	Putative transmembrane protein(predict) GN=TGGT1_204310	TGGT1_204310	0.384	0.00153321	Down	18	27	194	27	242.3	7.12053e+07	6.25839e+07	7.00927e+07	5.22668e+07	1.97762e+07	3.7529e+07	1.78386e+07	2.28648e+07	1.414	1.24	1.396	1.029	0.394	0.75	0.356	0.45	plasma membrane
TGGT1_204340-t26_1-p1	Putative transmembrane protein(predict) GN=TGGT1_204340	TGGT1_204340	1.871	0.000422969	Up	32	20	219	20	97.2	1.14927e+08	9.36986e+07	1.10272e+08	1.01985e+08	1.89983e+08	1.98821e+08	2.00895e+08	1.95154e+08	0.834	0.679	0.803	0.734	1.384	1.452	1.465	1.405	peroxisome
TGGT1_205150-t26_1-p1	ACR, YagE family COG1723 domain-containing protein GN=TGGT1_205150	TGGT1_205150	1.823	7.35755e-05	Up	2	2	3	2	91.9	4.11789e+07	4.51122e+07	4.5805e+07	4.1267e+07	8.0407e+07	7.74241e+07	7.6598e+07	8.04622e+07	0.819	0.895	0.914	0.813	1.605	1.55	1.531	1.587	nucleus									S	KOG2861	Uncharacterized conserved protein
TGGT1_205300-t26_1-p1	Sulfite exporter TauE/SafE protein(predict) GN=TGGT1_205300	TGGT1_205300	2.349	0.000169491	Up	3	2	25	2	75.2	3.93097e+06	5.09585e+06	4.58228e+06	6.40749e+06	1.13082e+07	1.24971e+07	1.09236e+07	1.20803e+07	0.524	0.678	0.613	0.847	1.513	1.677	1.464	1.598	plasma membrane
TGGT1_205340-t26_1-p1	ribosomal protein RPS12 GN=TGGT1_205340	TGGT1_205340	0.655	8.81442e-06	Down	65	10	343	10	15.4	9.75793e+08	9.85714e+08	8.80598e+08	9.55141e+08	6.14432e+08	6.48958e+08	6.08881e+08	6.05693e+08	1.172	1.181	1.06	1.137	0.74	0.784	0.735	0.721	extracellular	K02951	RP-S12e; small subunit ribosomal protein S12e	map03010 Ribosome;				PF01248	Ribosomal protein L7Ae/L30e/S12e/Gadd45 family	J	KOG3406	40S ribosomal protein S12
TGGT1_205562-t26_1-p1	Nascent polypeptide-associated complex alpha chain, putative(predict) GN=TGGT1_205562	TGGT1_205562	0.467	5.93381e-06	Down	1	5	10	5	624.8	1.45756e+07	1.24528e+07	1.55368e+07	1.4228e+07	6.34832e+06	6.5339e+06	6.95094e+06	6.59177e+06	1.488	1.269	1.591	1.44	0.651	0.671	0.713	0.668	plasma membrane				GO:0006457 protein folding; GO:0006458 'de novo' protein folding; GO:0006605 protein targeting; GO:0006612 protein targeting to membrane; GO:0006620 posttranslational protein targeting to endoplasmic reticulum membrane; GO:0006810 transport; GO:0006886 intracellular protein transport; GO:0006950 response to stress; GO:0006970 response to osmotic stress; GO:0008104 protein localization; GO:0009628…	GO:0005622 intracellular; GO:0005623 cell; GO:0005737 cytoplasm; GO:0005794 Golgi apparatus; GO:0005829 cytosol; GO:0005840 ribosome; GO:0005844 polysome; GO:0005854 nascent polypeptide-associated complex; GO:0005911 cell-cell junction; GO:0009506 plasmodesma; GO:0009986 cell surface; GO:0012505 endomembrane system; GO:0022626 cytosolic ribosome; GO:0030054 cell junction; GO:0032991 protein-conta…	GO:0005488 binding; GO:0005515 protein binding; GO:0005543 phospholipid binding; GO:0008289 lipid binding; GO:0032266 phosphatidylinositol-3-phosphate binding; GO:0035091 phosphatidylinositol binding; GO:0043167 ion binding; GO:0043168 anion binding; GO:0051082 unfolded protein binding; GO:0070273 phosphatidylinositol-4-phosphate binding; GO:0070300 phosphatidic acid binding; GO:0080025 phosphati…			K	KOG3544	Collagens (type IV and type XIII), and related proteins
TGGT1_205600-t26_1-p1	zinc finger, C3HC4 type (RING finger) domain-containing protein GN=TGGT1_205600	TGGT1_205600	2.042	1.8827e-06	Up	7	3	4	3	58	7.00683e+06	6.76081e+06	6.86076e+06	7.28026e+06	1.4e+07	1.32224e+07	1.56865e+07	1.38682e+07	0.748	0.721	0.735	0.771	1.501	1.421	1.684	1.469	nucleus	K10666	RNF5; E3 ubiquitin-protein ligase RNF5 [EC:2.3.2.27]	map04141 Protein processing in endoplasmic reticulum;	GO:0000375 RNA splicing, via transesterification reactions; GO:0000377 RNA splicing, via transesterification reactions with bulged adenosine as nucleophile; GO:0000398 mRNA splicing, via spliceosome; GO:0006139 nucleobase-containing compound metabolic process; GO:0006396 RNA processing; GO:0006397 mRNA processing; GO:0006725 cellular aromatic compound metabolic process; GO:0006807 nitrogen compou…	GO:0005622 intracellular; GO:0005623 cell; GO:0005634 nucleus; GO:0005681 spliceosomal complex; GO:0005684 U2-type spliceosomal complex; GO:0032991 protein-containing complex; GO:0043226 organelle; GO:0043227 membrane-bounded organelle; GO:0043229 intracellular organelle; GO:0043231 intracellular membrane-bounded organelle; GO:1990904 ribonucleoprotein complex;		PF13923	Zinc finger, C3HC4 type (RING finger)	O	KOG0823	Predicted E3 ubiquitin ligase
TGGT1_205615-t26_1-p1	hypothetical protein GN=TGGT1_205615	TGGT1_205615	2.38	0.000528904	Up	1	2	2	2	340	4.01492e+06	4.84379e+06	3.83289e+06	6.45398e+06	1.30541e+07	1.18688e+07	1.0131e+07	1.02838e+07	0.595	0.716	0.569	0.947	1.94	1.769	1.508	1.511	extracellular									G	KOG1330	Sugar transporter/spinster transmembrane protein
TGGT1_206450-t26_1-p1	putative autophagy-related cysteine peptidase atg4 GN=TGGT1_206450	TGGT1_206450	3.473	1.97012e-06	Up	8	20	93	20	397.2	2.67116e+07	2.72463e+07	2.52771e+07	2.73242e+07	9.80344e+07	9.62062e+07	8.63445e+07	8.79315e+07	0.554	0.564	0.525	0.561	2.04	2.007	1.799	1.808	nucleus									UZ	KOG2674	Cysteine protease required for autophagy - Apg4p/Aut2p
TGGT1_206500-t26_1-p1	Methyltransferase(predict) GN=TGGT1_206500	TGGT1_206500	1.593	0.0299466	Up	4	4	17	4	135.8	807131	696054	1.12797e+06	1.33781e+06	1.32117e+06	1.53687e+06	1.97323e+06	1.46201e+06	0.663	0.571	0.929	1.089	1.089	1.27	1.629	1.191	nucleus
TGGT1_280400-t26_1-p1	Dumpy-19 protein homologue(predict) GN=TGGT1_280400	TGGT1_280400	3.05	4.71957e-07	Up	9	9	49	9	130.5	7.78516e+07	7.78245e+07	9.47326e+07	8.21976e+07	2.575e+08	2.57338e+08	2.44289e+08	2.51368e+08	0.564	0.563	0.688	0.59	1.873	1.876	1.779	1.807	plasma membrane									U	KOG4587	Predicted membrane protein
TGGT1_280570-t26_1-p1	SAG-related sequence SRS35A GN=TGGT1_280570	TGGT1_280570	14.167	2.81018e-07	Up	34	5	32	5	18.5	2.54928e+06	1.79583e+06	1.70824e+06	1.5833e+06	2.59233e+07	2.77242e+07	2.67065e+07	2.75938e+07	0.26	0.183	0.175	0.16	2.652	2.844	2.736	2.79	extracellular
TGGT1_280770-t26_1-p1	regulator of chromosome condensation (RCC1) repeat-containing protein GN=TGGT1_280770	TGGT1_280770	0.385	0.0029721	Down	2	3	7	3	209.1	1.82638e+06	1.98883e+06	2.59067e+06	3.17854e+06	888822	748729	1.10506e+06		1.195	1.299	1.7	2.061	0.584	0.493	0.727		nucleus									DZ	KOG1426	FOG: RCC1 domain
TGGT1_281400-t26_1-p1	phosphofructokinase domain-containing protein GN=TGGT1_281400	TGGT1_281400	1.775	0.00115354	Up	4	8	15	8	320.5	4.79445e+06	5.38409e+06	4.01071e+06	4.82132e+06	7.0565e+06	9.24877e+06	7.49111e+06	9.81024e+06	0.829	0.929	0.695	0.826	1.225	1.609	1.302	1.683	nucleus							PF00365	Phosphofructokinase	G	KOG2440	Pyrophosphate-dependent phosphofructo-1-kinase
TGGT1_281440-t26_1-p1	Putative transmembrane protein(predict) GN=TGGT1_281440	TGGT1_281440	0.278	0.00106293	Down	2	4	13	4	390.1	2.8347e+06		2.34175e+06	2.51886e+06		784278	523291	826502	1.845		1.529	1.625		0.514	0.342	0.534	nucleus
TGGT1_281545-t26_1-p1	eukaryotic initiation factor 3, gamma subunit protein GN=TGGT1_281545	TGGT1_281545	1.723	0.0163437	Up	6	3	7	3	63.4	2.36483e+06	1.08966e+06	1.79127e+06	2.18191e+06	3.46226e+06	3.08373e+06	3.21229e+06	2.9936e+06	0.922	0.424	0.7	0.843	1.354	1.209	1.258	1.157	nucleus									J	KOG1416	tRNA(1-methyladenosine) methyltransferase, subunit GCD10
TGGT1_281580-t26_1-p1	putative PP2C GN=TGGT1_281580	TGGT1_281580	0.664	8.75724e-05	Down	34	14	120	14	71.8	3.55681e+07	3.75048e+07	3.55738e+07	3.66561e+07	2.64537e+07	2.14132e+07	2.42064e+07	2.39907e+07	1.083	1.139	1.086	1.106	0.808	0.656	0.741	0.724	nucleus									T	KOG0698	Serine/threonine protein phosphatase
TGGT1_281930-t26_1-p1	SAG-related sequence SRS39 GN=TGGT1_281930	TGGT1_281930	4.046	0.00860884	Up	32	6	25	6	33.8	3.0648e+06	4.80358e+06	2.86805e+06	706613	1.14679e+07	1.13186e+07	1.12144e+07	1.2179e+07	0.495	0.775	0.465	0.113	1.861	1.841	1.822	1.953	extracellular
TGGT1_282055-t26_1-p1	protein phosphatase PP2C-hn GN=TGGT1_282055	TGGT1_282055	0.633	3.47105e-05	Down	36	12	132	12	51.9	1.00408e+08	1.10832e+08	1.21897e+08	1.14458e+08	7.07022e+07	6.88297e+07	7.19421e+07	7.05621e+07	1.03	1.135	1.254	1.164	0.728	0.711	0.742	0.718	cytoplasm									T	KOG0698	Serine/threonine protein phosphatase
TGGT1_282070-t26_1-p1	hypothetical protein GN=TGGT1_282070	TGGT1_282070	0.488	4.67161e-05	Down	12	8	48	8	124.7	4.02011e+06	4.35807e+06	4.78356e+06	3.92562e+06	1.94505e+06	2.39721e+06	1.95787e+06	2.00084e+06	1.098	1.188	1.31	1.062	0.533	0.659	0.537	0.542	nucleus
TGGT1_304670-t26_1-p1	leucine rich repeat-containing protein GN=TGGT1_304670	TGGT1_304670	1.524	5.53044e-05	Up	41	13	106	13	38.3	1.32526e+08	1.3448e+08	1.35624e+08	1.55057e+08	2.16279e+08	2.06424e+08	1.98958e+08	2.25139e+08	0.855	0.866	0.877	0.991	1.4	1.34	1.29	1.441	mitochondria
TGGT1_304700-t26_1-p1	hypothetical protein GN=TGGT1_304700	TGGT1_304700	2.414	2.5192e-06	Up	8	8	41	8	158.5	6.66517e+06	7.73561e+06	6.74128e+06	7.2392e+06	1.6381e+07	1.54992e+07	1.84948e+07	1.78816e+07	0.633	0.733	0.642	0.682	1.562	1.482	1.766	1.685	plasma membrane
TGGT1_255180-t26_1-p1	ubiquitin carboxyl-terminal hydrolase GN=TGGT1_255180	TGGT1_255180	0.279	0.00487325	Down	0	2	8	2	453.9	391160	927512	1.27616e+06	1.11953e+06	224235	246978	243812	318287	0.67	1.584	2.19	1.899	0.385	0.425	0.419	0.54	nucleus									O	KOG1864	Ubiquitin-specific protease
TGGT1_255250-t26_1-p1	putative tRNA (cytosine(34)-C(5))-methyltransferase GN=TGGT1_255250	TGGT1_255250	0.583	0.000754294	Down	16	13	63	13	116.1	5.13861e+07	4.41646e+07	4.90798e+07	4.62853e+07	2.53956e+07	2.63185e+07	3.45876e+07	2.45497e+07	1.413	1.212	1.353	1.261	0.701	0.728	0.956	0.67	nucleus									A	KOG2198	tRNA cytosine-5-methylases and related enzymes of the NOL1/NOP2/sun superfamily
TGGT1_255410-t26_1-p1	Putative transmembrane protein(predict) GN=TGGT1_255410	TGGT1_255410	1.543	0.000824244	Up	19	3	35	3	17.5	3.75986e+07	4.78437e+07	4.27385e+07	4.73799e+07	6.22335e+07	7.36484e+07	7.08991e+07	6.29833e+07	0.684	0.868	0.779	0.854	1.136	1.348	1.296	1.136	plasma membrane
TGGT1_255450-t26_1-p1	polyhomeotic-proximal chromatin protein(predict) GN=TGGT1_255450	TGGT1_255450	0.218	0.000484496	Down	12	6	19	6	68.3	9.73219e+06	8.92963e+06	1.05056e+07	1.16874e+07	1.77193e+06			2.67704e+06	1.092	1	1.182	1.3	0.2			0.298	nucleus
TGGT1_255635-t26_1-p1	RNA polymerase III transcription factor (TF)IIIC subunit (Fragment)(predict) GN=TGGT1_255635	TGGT1_255635	1.904	0.00324592	Up	3	2	2	2	68.4	7.25033e+06	6.72122e+06	4.70037e+06	5.87217e+06	1.12409e+07	1.47451e+07	1.12158e+07	9.29845e+06	0.902	0.835	0.586	0.724	1.404	1.846	1.402	1.148	nucleus	K15202								K	KOG2473	RNA polymerase III transcription factor (TF)IIIC subunit
TGGT1_255650-t26_1-p1	DHHC zinc finger domain-containing protein GN=TGGT1_255650	TGGT1_255650	1.601	8.14862e-05	Up	12	4	32	4	53	3.44599e+06	4.11799e+06	3.73474e+06	3.62563e+06	6.21701e+06	5.47022e+06	5.74547e+06	6.38039e+06	0.735	0.877	0.799	0.767	1.331	1.175	1.232	1.351	plasma membrane	K20003								S	KOG1312	DHHC-type Zn-finger proteins
TGGT1_255880-t26_1-p1	HEPN_Swt1 domain-containing protein(predict) GN=TGGT1_255880	TGGT1_255880	1.817	6.10078e-05	Up	16	7	30	7	85.6	6.32858e+06	6.80241e+06	5.516e+06	6.59822e+06	1.06269e+07	1.05685e+07	1.23816e+07	1.21218e+07	0.77	0.826	0.673	0.796	1.298	1.294	1.514	1.463	nucleus
TGGT1_255890-t26_1-p1	pyridine nucleotide-disulfide oxidoreductase domain-containing protein GN=TGGT1_255890	TGGT1_255890	2.252	3.1904e-07	Up	24	13	118	13	85.8	9.91473e+07	1.00977e+08	1.06977e+08	9.72007e+07	2.2114e+08	2.37944e+08	2.13276e+08	2.34727e+08	0.702	0.713	0.759	0.682	1.571	1.695	1.518	1.649	nucleus	K08232	E1.6.5.4; monodehydroascorbate reductase (NADH) [EC:1.6.5.4]	map01100 Metabolic pathways;				PF07992	Pyridine nucleotide-disulphide oxidoreductase	S	KOG1336	Monodehydroascorbate/ferredoxin reductase
TGGT1_256980-t26_1-p1	glycerol-3-phosphate-acyltransferase GN=TGGT1_256980	TGGT1_256980	0.653	1.46854e-05	Down	25	18	164	18	110.2	1.56729e+08	1.58442e+08	1.54215e+08	1.59351e+08	1.09884e+08	9.32458e+07	1.02531e+08	1.03539e+08	1.166	1.177	1.151	1.175	0.821	0.698	0.767	0.764	plasma membrane	K13507	GAT; glycerol-3-phosphate O-acyltransferase / dihydroxyacetone phosphate acyltransferase [EC:2.3.1.15 2.3.1.42]	map00561 Glycerolipid metabolism; map00564 Glycerophospholipid metabolism; map01110 Biosynthesis of secondary metabolites; map01100 Metabolic pathways;
TGGT1_257070-t26_1-p1	Putative major ampullate spidroin 2(predict) GN=TGGT1_257070	TGGT1_257070	0.609	0.00110372	Down	10	5	53	5	49.9	1.72172e+07	2.24585e+07	2.18248e+07	2.29708e+07	1.1796e+07	1.18603e+07	1.26294e+07	1.49889e+07	0.986	1.284	1.253	1.304	0.678	0.684	0.727	0.852	nucleus
TGGT1_257470-t26_1-p1	myosin J GN=TGGT1_257470	TGGT1_257470	0.612	0.00290072	Down	12	22	92	22	273.5	2.5234e+07	2.31521e+07	2.57638e+07	2.30744e+07	1.44912e+07	1.46158e+07	1.14065e+07	1.88405e+07	1.219	1.116	1.248	1.105	0.702	0.71	0.554	0.903	plasma membrane							PF00063	Myosin head (motor domain)	Z	KOG0161	Myosin class II heavy chain
TGGT1_257530-t26_1-p1	transporter, major facilitator family protein GN=TGGT1_257530	TGGT1_257530	2.423	4.13428e-06	Up	19	6	98	6	54.5	5.35205e+07	5.30606e+07	5.44651e+07	5.3915e+07	1.32929e+08	1.34318e+08	1.24239e+08	1.27479e+08	0.629	0.622	0.642	0.628	1.568	1.588	1.467	1.486	plasma membrane
TGGT1_258010-t26_1-p1	putative calcium signaling protein kinase RAD53 GN=TGGT1_258010	TGGT1_258010	0.534	0.0047583	Down	5	5	30	5	157.4	3.2186e+06	4.1238e+06	4.18199e+06	4.06751e+06	2.35812e+06	2.09706e+06	2.44639e+06	1.37812e+06	1.013	1.295	1.319	1.268	0.745	0.664	0.774	0.43	nucleus							PF00069	Protein kinase domain	T	KOG0032	Ca2+/calmodulin-dependent protein kinase, EF-Hand protein superfamily
TGGT1_258080-t26_1-p1	TPR/MLP1/MLP2-like protein (Fragment)(predict) GN=TGGT1_258080	TGGT1_258080	0.192	0.000503357	Down	9	10	30	10	185	3.69513e+07	3.96738e+07	2.90899e+07	2.91527e+07	3.071e+06	6.79301e+06	6.29096e+06	9.71667e+06	1.492	1.599	1.178	1.167	0.124	0.276	0.255	0.389	nucleus
TGGT1_258180-t26_1-p1	ELMO/CED-12 family protein(predict) GN=TGGT1_258180	TGGT1_258180	0.615	0.000961942	Down	6	4	45	4	63.9	2.55504e+07	2.78028e+07	3.16672e+07	3.18454e+07	1.61701e+07	1.8228e+07	1.60908e+07	2.11613e+07	0.996	1.081	1.238	1.23	0.633	0.715	0.63	0.818	plasma membrane									S	KOG2998	Uncharacterized conserved protein
TGGT1_258390-t26_1-p1	putative DnaJ protein GN=TGGT1_258390	TGGT1_258390	2.347	6.28591e-08	Up	41	11	173	11	44.6	1.83816e+08	1.99215e+08	1.86582e+08	1.9035e+08	4.19063e+08	4.59291e+08	4.53334e+08	4.45529e+08	0.683	0.738	0.695	0.701	1.562	1.717	1.692	1.641	extracellular				GO:0006139 nucleobase-containing compound metabolic process; GO:0006259 DNA metabolic process; GO:0006260 DNA replication; GO:0006457 protein folding; GO:0006458 'de novo' protein folding; GO:0006725 cellular aromatic compound metabolic process; GO:0006807 nitrogen compound metabolic process; GO:0006950 response to stress; GO:0008152 metabolic process; GO:0009058 biosynthetic process; GO:0009059 …	GO:0005622 intracellular; GO:0005623 cell; GO:0005737 cytoplasm; GO:0005829 cytosol; GO:0016020 membrane; GO:0032991 protein-containing complex;	GO:0003756 protein disulfide isomerase activity; GO:0003824 catalytic activity; GO:0005488 binding; GO:0005515 protein binding; GO:0008270 zinc ion binding; GO:0015035 protein disulfide oxidoreductase activity; GO:0015036 disulfide oxidoreductase activity; GO:0016491 oxidoreductase activity; GO:0016667 oxidoreductase activity, acting on a sulfur group of donors; GO:0016853 isomerase activity; GO:…	PF00226; PF01556	DnaJ domain; DnaJ C terminal domain	O	KOG0712	Molecular chaperone (DnaJ superfamily)
TGGT1_258450-t26_1-p1	hypothetical protein GN=TGGT1_258450	TGGT1_258450	2.122	0.0432136	Up	3	4	12	4	249.5	2.51873e+06	1.09586e+07	9.8176e+06	9.38285e+06	1.68257e+07	1.81671e+07	1.82222e+07	1.5797e+07	0.19	0.825	0.742	0.701	1.273	1.379	1.381	1.182	nucleus
TGGT1_258458-t26_1-p1	Putative transmembrane protein(predict) GN=TGGT1_258458	TGGT1_258458	0.054	0.0213903	Down	35	6	12	6	28.8	2.02568e+06	2.54976e+07		2.44048e+07	477353	673919	586130	1.98701e+06	0.286	3.598		3.42	0.068	0.096	0.083	0.279	extracellular
TGGT1_258480-t26_1-p1	BRCT domain-containing protein(predict) GN=TGGT1_258480	TGGT1_258480	1.848	0.000343337	Up	6	8	29	8	183.8	1.72782e+07	1.59668e+07	1.52765e+07	1.80542e+07	3.03161e+07	3.08913e+07	3.06511e+07	3.06648e+07	0.83	0.766	0.736	0.86	1.462	1.494	1.48	1.462	nucleus									S	KOG1808	AAA ATPase containing von Willebrand factor type A (vWA) domain
TGGT1_258540-t26_1-p1	phosphoglycerate mutase family protein GN=TGGT1_258540	TGGT1_258540	2.944	1.27174e-05	Up	8	16	55	16	285.2	4.22249e+08	5.12635e+08	3.54502e+08	3.99223e+08	1.23656e+09	1.13157e+09	1.33225e+09	1.25305e+09	0.604	0.732	0.508	0.566	1.775	1.628	1.915	1.777	nucleus							PF00300	Histidine phosphatase superfamily (branch 1)
TGGT1_258550-t26_1-p1	SAG-related sequence SRS28 GN=TGGT1_258550	TGGT1_258550	3.419	0.00101642	Up	11	2	7	2	30.2		428540		370083	1.04197e+06	1.57724e+06	1.34459e+06	1.46005e+06		0.417		0.357	1.019	1.546	1.317	1.411	extracellular
TGGT1_258560-t26_1-p1	Putative transmembrane protein(predict) GN=TGGT1_258560	TGGT1_258560	1.904	5.70871e-06	Up	2	2	19	2	96.8	7.14478e+07	8.06038e+07	7.59701e+07	7.79356e+07	1.44246e+08	1.35339e+08	1.59418e+08	1.41318e+08	0.744	0.838	0.793	0.804	1.507	1.418	1.668	1.46	extracellular
TGGT1_258625-t26_1-p1	peptidyl-prolyl cis-trans isomerase, FKBP-type domain-containing protein GN=TGGT1_258625	TGGT1_258625	0.415	7.53496e-05	Down	5	3	23	3	65.8	2.03258e+06	1.88118e+06	2.4172e+06	2.03396e+06	775000	903583	742127	1.04133e+06	1.182	1.092	1.41	1.173	0.452	0.529	0.434	0.601	mitochondria							PF00254	FKBP-type peptidyl-prolyl cis-trans isomerase
TGGT1_258770-t26_1-p1	putative polypeptide n-acetylgalactosaminyltransferase 12 GN=TGGT1_258770	TGGT1_258770	0.627	7.73428e-06	Down	37	19	197	19	78.9	1.54143e+08	1.56087e+08	1.62052e+08	1.51093e+08	1.02474e+08	9.37126e+07	1.01048e+08	9.22626e+07	1.319	1.333	1.391	1.282	0.88	0.807	0.869	0.783	plasma membrane	K00710	GALNT; polypeptide N-acetylgalactosaminyltransferase [EC:2.4.1.41]	map00514 Other types of O-glycan biosynthesis; map01100 Metabolic pathways;				PF00652	Ricin-type beta-trefoil lectin domain	O	KOG3736	Polypeptide N-acetylgalactosaminyltransferase
TGGT1_258860-t26_1-p1	Putative transmembrane protein(predict) GN=TGGT1_258860	TGGT1_258860	1.873	3.49846e-05	Up	5	5	16	5	104.6	6.69899e+06	8.37878e+06	7.56683e+06	7.08414e+06	1.32232e+07	1.33184e+07	1.51256e+07	1.38307e+07	0.678	0.846	0.768	0.71	1.342	1.356	1.538	1.388	plasma membrane
TGGT1_258870A-t26_1-p1	Putative transmembrane protein(predict) GN=TGGT1_258870A	TGGT1_258870A	1.522	4.97695e-05	Up	41	17	281	9	60.6	2.81195e+08	2.69233e+08	2.7382e+08	2.96213e+08	4.50665e+08	3.80568e+08	4.26639e+08	4.40589e+08	0.862	0.824	0.842	0.9	1.387	1.174	1.315	1.34	plasma membrane
TGGT1_258870B-t26_1-p1	Putative transmembrane protein(predict) GN=TGGT1_258870B	TGGT1_258870B	2.238	2.33191e-06	Up	30	11	161	3	52.1	2.7741e+07	2.6472e+07	2.28277e+07	2.54534e+07	5.78712e+07	5.97465e+07	5.63092e+07	5.45052e+07	0.758	0.722	0.626	0.689	1.587	1.643	1.547	1.478	nucleus
TGGT1_258990-t26_1-p1	bromodomain-containing protein GN=TGGT1_258990	TGGT1_258990	2.728	0.00221814	Up	2	4	20	4	193.7	1.4265e+06	2.60292e+06	1.01161e+06	1.13801e+06	4.20475e+06	4.02438e+06	4.33022e+06	4.23956e+06	0.474	0.863	0.337	0.375	1.402	1.345	1.446	1.397	nucleus							PF00439	Bromodomain	K	KOG1474	Transcription initiation factor TFIID, subunit BDF1 and related bromodomain proteins
TGGT1_259168-t26_1-p1	AAA domain-containing protein(predict) GN=TGGT1_259168	TGGT1_259168	2.91	2.66609e-05	Up	2	3	11	3	139.8	3.25604e+07	3.70813e+07	4.61757e+07	3.19596e+07	1.05993e+08	1.17802e+08	1.0449e+08	1.00105e+08	0.541	0.615	0.769	0.526	1.768	1.97	1.745	1.65	nucleus									A	KOG2412	Nuclear-export-signal (NES)-containing protein/polyadenylated-RNA export factor
TGGT1_259240-t26_1-p1	ribosomal protein RPS21 GN=TGGT1_259240	TGGT1_259240	0.532	7.86277e-06	Down	60	4	190	4	9	1.0281e+09	9.49693e+08	1.04335e+09	1.01781e+09	5.24443e+08	4.89119e+08	5.91526e+08	5.35551e+08	1.31	1.208	1.333	1.286	0.671	0.627	0.758	0.677	cytoplasm	K02971	RP-S21e; small subunit ribosomal protein S21e	map03010 Ribosome;						J	KOG3486	40S ribosomal protein S21
TGGT1_259560-t26_1-p1	endonuclease/exonuclease/phosphatase family protein GN=TGGT1_259560	TGGT1_259560	1.687	0.0273795	Up	9	10	44	10	164.4	7.44143e+06	5.76757e+06	7.30104e+06	1.36754e+07	1.4142e+07	1.60765e+07	1.15859e+07	1.55944e+07	0.704	0.545	0.693	1.282	1.343	1.53	1.102	1.463	nucleus	K12603	CNOT6; CCR4-NOT transcription complex subunit 6 [EC:3.1.13.4]	map03018 RNA degradation;				PF03372	Endonuclease/Exonuclease/phosphatase family	K	KOG0620	Glucose-repressible alcohol dehydrogenase transcriptional effector CCR4 and related proteins
TGGT1_259700-t26_1-p1	Putative transmembrane protein(predict) GN=TGGT1_259700	TGGT1_259700	1.631	0.000203256	Up	16	2	17	2	25.7	1.38439e+06	1.34415e+06	1.22425e+06	1.31111e+06	2.07946e+06	1.85662e+06	2.1593e+06	2.45944e+06	0.871	0.844	0.773	0.818	1.314	1.176	1.366	1.536	plasma membrane
TGGT1_259720-t26_1-p1	F-BAR domain-containing protein(predict) GN=TGGT1_259720	TGGT1_259720	2.537	4.27286e-06	Up	9	8	37	8	105.8	1.45355e+07	1.19447e+07	1.50182e+07	1.42088e+07	3.37954e+07	3.74724e+07	3.30021e+07	3.65476e+07	0.735	0.603	0.762	0.712	1.716	1.907	1.678	1.834	nucleus
TGGT1_259830-t26_1-p1	diacylglycerol kinase catalytic domain-containing protein GN=TGGT1_259830	TGGT1_259830	1.566	0.0401307	Up	11	5	21	5	69.5	1.44755e+07	1.03003e+07	1.59401e+07	1.36226e+07	2.87652e+07	1.61981e+07	2.28922e+07	1.6901e+07	0.901	0.64	0.995	0.841	1.797	1.015	1.432	1.044	plasma membrane									G	KOG0782	Predicted diacylglycerol kinase
TGGT1_259840-t26_1-p1	Putative transmembrane protein (Fragment)(predict) GN=TGGT1_259840	TGGT1_259840	0.648	0.00282153	Down	3	5	6	5	223.9	1.25275e+06	1.36462e+06	1.32843e+06	1.631e+06		874768	991896	833361	1.062	1.155	1.13	1.371		0.747	0.845	0.701	plasma membrane
TGGT1_259850-t26_1-p1	RRM domain-containing protein(predict) GN=TGGT1_259850	TGGT1_259850	0.433	0.0117109	Down	8	4	24	4	74.9	4.40055e+06	2.99212e+06	4.15594e+06	4.2215e+06	2.03622e+06	2.40341e+06	1.21702e+06	1.13424e+06	1.376	0.934	1.303	1.308	0.639	0.756	0.382	0.352	nucleus
TGGT1_259870-t26_1-p1	SAC domain-containing protein(predict) GN=TGGT1_259870	TGGT1_259870	0.641	3.44164e-05	Down	2	3	13	3	230.6	1.06699e+07	9.60719e+06	1.00009e+07	1.12193e+07	6.68807e+06	6.84536e+06	6.14874e+06	6.81301e+06	1.2	1.078	1.128	1.25	0.755	0.774	0.695	0.76	cytoplasm									I	KOG1888	Putative phosphoinositide phosphatase
TGGT1_259990-t26_1-p1	SAC3/GANP family protein GN=TGGT1_259990	TGGT1_259990	2.006	1.43571e-06	Up	14	11	66	11	105.1	2.12249e+08	2.29608e+08	2.3029e+08	2.42862e+08	4.48713e+08	4.46639e+08	4.90557e+08	4.41948e+08	0.741	0.8	0.807	0.841	1.573	1.57	1.722	1.531	nucleus	K23802								K	KOG1861	Leucine permease transcriptional regulator
TGGT1_260140-t26_1-p1	phosphomannose isomerase type I protein GN=TGGT1_260140	TGGT1_260140	2.177	0.00020378	Up	20	9	68	9	82.1	2.33222e+07	1.72305e+07	1.63208e+07	1.50698e+07	3.88011e+07	4.10604e+07	3.87168e+07	3.74906e+07	0.892	0.657	0.626	0.571	1.489	1.58	1.488	1.422	nucleus	K01809	manA; mannose-6-phosphate isomerase [EC:5.3.1.8]	map00051 Fructose and mannose metabolism; map01240 Biosynthesis of cofactors; map01250 Biosynthesis of nucleotide sugars; map00520 Amino sugar and nucleotide sugar metabolism; map01110 Biosynthesis of secondary metabolites; map01100 Metabolic pathways;						G	KOG2757	Mannose-6-phosphate isomerase
TGGT1_260190-t26_1-p1	microneme protein MIC13 GN=TGGT1_260190	TGGT1_260190	0.14	2.45568e-05	Down	28	7	15	7	51.4	2.28938e+06	3.15348e+06	2.6643e+06	2.68565e+06	297089	367168		469484	1.243	1.709	1.451	1.446	0.162	0.201		0.253	extracellular
TGGT1_260200-t26_1-p1	helicase associated domain (ha2) protein GN=TGGT1_260200	TGGT1_260200	1.755	3.05867e-06	Up	24	20	103	20	141.6	2.78645e+07	2.82295e+07	2.47342e+07	2.7761e+07	4.56186e+07	4.75104e+07	4.6708e+07	4.99658e+07	0.811	0.821	0.722	0.801	1.333	1.392	1.367	1.444	nucleus	K12815	DHX38; pre-mRNA-splicing factor ATP-dependent RNA helicase DHX38/PRP16 [EC:3.6.4.13]	map03040 Spliceosome;				PF00270; PF04408; PF07717	DEAD/DEAH box helicase; Helicase associated domain (HA2); Oligonucleotide/oligosaccharide-binding (OB)-fold	A	KOG0924	mRNA splicing factor ATP-dependent RNA helicase
TGGT1_260250-t26_1-p1	cyclin domain protein, cyclin H family protein GN=TGGT1_260250	TGGT1_260250	0.654	0.00522851	Down	9	5	29	5	65.7	3.78191e+06	3.92742e+06	4.22814e+06	3.89616e+06	2.70722e+06	2.00516e+06	3.20907e+06	2.40249e+06	1.126	1.167	1.263	1.15	0.809	0.601	0.96	0.71	plasma membrane							PF00134	Cyclin, N-terminal domain	D	KOG2496	Cdk activating kinase (CAK)/RNA polymerase II transcription initiation/nucleotide excision repair factor TFIIH/TFIIK, cyclin H subunit
TGGT1_260260-t26_1-p1	ribosomal protein RPP1 GN=TGGT1_260260	TGGT1_260260	0.587	9.01381e-05	Down	58	7	130	7	18.8	4.7766e+08	4.10382e+08	4.86944e+08	4.32574e+08	2.72606e+08	2.79839e+08	2.66953e+08	2.37878e+08	1.204	1.033	1.231	1.081	0.69	0.71	0.677	0.595	cytoplasm,nucleus	K02942	RP-LP1; large subunit ribosomal protein LP1	map03010 Ribosome;						J	KOG1762	60s acidic ribosomal protein P1
TGGT1_260380-t26_1-p1	hypothetical protein GN=TGGT1_260380	TGGT1_260380	11.874	2.22805e-05	Up	3	3	16	3	119.2	3.93344e+07	2.15238e+07	4.28514e+07	2.40322e+07	4.21461e+08	4.17753e+08	4.10848e+08	2.60946e+08	0.279	0.153	0.305	0.169	3.003	2.985	2.932	1.838	plasma membrane
TGGT1_260470-t26_1-p1	putative heat shock protein DNAJ pfj4 GN=TGGT1_260470	TGGT1_260470	1.882	0.00308651	Up	4	4	11	4	160.8	518299	554209	648966	762599	1.25334e+06	846233	1.22587e+06	1.3318e+06	0.601	0.641	0.754	0.876	1.458	0.987	1.428	1.531	cytoplasm							PF00168	C2 domain	M	KOG1326	Membrane-associated protein FER-1 and related ferlins, contain multiple C2 domains
TGGT1_260660-t26_1-p1	putative 50S ribosomal protein L23 GN=TGGT1_260660	TGGT1_260660	0.401	0.0414158	Down	13	3	5	3	29.2	2.89088e+06	3.38423e+06	7.10665e+06	2.30214e+06	1.92689e+06	2.01649e+06	719628	1.6123e+06	0.952	1.112	2.347	0.751	0.637	0.668	0.238	0.527	mitochondria	K02892	RP-L23; large subunit ribosomal protein L23	map03010 Ribosome;
TGGT1_260670-t26_1-p1	putative centrin GN=TGGT1_260670	TGGT1_260670	0.598	0.0201606	Down	33	7	66	7	26.6	4.5719e+07	3.61687e+07	4.48623e+07	2.68799e+07	2.38863e+07	1.67617e+07	2.65056e+07	2.447e+07	1.313	1.036	1.292	0.765	0.688	0.484	0.765	0.697	mitochondria	K16466			GO:0000086 G2/M transition of mitotic cell cycle; GO:0000226 microtubule cytoskeleton organization; GO:0000278 mitotic cell cycle; GO:0000715 nucleotide-excision repair, DNA damage recognition; GO:0006139 nucleobase-containing compound metabolic process; GO:0006259 DNA metabolic process; GO:0006281 DNA repair; GO:0006289 nucleotide-excision repair; GO:0006294 nucleotide-excision repair, preincisi…	GO:0000109 nucleotide-excision repair complex; GO:0005622 intracellular; GO:0005623 cell; GO:0005634 nucleus; GO:0005654 nucleoplasm; GO:0005737 cytoplasm; GO:0005813 centrosome; GO:0005814 centriole; GO:0005815 microtubule organizing center; GO:0005829 cytosol; GO:0005856 cytoskeleton; GO:0015630 microtubule cytoskeleton; GO:0031974 membrane-enclosed lumen; GO:0031981 nuclear lumen; GO:0032991 p…	GO:0005488 binding; GO:0005509 calcium ion binding; GO:0043167 ion binding; GO:0043169 cation binding; GO:0046872 metal ion binding;	PF13499	EF-hand domain pair	DZ	KOG0028	Ca2+-binding protein (centrin/caltractin), EF-Hand superfamily protein
TGGT1_261030-t26_1-p1	pyridine nucleotide-disulfide oxidoreductase domain-containing protein GN=TGGT1_261030	TGGT1_261030	1.679	0.0172557	Up	15	10	36	10	93.7	1.7056e+07	1.99777e+07	1.3539e+07	1.10128e+07	2.78123e+07	2.7782e+07	1.90278e+07	2.85004e+07	0.89	1.041	0.709	0.57	1.457	1.459	0.998	1.476	mitochondria	K18914						PF07992	Pyridine nucleotide-disulphide oxidoreductase	F	KOG1800	Ferredoxin/adrenodoxin reductase
TGGT1_261260A-t26_1-p1	histone lysine demethylase JMJD6a GN=TGGT1_261260A	TGGT1_261260A	0.605	0.0278019	Down	25	6	42	6	45.6	7.25514e+06	6.69148e+06	8.78003e+06	7.61631e+06	4.64756e+06	6.2095e+06	4.71065e+06	2.684e+06	1.095	1.008	1.329	1.14	0.704	0.943	0.715	0.402	cytoplasm	K11323						PF02373	JmjC domain, hydroxylase	H	KOG2130	Phosphatidylserine-specific receptor PtdSerR, contains JmjC domain
TGGT1_261400-t26_1-p1	Transmembrane protein(predict) GN=TGGT1_261400	TGGT1_261400	1.953	0.000907463	Up	9	3	31	3	50.4	3.08263e+06	2.94543e+06	2.68837e+06	3.40158e+06	6.45928e+06	4.31402e+06	6.40103e+06	6.40498e+06	0.789	0.752	0.69	0.863	1.659	1.111	1.647	1.626	extracellular,plasma membrane
TGGT1_261410-t26_1-p1	protein-tyrosine-phosphatase GN=TGGT1_261410	TGGT1_261410	0.435	0.000243664	Down	11	4	9	4	47.8	5.13012e+06	3.85729e+06	4.23293e+06	5.85153e+06	2.39919e+06	1.98661e+06	1.89426e+06	1.97118e+06	1.432	1.074	1.185	1.618	0.672	0.558	0.531	0.546	nucleus									S	KOG0431	Auxilin-like protein and related proteins containing DnaJ domain
TGGT1_261450-t26_1-p1	Cyclin-related protein, putative(predict) GN=TGGT1_261450	TGGT1_261450	2.25	0.000778375	Up	10	9	67	9	118.9	3.05793e+07	3.1812e+07	4.11596e+07	4.20913e+07	8.542e+07	8.17961e+07	7.34009e+07	8.58149e+07	0.56	0.581	0.755	0.763	1.569	1.506	1.35	1.558	nucleus
TGGT1_261490-t26_1-p1	hypothetical protein GN=TGGT1_261490	TGGT1_261490	0.49	0.0134701	Down	2	3	14	3	263.4	1.82611e+06	1.79337e+06	2.66774e+06	2.77805e+06	934622	1.77943e+06	798968	911807	0.989	0.97	1.449	1.492	0.508	0.97	0.435	0.49	nucleus
TGGT1_261520-t26_1-p1	putative nucleolar GTP-binding protein 1 GN=TGGT1_261520	TGGT1_261520	0.659	1.78388e-06	Down	17	10	123	10	80.9	3.43732e+07	3.2377e+07	3.40486e+07	3.32303e+07	2.29835e+07	2.20848e+07	2.15227e+07	2.14137e+07	1.197	1.126	1.189	1.147	0.803	0.774	0.754	0.74	cytoplasm	K06943	NOG1; nucleolar GTP-binding protein	map03008 Ribosome biogenesis in eukaryotes;				PF08155	NOGCT (NUC087) domain	S	KOG1490	GTP-binding protein CRFG/NOG1 (ODN superfamily)
TGGT1_261740-t26_1-p1	Putative transmembrane protein(predict) GN=TGGT1_261740	TGGT1_261740	0.632	0.000112181	Down	21	2	111	2	14.2	1.11055e+09	1.28083e+09	1.18367e+09	1.27958e+09	8.40375e+08	7.20083e+08	7.0399e+08	7.92219e+08	1.049	1.207	1.121	1.197	0.796	0.684	0.668	0.742	extracellular
TGGT1_261850-t26_1-p1	putative helicase GN=TGGT1_261850	TGGT1_261850	0.487	0.000321889	Down	3	6	25	6	279	6.24941e+06	5.69143e+06	6.66638e+06	6.43192e+06	2.81407e+06	2.84302e+06	2.5411e+06	3.96257e+06	1.073	0.976	1.148	1.095	0.485	0.491	0.439	0.675	nucleus	K02335	polA; DNA polymerase I [EC:2.7.7.7]	map03410 Base excision repair; map03030 DNA replication; map03420 Nucleotide excision repair; map03440 Homologous recombination;				PF13481; PF01612	AAA domain; 3'-5' exonuclease	L	KOG2373	Predicted mitochondrial DNA helicase twinkle
TGGT1_262050-t26_1-p1	rhoptry kinase family protein ROP39 GN=TGGT1_262050	TGGT1_262050	0.634	0.00137238	Down	34	17	257	17	65.1	2.98727e+08	2.72458e+08	3.00022e+08	2.57938e+08	2.09538e+08	1.5306e+08	1.59673e+08	1.90899e+08	1.181	1.075	1.189	1.011	0.831	0.609	0.634	0.749	mitochondria							PF00069	Protein kinase domain	G	KOG0599	Phosphorylase kinase gamma subunit
TGGT1_262070-t26_1-p1	putative ribosomal rna assembly protein mis3 GN=TGGT1_262070	TGGT1_262070	1.89	5.1954e-07	Up	43	14	111	14	45.1	5.42785e+07	6.01148e+07	5.74594e+07	6.08445e+07	1.11826e+08	1.11998e+08	1.06225e+08	1.07844e+08	0.722	0.798	0.766	0.802	1.493	1.499	1.42	1.423	nucleus	K06961								A	KOG2874	rRNA processing protein
TGGT1_262410-t26_1-p1	WD domain, G-beta repeat-containing protein GN=TGGT1_262410	TGGT1_262410	0.224	1.56907e-06	Down	3	4	13	4	210.5	3.09052e+06	3.01202e+06	3.13582e+06	2.93446e+06	544973	674967	800743	699894	1.337	1.301	1.36	1.258	0.237	0.294	0.348	0.3	nucleus									S	KOG1334	WD40 repeat protein
TGGT1_262450-t26_1-p1	Dymeclin(predict) GN=TGGT1_262450	TGGT1_262450	0.577	0.00506144	Down	4	6	22	6	176.2	1.68567e+07	1.64962e+07	2.41736e+07	1.78373e+07	9.63977e+06	1.11943e+07	1.34204e+07	9.02347e+06	0.983	0.96	1.414	1.031	0.564	0.657	0.787	0.522	plasma membrane									S	KOG2225	Proteins containing regions of low-complexity
TGGT1_262460-t26_1-p1	PX domain-containing protein(predict) GN=TGGT1_262460	TGGT1_262460	1.582	0.000109356	Up	6	11	41	11	274.1	1.69395e+07	1.60208e+07	1.64955e+07	1.98154e+07	2.77948e+07	2.85637e+07	2.70048e+07	2.58182e+07	0.816	0.77	0.797	0.946	1.343	1.384	1.307	1.233	plasma membrane
TGGT1_262520-t26_1-p1	putative cyclophilin GN=TGGT1_262520	TGGT1_262520	0.624	0.000133971	Down	22	6	55	6	34.6	9.77841e+06	9.66499e+06	1.00967e+07	9.11097e+06	6.13522e+06	6.3804e+06	5.15607e+06	6.37559e+06	1.115	1.1	1.155	1.03	0.702	0.732	0.591	0.721	mitochondria	K01802			GO:0000413 protein peptidyl-prolyl isomerization; GO:0001501 skeletal system development; GO:0006457 protein folding; GO:0006464 cellular protein modification process; GO:0006807 nitrogen compound metabolic process; GO:0007275 multicellular organism development; GO:0008152 metabolic process; GO:0009987 cellular process; GO:0018193 peptidyl-amino acid modification; GO:0018208 peptidyl-proline modi…	GO:0005622 intracellular; GO:0005623 cell; GO:0005634 nucleus; GO:0005737 cytoplasm; GO:0005783 endoplasmic reticulum; GO:0005788 endoplasmic reticulum lumen; GO:0012505 endomembrane system; GO:0031974 membrane-enclosed lumen; GO:0032991 protein-containing complex; GO:0043226 organelle; GO:0043227 membrane-bounded organelle; GO:0043229 intracellular organelle; GO:0043231 intracellular membrane-bo…	GO:0003755 peptidyl-prolyl cis-trans isomerase activity; GO:0003824 catalytic activity; GO:0005488 binding; GO:0005515 protein binding; GO:0008144 drug binding; GO:0016018 cyclosporin A binding; GO:0016853 isomerase activity; GO:0016859 cis-trans isomerase activity; GO:0019899 enzyme binding; GO:0033218 amide binding; GO:0042277 peptide binding; GO:0044877 protein-containing complex binding; GO:0…	PF00160	Cyclophilin type peptidyl-prolyl cis-trans isomerase/CLD	O	KOG0865	Cyclophilin type peptidyl-prolyl cis-trans isomerase
TGGT1_262540-t26_1-p1	putative protein kinase GN=TGGT1_262540	TGGT1_262540	0.46	0.0433737	Down	4	3	17	3	85.1	7.37156e+06	2.70968e+06	2.89559e+06	2.74356e+06	1.88893e+06	1.52867e+06	2.38539e+06	1.39611e+06	2.539	0.932	1	0.937	0.653	0.53	0.826	0.477	nucleus							PF00069	Protein kinase domain	T	KOG0598	Ribosomal protein S6 kinase and related proteins
TGGT1_262670-t26_1-p1	ribosomal protein RPL18A GN=TGGT1_262670	TGGT1_262670	0.608	1.02909e-07	Down	56	13	371	13	21.3	1.18798e+09	1.10573e+09	1.17516e+09	1.18272e+09	7.0259e+08	7.04268e+08	7.02239e+08	7.0804e+08	1.204	1.119	1.195	1.188	0.715	0.719	0.716	0.712	nucleus	K02882	RP-L18Ae; large subunit ribosomal protein L18Ae	map03010 Ribosome;				PF01775	Ribosomal L18ae/LX protein domain	J	KOG0829	60S ribosomal protein L18A
TGGT1_262690-t26_1-p1	ribosomal protein RPL27 GN=TGGT1_262690	TGGT1_262690	0.603	1.3107e-06	Down	41	7	218	7	16.3	6.31543e+08	6.93575e+08	6.50721e+08	6.25955e+08	3.78278e+08	3.89172e+08	3.97041e+08	3.98643e+08	1.132	1.241	1.17	1.112	0.681	0.702	0.715	0.709	mitochondria	K02901	RP-L27e; large subunit ribosomal protein L27e	map03010 Ribosome;						J	KOG3418	60S ribosomal protein L27
TGGT1_262710-t26_1-p1	Ctr copper transporter family protein GN=TGGT1_262710	TGGT1_262710	0.622	0.000241185	Down	19	6	50	6	40.6	1.98378e+07	2.07271e+07	2.11746e+07	1.71234e+07	1.11178e+07	1.2962e+07	1.26397e+07	1.21713e+07	1.097	1.144	1.175	0.939	0.617	0.722	0.703	0.668	plasma membrane	K14686								S	KOG3386	Copper transporter
TGGT1_262780-t26_1-p1	FHA domain-containing protein GN=TGGT1_262780	TGGT1_262780	2.242	1.1267e-06	Up	7	9	27	9	196.3	2.37653e+07	2.5863e+07	2.16991e+07	2.59434e+07	5.3924e+07	5.52546e+07	5.42143e+07	5.37396e+07	0.668	0.725	0.611	0.722	1.52	1.562	1.531	1.498	nucleus
TGGT1_263040-t26_1-p1	ribosomal protein RPS16 GN=TGGT1_263040	TGGT1_263040	0.658	2.44341e-05	Down	39	9	198	9	24	1.79579e+09	1.71059e+09	1.74417e+09	1.66929e+09	1.11706e+09	1.23498e+09	1.09957e+09	1.08546e+09	1.22	1.16	1.189	1.124	0.762	0.845	0.751	0.732	mitochondria	K02960	RP-S16e; small subunit ribosomal protein S16e	map03010 Ribosome;						J	KOG1753	40S ribosomal protein S16
TGGT1_263050-t26_1-p1	ribosomal protein RPL13 GN=TGGT1_263050	TGGT1_263050	0.643	3.86405e-06	Down	28	10	330	10	39.7	1.03518e+09	1.06255e+09	1.11221e+09	1.03539e+09	6.76731e+08	6.92334e+08	7.01335e+08	6.48685e+08	1.158	1.187	1.248	1.148	0.76	0.78	0.789	0.72	cytoplasm	K02873	RP-L13e; large subunit ribosomal protein L13e	map03010 Ribosome;						J	KOG3295	60S Ribosomal protein L13
TGGT1_263130-t26_1-p1	putative citrate synthase GN=TGGT1_263130	TGGT1_263130	1.991	5.97195e-05	Up	36	14	298	14	69.1	1.58123e+08	1.9745e+08	1.96294e+08	2.18322e+08	3.59124e+08	3.95511e+08	3.88777e+08	3.84034e+08	0.62	0.772	0.771	0.848	1.412	1.56	1.531	1.493	mitochondria	K01659	prpC; 2-methylcitrate synthase [EC:2.3.3.5]	map00640 Propanoate metabolism; map01100 Metabolic pathways;				PF00285	Citrate synthase	H	KOG2617	Citrate synthase
TGGT1_263140-t26_1-p1	SWI2/SNF2-containing protein RAD26 GN=TGGT1_263140	TGGT1_263140	1.564	0.0128444	Up	3	3	7	3	175.7	2.35044e+06	4.25822e+06	3.39945e+06	3.98211e+06	5.841e+06	5.14339e+06	5.28048e+06	5.53316e+06	0.527	0.953	0.764	0.885	1.314	1.16	1.19	1.23	nucleus	K10841	ERCC6; DNA excision repair protein ERCC-6	map03420 Nucleotide excision repair;						A	KOG0387	Transcription-coupled repair protein CSB/RAD26 (contains SNF2 family DNA-dependent ATPase domain)
TGGT1_263150-t26_1-p1	tetratricopeptide repeat-containing protein GN=TGGT1_263150	TGGT1_263150	0.653	0.00187951	Down	40	10	47	10	45.3	2.70851e+07	2.83501e+07	2.84637e+07	2.85628e+07	1.70274e+07	1.66868e+07	1.87109e+07	2.07562e+07	1.158	1.21	1.22	1.21	0.731	0.718	0.804	0.88	mitochondria
TGGT1_263190-t26_1-p1	putative adenylosuccinate lyase GN=TGGT1_263190	TGGT1_263190	1.638	0.000624012	Up	34	12	80	12	55.2	5.27208e+07	5.26587e+07	5.31184e+07	4.25093e+07	7.56432e+07	9.22341e+07	8.44929e+07	7.55263e+07	0.808	0.805	0.816	0.646	1.164	1.423	1.302	1.148	extracellular	K01756	purB; adenylosuccinate lyase [EC:4.3.2.2]	map00250 Alanine, aspartate and glutamate metabolism; map00230 Purine metabolism; map01240 Biosynthesis of cofactors; map01110 Biosynthesis of secondary metabolites; map01100 Metabolic pathways;				PF00206	Lyase	H	KOG2700	Adenylosuccinate lyase
TGGT1_263340-t26_1-p1	RNA methyltransferase, TrmH family protein GN=TGGT1_263340	TGGT1_263340	3.54	5.36962e-07	Up	9	4	15	4	57.9	6.71626e+06	6.03849e+06	7.79085e+06	6.36468e+06	2.34409e+07	2.4214e+07	2.35501e+07	2.37626e+07	0.611	0.548	0.71	0.574	2.139	2.215	2.152	2.143	nucleus
TGGT1_263480-t26_1-p1	sodium/hydrogen exchanger 3 protein GN=TGGT1_263480	TGGT1_263480	1.941	8.6806e-08	Up	6	4	13	4	91.3	7.9807e+06	7.70005e+06	7.39229e+06	7.75057e+06	1.52365e+07	1.43519e+07	1.52976e+07	1.47058e+07	0.851	0.82	0.791	0.819	1.631	1.54	1.64	1.556	plasma membrane	K14724								P	KOG1965	Sodium/hydrogen exchanger protein
TGGT1_263510-t26_1-p1	Spc97 / Spc98 family protein GN=TGGT1_263510	TGGT1_263510	0.634	0.000214035	Down	4	7	19	7	202.1	1.65119e+07	1.72364e+07	1.57348e+07	1.66923e+07	1.03142e+07	1.14302e+07	8.89301e+06	1.1145e+07	1.137	1.185	1.087	1.14	0.713	0.792	0.616	0.762	cytoplasm							PF04130	Spc97 / Spc98 family	Z	KOG2001	Gamma-tubulin complex, DGRIP84/SPC97 component
TGGT1_263550-t26_1-p1	putative 39S ribosomal protein L47, mitochondrial precursor GN=TGGT1_263550	TGGT1_263550	0.416	0.00140631	Down	6	2	10	2	28.3	1.08868e+06	925764	1.19567e+06	956373	416189	312974	630728	368029	1.29	1.095	1.421	1.123	0.495	0.373	0.751	0.433	mitochondria	K17428								J	KOG3331	Mitochondrial/chloroplast ribosomal protein L4/L29
TGGT1_264030-t26_1-p1	putative aminotransferase GN=TGGT1_264030	TGGT1_264030	2.573	5.71132e-06	Up	15	8	60	8	70.6	1.84019e+07	1.90192e+07	1.81644e+07	1.87789e+07	5.62445e+07	4.36745e+07	4.26221e+07	4.81416e+07	0.632	0.652	0.626	0.639	1.939	1.509	1.471	1.64	mitochondria	K00814	GPT; alanine transaminase [EC:2.6.1.2]	map01210 2-Oxocarboxylic acid metabolism; map01230 Biosynthesis of amino acids; map01200 Carbon metabolism; map00250 Alanine, aspartate and glutamate metabolism; map01100 Metabolic pathways;				PF00155	Aminotransferase class I and II	E	KOG0258	Alanine aminotransferase
TGGT1_229020-t26_1-p1	putative cell-cycle-associated protein kinase CDK GN=TGGT1_229020	TGGT1_229020	1.857	0.0014853	Up	4	4	14	4	137.2	4.18003e+06	4.02668e+06	6.29521e+06	4.2967e+06	8.54084e+06	7.64862e+06	9.3754e+06	9.23729e+06	0.732	0.704	1.106	0.746	1.501	1.348	1.651	1.605	nucleus					GO:0005622 intracellular; GO:0005623 cell; GO:0005737 cytoplasm;		PF00069	Protein kinase domain	G	KOG0594	Protein kinase PCTAIRE and related kinases
TGGT1_229250A-t26_1-p1	ribosomal protein RPL28 GN=TGGT1_229250A	TGGT1_229250A	0.608	3.82568e-05	Down	51	4	91	4	8.3	2.08852e+08	1.84121e+08	1.96028e+08	2.11513e+08	1.27982e+08	1.21624e+08	1.09183e+08	1.25944e+08	1.282	1.128	1.207	1.287	0.789	0.751	0.674	0.767	extracellular	K02903	RP-L28e; large subunit ribosomal protein L28e	map03010 Ribosome;
TGGT1_229310-t26_1-p1	mediator complex subunit MED14 GN=TGGT1_229310	TGGT1_229310	1.794	5.22201e-07	Up	5	15	66	15	463.4	2.20093e+07	2.10128e+07	2.17389e+07	2.12619e+07	3.63042e+07	4.00868e+07	3.9332e+07	3.80045e+07	0.838	0.798	0.83	0.802	1.387	1.536	1.505	1.435	plasma membrane
TGGT1_229420-t26_1-p1	putative cytochrome c GN=TGGT1_229420	TGGT1_229420	1.569	0.0178442	Up	39	5	54	5	18.1	7.28393e+07	7.34394e+07	4.86926e+07	5.74955e+07	9.68788e+07	1.00776e+08	9.80191e+07	9.91014e+07	1.003	1.01	0.673	0.785	1.339	1.397	1.357	1.354	cytoplasm,nucleus	K08738	CYC; cytochrome c	map05145 Toxoplasmosis; map00190 Oxidative phosphorylation; map01100 Metabolic pathways;				PF00034	Cytochrome c	Q	KOG3453	Cytochrome c
TGGT1_229440-t26_1-p1	zinc finger, C3HC4 type (RING finger) domain-containing protein GN=TGGT1_229440	TGGT1_229440	1.648	0.00240171	Up	2	3	8	3	123.3	1.2862e+07	1.38212e+07	1.34351e+07	1.35155e+07	2.23249e+07	2.51015e+07	2.39382e+07	1.66282e+07	0.771	0.827	0.807	0.803	1.343	1.514	1.442	0.988	plasma membrane				GO:0000209 protein polyubiquitination; GO:0006464 cellular protein modification process; GO:0006508 proteolysis; GO:0006511 ubiquitin-dependent protein catabolic process; GO:0006515 protein quality control for misfolded or incompletely synthesized proteins; GO:0006807 nitrogen compound metabolic process; GO:0006950 response to stress; GO:0008152 metabolic process; GO:0009056 catabolic process; GO…	GO:0005622 intracellular; GO:0005623 cell; GO:0005634 nucleus; GO:0005737 cytoplasm; GO:0043226 organelle; GO:0043227 membrane-bounded organelle; GO:0043229 intracellular organelle; GO:0043231 intracellular membrane-bounded organelle;	GO:0003824 catalytic activity; GO:0004842 ubiquitin-protein transferase activity; GO:0016740 transferase activity; GO:0019787 ubiquitin-like protein transferase activity; GO:0061630 ubiquitin protein ligase activity; GO:0061659 ubiquitin-like protein ligase activity; GO:0140096 catalytic activity, acting on a protein;	PF13639	Ring finger domain	O	KOG0802	E3 ubiquitin ligase
TGGT1_229780-t26_1-p1	GHMP kinase, N-terminal domain-containing protein GN=TGGT1_229780	TGGT1_229780	2.236	0.000533802	Up	9	6	26	6	98.7	7.76553e+06	5.61657e+06	9.03557e+06	8.39197e+06	1.50497e+07	1.94166e+07	1.56398e+07	1.85242e+07	0.72	0.52	0.84	0.771	1.401	1.812	1.458	1.704	plasma membrane	K18674	GALK2; N-acetylgalactosamine kinase [EC:2.7.1.157]	map01250 Biosynthesis of nucleotide sugars; map00520 Amino sugar and nucleotide sugar metabolism; map01100 Metabolic pathways;				PF10509	Galactokinase galactose-binding signature	G	KOG0631	Galactokinase
TGGT1_229790-t26_1-p1	hypothetical protein GN=TGGT1_229790	TGGT1_229790	0.495	0.00755473	Down	15	11	31	11	112.5	6.38546e+06	7.13352e+06	6.98032e+06	5.79132e+06	2.01617e+06	4.86985e+06	2.77158e+06	3.29508e+06	1.152	1.285	1.263	1.036	0.365	0.884	0.503	0.59	nucleus
TGGT1_230000-t26_1-p1	Rav1p_C domain-containing protein(predict) GN=TGGT1_230000	TGGT1_230000	1.784	2.09078e-07	Up	5	23	98	23	690.6	9.35118e+07	9.27044e+07	9.91034e+07	9.77599e+07	1.67755e+08	1.64053e+08	1.70839e+08	1.78358e+08	0.823	0.814	0.875	0.853	1.482	1.453	1.511	1.557	plasma membrane	K22020								S	KOG1064	RAVE (regulator of V-ATPase assembly) complex subunit RAV1/DMX protein, WD repeat superfamily
TGGT1_230160-t26_1-p1	Rna binding(predict) GN=TGGT1_230160	TGGT1_230160	1.654	5.04717e-08	Up	73	9	287	9	15.8	4.63494e+08	4.85167e+08	4.77078e+08	4.8417e+08	7.81496e+08	7.96184e+08	7.59815e+08	8.10465e+08	0.82	0.857	0.846	0.849	1.387	1.417	1.351	1.422	cytoplasm
TGGT1_230180-t26_1-p1	Putative transmembrane protein(predict) GN=TGGT1_230180	TGGT1_230180	0.643	2.34867e-06	Down	21	9	108	9	57.3	5.9163e+07	6.17716e+07	6.39696e+07	6.52535e+07	3.88209e+07	3.93052e+07	3.99762e+07	4.21278e+07	1.174	1.223	1.273	1.284	0.773	0.785	0.797	0.829	extracellular
TGGT1_230520-t26_1-p1	putative cyclophilin 1 GN=TGGT1_230520	TGGT1_230520	1.645	0.00100057	Up	32	7	130	7	26.2	3.26247e+08	2.62465e+08	3.28472e+08	2.75806e+08	4.41424e+08	5.33465e+08	5.40325e+08	4.41196e+08	0.915	0.735	0.924	0.767	1.242	1.505	1.523	1.227	extracellular							PF00160	Cyclophilin type peptidyl-prolyl cis-trans isomerase/CLD	O	KOG0865	Cyclophilin type peptidyl-prolyl cis-trans isomerase
TGGT1_230705-t26_1-p1	Putative transmembrane protein(predict) GN=TGGT1_230705	TGGT1_230705	2.978	8.4726e-05	Up	11	2	3	2	28.5	342891	295076	227971	363314	776559	929570	1.02666e+06	912052	0.677	0.581	0.451	0.711	1.538	1.846	2.037	1.786	extracellular
TGGT1_230950-t26_1-p1	hypothetical protein GN=TGGT1_230950	TGGT1_230950	1.843	0.00403414	Up	3	6	24	6	240.4	3.85418e+06	2.85712e+06	2.05031e+06	2.79353e+06	5.84811e+06	5.68878e+06	5.01591e+06	4.66327e+06	1.036	0.766	0.553	0.744	1.577	1.538	1.355	1.243	plasma membrane
TGGT1_231000-t26_1-p1	START domain-containing protein GN=TGGT1_231000	TGGT1_231000	1.718	0.00242283	Up	21	13	114	13	94.3	1.83833e+07	1.57475e+07	1.55293e+07	1.41552e+07	2.7284e+07	2.07112e+07	3.00242e+07	3.1261e+07	0.891	0.762	0.755	0.68	1.328	1.01	1.463	1.503	nucleus							PF01852	START domain	I	KOG2761	START domain-containing proteins involved in steroidogenesis/phosphatidylcholine transfer
TGGT1_231040-t26_1-p1	3' exoribonuclease family, domain 1 domain-containing protein GN=TGGT1_231040	TGGT1_231040	0.365	0.0495757	Down	13	2	13	2	35.3	9.85568e+06	1.08641e+07	7.16432e+06	1.03721e+07			1.43741e+06	5.55826e+06	1.289	1.418	0.939	1.344			0.189	0.721	nucleus	K11600	RRP41; exosome complex component RRP41	map03018 RNA degradation;				PF01138	3' exoribonuclease family, domain 1	J	KOG1068	Exosomal 3'-5' exoribonuclease complex, subunit Rrp41 and related exoribonucleases
TGGT1_231080-t26_1-p1	ribosomal protein RPL38 GN=TGGT1_231080	TGGT1_231080	0.554	1.03835e-05	Down	25	2	293	2	9.6	3.54703e+08	3.61975e+08	3.45767e+08	3.22682e+08	2.03465e+08	1.88787e+08	1.96773e+08	1.7545e+08	1.256	1.28	1.228	1.133	0.723	0.673	0.701	0.616	nucleus	K02923	RP-L38e; large subunit ribosomal protein L38e	map03010 Ribosome;						J	KOG3499	60S ribosomal protein L38
TGGT1_231100-t26_1-p1	Putative transmembrane protein(predict) GN=TGGT1_231100	TGGT1_231100	3.349	0.000494625	Up	6	2	5	2	53.8	3.0893e+06	1.67815e+06	1.60783e+06	1.39454e+06	7.20783e+06	5.75897e+06	6.01825e+06	6.9586e+06	0.837	0.454	0.437	0.375	1.961	1.571	1.64	1.871	extracellular,plasma membrane
TGGT1_231140-t26_1-p1	ribosomal protein RPS25 GN=TGGT1_231140	TGGT1_231140	0.634	0.000315822	Down	30	6	122	6	18.7	8.14035e+08	7.46996e+08	7.51567e+08	8.90054e+08	4.92318e+08	4.91342e+08	4.57834e+08	5.82202e+08	1.227	1.123	1.136	1.329	0.744	0.745	0.693	0.87	mitochondria	K02975	RP-S25e; small subunit ribosomal protein S25e	map03010 Ribosome;						J	KOG1767	40S ribosomal protein S25
TGGT1_231220-t26_1-p1	Putative transmembrane protein(predict) GN=TGGT1_231220	TGGT1_231220	1.504	0.0270994	Up	10	4	22	4	50.6	6.31499e+06	4.23314e+06	3.94029e+06	5.62806e+06	7.52222e+06	7.10169e+06	8.18702e+06	7.32021e+06	0.945	0.633	0.592	0.835	1.13	1.07	1.232	1.087	plasma membrane
TGGT1_231280-t26_1-p1	WD domain, G-beta repeat-containing protein GN=TGGT1_231280	TGGT1_231280	17.439	9.95018e-06	Up	4	2	6	2	89.5	662857		911562	1.30464e+06	1.738e+07	1.66297e+07	1.67216e+07	1.58805e+07	0.094		0.129	0.182	2.461	2.361	2.372	2.223	nucleus	K10751								BL	KOG1009	Chromatin assembly complex 1 subunit B/CAC2 (contains WD40 repeats)
TGGT1_231430-t26_1-p1	putative oligosaccharyl transferase stt3 protein GN=TGGT1_231430	TGGT1_231430	1.581	0.000257686	Up	13	9	77	9	84	3.25863e+07	4.04192e+07	3.44938e+07	3.63869e+07	6.14285e+07	5.06579e+07	5.77791e+07	5.67794e+07	0.761	0.941	0.807	0.842	1.439	1.19	1.355	1.315	plasma membrane	K07151	STT3; dolichyl-diphosphooligosaccharide---protein glycosyltransferase [EC:2.4.99.18]	map00513 Various types of N-glycan biosynthesis; map04141 Protein processing in endoplasmic reticulum; map00510 N-Glycan biosynthesis; map01100 Metabolic pathways;						O	KOG2292	Oligosaccharyltransferase, STT3 subunit
TGGT1_231480-t26_1-p1	putative GCN1 GN=TGGT1_231480	TGGT1_231480	2.529	6.88744e-08	Up	35	84	873	84	362.4	1.4162e+09	1.456e+09	1.4467e+09	1.34719e+09	3.51606e+09	3.71535e+09	3.63557e+09	3.4066e+09	0.709	0.728	0.726	0.669	1.767	1.872	1.83	1.692	plasma membrane									J	KOG1242	Protein containing adaptin N-terminal region
TGGT1_231815-t26_1-p1	Putative tRNA splicing endonuclease(predict) GN=TGGT1_231815	TGGT1_231815	0.439	2.49984e-05	Down	0	2	6	2	432.3	3.70836e+06	2.99973e+06	3.04141e+06	3.78494e+06	1.38522e+06	1.6322e+06	1.43281e+06	1.47088e+06	1.344	1.085	1.106	1.36	0.504	0.595	0.522	0.529	plasma membrane	K13172						PF13086; PF13087	AAA domain; AAA domain	A	KOG1801	tRNA-splicing endonuclease positive effector (SEN1)
TGGT1_231980-t26_1-p1	hypothetical protein GN=TGGT1_231980	TGGT1_231980	2.031	1.38454e-06	Up	1	2	3	2	184.3	644211	596842	575864	546741	1.193e+06	1.21245e+06	1.20582e+06	1.17039e+06	0.766	0.709	0.687	0.645	1.425	1.452	1.442	1.381	nucleus
TGGT1_232000-t26_1-p1	Putative transmembrane protein(predict) GN=TGGT1_232000	TGGT1_232000	1.863	2.27228e-05	Up	18	8	32	8	69.4	1.00122e+07	1.12796e+07	1.02115e+07	9.8536e+06	1.97178e+07	1.67695e+07	2.00316e+07	2.02741e+07	0.741	0.833	0.758	0.723	1.464	1.249	1.49	1.488	plasma membrane
TGGT1_232150-t26_1-p1	Dna topoisomerase 2(predict) GN=TGGT1_232150	TGGT1_232150	0.628	0.000220704	Down	29	25	161	24	107.5	8.13937e+07	8.36893e+07	8.51136e+07	7.95064e+07	5.43649e+07	5.52829e+07	5.28687e+07	4.3853e+07	1.168	1.199	1.225	1.131	0.783	0.798	0.763	0.624	nucleus
TGGT1_232190-t26_1-p1	Sec7 domain-containing protein GN=TGGT1_232190	TGGT1_232190	1.57	0.000119186	Up	16	38	242	38	353.7	1.19607e+08	1.16264e+08	1.04696e+08	1.05023e+08	1.93752e+08	1.69125e+08	1.66334e+08	1.67332e+08	0.928	0.901	0.815	0.808	1.51	1.321	1.298	1.289	plasma membrane				GO:0006810 transport; GO:0006888 endoplasmic reticulum to Golgi vesicle-mediated transport; GO:0006890 retrograde vesicle-mediated transport, Golgi to endoplasmic reticulum; GO:0006891 intra-Golgi vesicle-mediated transport; GO:0006914 autophagy; GO:0006996 organelle organization; GO:0007010 cytoskeleton organization; GO:0008152 metabolic process; GO:0009056 catabolic process; GO:0009987 cellular…	GO:0000137 Golgi cis cisterna; GO:0005622 intracellular; GO:0005623 cell; GO:0005737 cytoplasm; GO:0005794 Golgi apparatus; GO:0005795 Golgi stack; GO:0005798 Golgi-associated vesicle; GO:0005802 trans-Golgi network; GO:0005829 cytosol; GO:0012505 endomembrane system; GO:0016020 membrane; GO:0019898 extrinsic component of membrane; GO:0031410 cytoplasmic vesicle; GO:0031982 vesicle; GO:0031984 or…	GO:0005085 guanyl-nucleotide exchange factor activity; GO:0005086 ARF guanyl-nucleotide exchange factor activity; GO:0005488 binding; GO:0005515 protein binding; GO:0019899 enzyme binding; GO:0051020 GTPase binding; GO:0098772 molecular function regulator;	PF01369	Sec7 domain	U	KOG0928	Pattern-formation protein/guanine nucleotide exchange factor
TGGT1_232230-t26_1-p1	ribosomal protein RPL30 GN=TGGT1_232230	TGGT1_232230	0.519	1.64348e-06	Down	55	5	183	5	11.7	3.34761e+08	3.67839e+08	3.67114e+08	3.61232e+08	1.80708e+08	1.79303e+08	1.7733e+08	2.02778e+08	1.147	1.258	1.262	1.227	0.622	0.618	0.611	0.689	cytoplasm	K02908	RP-L30e; large subunit ribosomal protein L30e	map03010 Ribosome;	GO:0002181 cytoplasmic translation; GO:0006139 nucleobase-containing compound metabolic process; GO:0006364 rRNA processing; GO:0006396 RNA processing; GO:0006412 translation; GO:0006518 peptide metabolic process; GO:0006725 cellular aromatic compound metabolic process; GO:0006807 nitrogen compound metabolic process; GO:0008152 metabolic process; GO:0009058 biosynthetic process; GO:0009059 macrom…	GO:0005622 intracellular; GO:0005623 cell; GO:0005737 cytoplasm; GO:0005829 cytosol; GO:0005840 ribosome; GO:0015934 large ribosomal subunit; GO:0022625 cytosolic large ribosomal subunit; GO:0022626 cytosolic ribosome; GO:0032991 protein-containing complex; GO:0043226 organelle; GO:0043228 non-membrane-bounded organelle; GO:0043229 intracellular organelle; GO:0043232 intracellular non-membrane-bo…	GO:0003676 nucleic acid binding; GO:0003723 RNA binding; GO:0003735 structural constituent of ribosome; GO:0005198 structural molecule activity; GO:0005488 binding; GO:0030627 pre-mRNA 5'-splice site binding; GO:0036002 pre-mRNA binding; GO:0097159 organic cyclic compound binding; GO:1901363 heterocyclic compound binding;	PF01248	Ribosomal protein L7Ae/L30e/S12e/Gadd45 family	J	KOG2988	60S ribosomal protein L30
TGGT1_232350-t26_1-p1	lactate dehydrogenase LDH1 GN=TGGT1_232350	TGGT1_232350	1.954	4.16689e-07	Up	81	19	958	19	35.5	3.96573e+09	4.07643e+09	4.10084e+09	3.72084e+09	7.42583e+09	7.95982e+09	7.67221e+09	7.82633e+09	0.742	0.762	0.77	0.69	1.395	1.5	1.444	1.454	cytoplasm							PF02866	lactate/malate dehydrogenase, alpha/beta C-terminal domain	C	KOG1495	Lactate dehydrogenase
TGGT1_232380-t26_1-p1	WD domain, G-beta repeat-containing protein GN=TGGT1_232380	TGGT1_232380	0.385	1.40913e-05	Down	15	13	126	13	134.2	4.38189e+07	4.31394e+07	4.88486e+07	4.84433e+07	1.75154e+07	1.46352e+07	1.79457e+07	2.06344e+07	1.375	1.351	1.537	1.507	0.552	0.462	0.566	0.642	cytoplasm,plasma membrane	K14556	DIP2; U3 small nucleolar RNA-associated protein 12	map03008 Ribosome biogenesis in eukaryotes;						A	KOG0306	WD40-repeat-containing subunit of the 18S rRNA processing complex
TGGT1_232430-t26_1-p1	hypothetical protein GN=TGGT1_232430	TGGT1_232430	0.255	7.91703e-05	Down	5	2	7	2	48.8	6.04112e+06	6.00334e+06	5.97334e+06	4.66055e+06	1.15578e+06	1.55929e+06		1.6123e+06	1.302	1.291	1.291	0.995	0.25	0.338		0.345	nucleus
TGGT1_232550-t26_1-p1	hypothetical protein GN=TGGT1_232550	TGGT1_232550	0.227	3.58705e-08	Down	36	7	72	7	24.7	2.66584e+07	2.63206e+07	2.62028e+07	2.62491e+07	6.06744e+06	5.29745e+06	5.91688e+06	6.59638e+06	1.488	1.466	1.467	1.452	0.34	0.298	0.332	0.365	cytoplasm
TGGT1_232710-t26_1-p1	ribosomal protein RPS3A GN=TGGT1_232710	TGGT1_232710	0.566	5.01442e-07	Down	53	15	484	15	29.4	1.5966e+09	1.67999e+09	1.69448e+09	1.59718e+09	9.476e+08	9.3565e+08	8.74476e+08	9.48544e+08	1.207	1.268	1.285	1.197	0.719	0.712	0.665	0.712	extracellular	K02984	RP-S3Ae; small subunit ribosomal protein S3Ae	map03010 Ribosome;						J	KOG1628	40S ribosomal protein S3A
TGGT1_232730-t26_1-p1	acyl-CoA:diacylglycerol acyltransferase 1-related enzyme GN=TGGT1_232730	TGGT1_232730	0.401	0.0122766	Down	4	2	24	2	63.4	8.10194e+06	7.54178e+06	4.16316e+06	4.21566e+06	2.7604e+06	2.42339e+06	2.36757e+06	2.03853e+06	1.699	1.578	0.875	0.876	0.581	0.511	0.499	0.424	plasma membrane	K11155	DGAT1; diacylglycerol O-acyltransferase 1 [EC:2.3.1.20 2.3.1.75 2.3.1.76]	map00561 Glycerolipid metabolism; map01100 Metabolic pathways;						I	KOG0380	Sterol O-acyltransferase/Diacylglycerol O-acyltransferase
TGGT1_232750-t26_1-p1	putative 23S rRNA (adenine(1618)-N(6))-methyltransferase GN=TGGT1_232750	TGGT1_232750	1.54	0.000360614	Up	9	4	24	4	65.8	6.81709e+06	6.38731e+06	7.03461e+06	5.72022e+06	1.02976e+07	9.72181e+06	1.06541e+07	9.15715e+06	0.937	0.876	0.97	0.779	1.421	1.345	1.472	1.249	nucleus									H	KOG2912	Predicted DNA methylase
TGGT1_232800-t26_1-p1	hypothetical protein GN=TGGT1_232800	TGGT1_232800	0.63	4.36616e-07	Down	15	13	63	13	148.1	2.697e+08	2.88645e+08	2.82443e+08	2.86471e+08	1.69259e+08	1.77047e+08	1.80326e+08	1.80401e+08	1.165	1.244	1.223	1.226	0.734	0.769	0.783	0.773	nucleus
TGGT1_233030-t26_1-p1	gliding-associated protein GAP70 GN=TGGT1_233030	TGGT1_233030	2.373	0.0134005	Up	18	4	21	4	38.6	3.31633e+07	1.48726e+07	2.83589e+07	3.64873e+07	4.02062e+07	7.3675e+07	7.45759e+07	7.83055e+07	0.694	0.311	0.595	0.757	0.845	1.552	1.569	1.626	nucleus									S	KOG4307	RNA binding protein RBM12/SWAN
TGGT1_233130-t26_1-p1	nucleoside transporter protein GN=TGGT1_233130	TGGT1_233130	1.656	0.000126439	Up	11	5	47	5	57.5	1.16287e+07	1.05145e+07	1.02208e+07	1.21756e+07	1.92795e+07	1.65026e+07	1.98733e+07	1.77917e+07	0.889	0.802	0.783	0.922	1.479	1.269	1.526	1.349	plasma membrane	K03323
TGGT1_233190-t26_1-p1	SKIP/SNW domain-containing protein GN=TGGT1_233190	TGGT1_233190	2.53	7.49671e-07	Up	29	12	110	12	61.5	5.78733e+08	6.40583e+08	5.65372e+08	6.11282e+08	1.58535e+09	1.52167e+09	1.5574e+09	1.37439e+09	0.674	0.745	0.66	0.706	1.853	1.783	1.823	1.588	mitochondria	K06063	SNW1; SNW domain-containing protein 1	map03040 Spliceosome;						AB	KOG2441	mRNA splicing factor/probable chromatin binding snw family nuclear protein
TGGT1_233200-t26_1-p1	ubiquitin related modifier protein GN=TGGT1_233200	TGGT1_233200	1.883	0.00262321	Up	16	2	22	2	18.6		3.06807e+06	3.91999e+06	2.46664e+06	5.60074e+06	5.82649e+06	6.18518e+06	6.05018e+06		0.707	0.907	0.564	1.297	1.353	1.434	1.385	nucleus	K12161	URM1; ubiquitin related modifier 1	map04122 Sulfur relay system;						O	KOG4146	Ubiquitin-like protein
TGGT1_233540-t26_1-p1	transporter, major facilitator family protein GN=TGGT1_233540	TGGT1_233540	0.524	0.0125071	Down	13	4	17	4	57.9	3.33419e+06	3.59499e+06	4.01595e+06	3.89136e+06	2.10027e+06	2.62094e+06	1.46968e+06	1.55035e+06	1.006	1.083	1.216	1.164	0.636	0.796	0.446	0.464	plasma membrane									G	KOG2504	Monocarboxylate transporter
TGGT1_233680-t26_1-p1	nuclear movement family protein GN=TGGT1_233680	TGGT1_233680	1.862	6.35055e-06	Up	36	12	115	12	38.9	1.71653e+08	1.73158e+08	1.70452e+08	1.58937e+08	3.0968e+08	2.85524e+08	3.41219e+08	3.14292e+08	0.804	0.81	0.801	0.738	1.456	1.346	1.607	1.461	cytoplasm				GO:0006457 protein folding; GO:0006810 transport; GO:0007097 nuclear migration; GO:0009987 cellular process; GO:0032502 developmental process; GO:0046907 intracellular transport; GO:0051179 localization; GO:0051234 establishment of localization; GO:0051640 organelle localization; GO:0051641 cellular localization; GO:0051647 nucleus localization; GO:0051649 establishment of localization in cell; G…	GO:0005622 intracellular; GO:0005623 cell; GO:0005737 cytoplasm; GO:0005794 Golgi apparatus; GO:0005829 cytosol; GO:0012505 endomembrane system; GO:0043226 organelle; GO:0043227 membrane-bounded organelle; GO:0043229 intracellular organelle; GO:0043231 intracellular membrane-bounded organelle;	GO:0005488 binding; GO:0005515 protein binding; GO:0051082 unfolded protein binding;	PF04969	CS domain	T	KOG2265	Nuclear distribution protein NUDC
TGGT1_233810-t26_1-p1	Sel1 repeat-containing protein GN=TGGT1_233810	TGGT1_233810	0.351	0.000735837	Down	6	8	19	8	241	4.90649e+06	3.82076e+06	5.067e+06	5.04128e+06	1.67738e+06	1.10521e+06	1.4372e+06	2.37274e+06	1.284	0.998	1.33	1.308	0.441	0.291	0.378	0.616	plasma membrane
TGGT1_233838-t26_1-p1	PET112 family, C terminal region domain-containing protein GN=TGGT1_233838	TGGT1_233838	0.447	0.0166253	Down	6	4	23	4	113.5	1.40134e+06	1.15019e+06	1.18186e+06	2.33703e+06	493593	470557	652106	1.08856e+06	1.152	0.943	0.974	1.903	0.407	0.389	0.539	0.887	extracellular	K02434	gatB; aspartyl-tRNA(Asn)/glutamyl-tRNA(Gln) amidotransferase subunit B [EC:6.3.5.6 6.3.5.7]	map00970 Aminoacyl-tRNA biosynthesis; map01100 Metabolic pathways;				PF02934; PF02637	GatB/GatE catalytic domain; GatB domain	J	KOG2438	Glutamyl-tRNA amidotransferase subunit B
TGGT1_268640-t26_1-p1	BING4CT (NUC141) domain-containing protein GN=TGGT1_268640	TGGT1_268640	0.651	0.000103313	Down	14	7	30	7	64.5	4.04764e+07	3.92764e+07	4.20501e+07	4.14702e+07	2.92779e+07	2.34048e+07	2.60372e+07	2.71127e+07	1.204	1.166	1.254	1.223	0.874	0.701	0.778	0.8	nucleus	K14768						PF08149	BING4CT (NUC141) domain	A	KOG1272	WD40-repeat-containing subunit of the 18S rRNA processing complex
TGGT1_268650-t26_1-p1	putative chaperone clpB protein GN=TGGT1_268650	TGGT1_268650	1.913	8.01165e-06	Up	22	19	88	18	113.3	7.64931e+07	6.30535e+07	6.63349e+07	6.94481e+07	1.30535e+08	1.2644e+08	1.27113e+08	1.40714e+08	0.864	0.711	0.752	0.778	1.48	1.438	1.444	1.577	mitochondria	K03695						PF00004; PF07724; PF10431	ATPase family associated with various cellular activities (AAA); AAA domain (Cdc48 subfamily); C-terminal, D2-small domain, of ClpB protein	O	KOG1051	Chaperone HSP104 and related ATP-dependent Clp proteases
TGGT1_268660-t26_1-p1	hypothetical protein GN=TGGT1_268660	TGGT1_268660	2.165	1.29636e-05	Up	20	2	4	2	11.2	2.74141e+06	2.81401e+06	2.6058e+06	2.36741e+06	5.9382e+06	5.22156e+06	5.2457e+06	6.31502e+06	0.765	0.784	0.73	0.655	1.664	1.467	1.472	1.749	cytoplasm
TGGT1_268710-t26_1-p1	elongation factor Tu GTP binding domain-containing protein GN=TGGT1_268710	TGGT1_268710	1.682	0.00256881	Up	4	6	23	6	179.1	6.00091e+06	7.18436e+06	5.86769e+06	4.55973e+06	9.38414e+06	1.08491e+07	1.04301e+07	8.88955e+06	0.851	1.017	0.834	0.641	1.336	1.548	1.487	1.251	nucleus	K14536	RIA1; ribosome assembly protein 1 [EC:3.6.5.-]	map03008 Ribosome biogenesis in eukaryotes;	GO:0006412 translation; GO:0006414 translational elongation; GO:0006417 regulation of translation; GO:0006448 regulation of translational elongation; GO:0006518 peptide metabolic process; GO:0006807 nitrogen compound metabolic process; GO:0008152 metabolic process; GO:0009058 biosynthetic process; GO:0009059 macromolecule biosynthetic process; GO:0009889 regulation of biosynthetic process; GO:000…	GO:0005622 intracellular; GO:0005623 cell; GO:0005737 cytoplasm; GO:0005829 cytosol;	GO:0003676 nucleic acid binding; GO:0003723 RNA binding; GO:0003746 translation elongation factor activity; GO:0003824 catalytic activity; GO:0003924 GTPase activity; GO:0005488 binding; GO:0005515 protein binding; GO:0008135 translation factor activity, RNA binding; GO:0016462 pyrophosphatase activity; GO:0016787 hydrolase activity; GO:0016817 hydrolase activity, acting on acid anhydrides; GO:00…	PF00009; PF00679	Elongation factor Tu GTP binding domain; Elongation factor G C-terminus	J	KOG0467	Translation elongation factor 2/ribosome biogenesis protein RIA1 and related proteins
TGGT1_268770-t26_1-p1	dual specificity phosphatase, catalytic domain-containing protein GN=TGGT1_268770	TGGT1_268770	1.783	0.0319314	Up	4	3	8	3	100.2	4.43352e+06		2.69274e+06	2.33677e+06	7.37105e+06	5.19066e+06	5.24312e+06	4.61297e+06	0.964		0.587	0.503	1.608	1.135	1.145	0.995	mitochondria,nucleus							PF00782	Dual specificity phosphatase, catalytic domain	V	KOG1716	Dual specificity phosphatase
TGGT1_268780-t26_1-p1	Putative transmembrane protein(predict) GN=TGGT1_268780	TGGT1_268780	0.603	0.0154273	Down	1	5	23	5	775.3	1.09693e+07	1.0925e+07	1.01664e+07	6.18537e+06	5.25264e+06	5.86279e+06	5.64858e+06	6.22648e+06	1.544	1.535	1.435	0.863	0.742	0.83	0.799	0.869	plasma membrane
TGGT1_268900-t26_1-p1	dense granular protein GRA10 GN=TGGT1_268900	TGGT1_268900	0.48	0.0236293	Down	8	4	16	4	94.1	5.26706e+06	4.6724e+06	4.57379e+06	5.44046e+06	3.56327e+06	1.48928e+06	2.62178e+06	1.85873e+06	1.485	1.315	1.293	1.521	1.008	0.423	0.743	0.52	nucleus
TGGT1_268990-t26_1-p1	hypothetical protein GN=TGGT1_268990	TGGT1_268990	2.666	9.29699e-07	Up	7	7	28	7	133.6	5.3266e+08	6.0484e+08	5.22972e+08	5.60753e+08	1.55215e+09	1.48877e+09	1.51939e+09	1.33519e+09	0.651	0.738	0.641	0.679	1.904	1.831	1.867	1.619	plasma membrane
TGGT1_269240-t26_1-p1	actin-like family protein GN=TGGT1_269240	TGGT1_269240	0.267	2.24152e-08	Down	4	2	13	2	57.8	2.48053e+06	2.2988e+06	2.55503e+06	2.53775e+06	655298	692210	655370	622787	1.275	1.179	1.317	1.293	0.338	0.358	0.339	0.317	nucleus									Z	KOG0677	Actin-related protein Arp2/3 complex, subunit Arp2
TGGT1_269330-t26_1-p1	Putative apicomplexan specific coiled coil protein(predict) GN=TGGT1_269330	TGGT1_269330	0.438	0.00216999	Down	27	6	33	6	28.4	7.61065e+06	1.33286e+07	1.23962e+07	9.21037e+06	4.8353e+06	3.74893e+06	5.68081e+06	4.29409e+06	0.929	1.624	1.517	1.114	0.592	0.46	0.697	0.52	mitochondria
TGGT1_269340-t26_1-p1	Putative transmembrane protein(predict) GN=TGGT1_269340	TGGT1_269340	0.443	0.000109214	Down	20	7	41	7	64.8	1.63735e+07	1.43214e+07	1.42146e+07	1.30986e+07	7.92445e+06	6.17915e+06	5.52387e+06	5.98909e+06	1.473	1.286	1.282	1.168	0.715	0.559	0.499	0.534	cytoplasm,peroxisome
TGGT1_269690-t26_1-p1	Putative transmembrane protein(predict) GN=TGGT1_269690	TGGT1_269690	1.536	6.34027e-06	Up	26	21	258	21	94.2	1.44006e+08	1.56856e+08	1.37219e+08	1.51386e+08	2.24337e+08	2.19126e+08	2.25669e+08	2.32814e+08	0.849	0.923	0.811	0.885	1.328	1.3	1.337	1.362	extracellular
TGGT1_269740-t26_1-p1	R3H domain-containing protein GN=TGGT1_269740	TGGT1_269740	0.565	0.000109724	Down	3	3	8	3	142.8	2.13926e+06	2.20446e+06	2.10993e+06	2.72727e+06	1.33241e+06	1.33947e+06	1.27692e+06	1.20988e+06	1.052	1.082	1.04	1.329	0.658	0.663	0.631	0.59	nucleus	K19036						PF13086; PF13087; PF01424	AAA domain; AAA domain; R3H domain	L	KOG1803	DNA helicase
TGGT1_269770-t26_1-p1	WD domain, G-beta repeat-containing protein GN=TGGT1_269770	TGGT1_269770	2.058	3.12681e-08	Up	19	15	89	15	121.2	4.10221e+07	4.18786e+07	4.32254e+07	4.33404e+07	8.40222e+07	8.792e+07	8.48395e+07	9.08124e+07	0.753	0.767	0.796	0.789	1.548	1.624	1.565	1.654	nucleus	K14554	UTP21; U3 small nucleolar RNA-associated protein 21	map03008 Ribosome biogenesis in eukaryotes;				PF04192	Utp21 specific WD40 associated putative domain	S	KOG1539	WD repeat protein
TGGT1_269920-t26_1-p1	phosphatidylserine decarboxylase GN=TGGT1_269920	TGGT1_269920	2.108	1.33364e-05	Up	15	11	94	11	108	3.34176e+07	3.34554e+07	3.58995e+07	4.29616e+07	7.66658e+07	7.41797e+07	7.57395e+07	7.93729e+07	0.685	0.684	0.737	0.872	1.576	1.529	1.559	1.613	Golgi apparatus									I	KOG2420	Phosphatidylserine decarboxylase
TGGT1_269950-t26_1-p1	Thioredoxin domain-containing protein(predict) GN=TGGT1_269950	TGGT1_269950	0.625	2.05474e-05	Down	39	26	294	26	104.6	3.22046e+08	3.10881e+08	3.11455e+08	2.8326e+08	1.94633e+08	1.9326e+08	1.76895e+08	2.00734e+08	1.287	1.24	1.248	1.122	0.78	0.777	0.71	0.796	extracellular
TGGT1_270050-t26_1-p1	hypothetical protein GN=TGGT1_270050	TGGT1_270050	2.253	0.0101814	Up	6	2	10	2	47.4	1.40644e+06	1.37311e+06	3.54188e+06	1.52733e+06	4.96189e+06	3.51349e+06	4.28617e+06	4.88057e+06	0.48	0.467	1.212	0.516	1.699	1.206	1.47	1.652	nucleus
TGGT1_270070-t26_1-p1	synaptobrevin family protein GN=TGGT1_270070	TGGT1_270070	1.646	0.0020771	Up	42	7	69	7	25.6	1.86034e+07	2.61722e+07	1.9885e+07	2.16431e+07	3.61574e+07	3.5442e+07	2.94497e+07	4.04883e+07	0.735	1.031	0.787	0.847	1.433	1.408	1.169	1.586	cytoplasm	K08517	SEC22; vesicle transport protein SEC22	map04130 SNARE interactions in vesicular transport; map04145 Phagosome;	GO:0006810 transport; GO:0006888 endoplasmic reticulum to Golgi vesicle-mediated transport; GO:0006906 vesicle fusion; GO:0006996 organelle organization; GO:0009892 negative regulation of metabolic process; GO:0009893 positive regulation of metabolic process; GO:0009894 regulation of catabolic process; GO:0009895 negative regulation of catabolic process; GO:0009896 positive regulation of cataboli…	GO:0000139 Golgi membrane; GO:0005622 intracellular; GO:0005623 cell; GO:0005737 cytoplasm; GO:0005783 endoplasmic reticulum; GO:0005789 endoplasmic reticulum membrane; GO:0005793 endoplasmic reticulum-Golgi intermediate compartment; GO:0005794 Golgi apparatus; GO:0005798 Golgi-associated vesicle; GO:0012505 endomembrane system; GO:0012506 vesicle membrane; GO:0012507 ER to Golgi transport vesicl…	GO:0000149 SNARE binding; GO:0005484 SNAP receptor activity; GO:0005488 binding; GO:0005515 protein binding; GO:0019905 syntaxin binding;	PF13774	Regulated-SNARE-like domain	U	KOG0862	Synaptobrevin/VAMP-like protein SEC22
TGGT1_270090-t26_1-p1	AAA_12 domain-containing protein(predict) GN=TGGT1_270090	TGGT1_270090	2.632	7.97655e-06	Up	3	4	17	4	207.9	4.12559e+06	4.02876e+06	4.97966e+06	4.4754e+06	1.25326e+07	1.0403e+07	1.06848e+07	1.25798e+07	0.652	0.636	0.79	0.702	1.989	1.656	1.698	1.974	nucleus							PF13604; PF13087	AAA domain; AAA domain	L	KOG1802	RNA helicase nonsense mRNA reducing factor (pNORF1)
TGGT1_270120-t26_1-p1	thioredoxin-like protein TLP1 GN=TGGT1_270120	TGGT1_270120	0.494	1.94694e-06	Down	15	3	27	3	26.9	1.24058e+07	1.44777e+07	1.40541e+07	1.3558e+07	6.59971e+06	7.03863e+06	6.39046e+06	6.77351e+06	1.146	1.335	1.302	1.242	0.612	0.655	0.594	0.621	mitochondria							PF00085	Thioredoxin	O	KOG0907	Thioredoxin
TGGT1_270140-t26_1-p1	putative splicing factor DIM1 GN=TGGT1_270140	TGGT1_270140	1.537	7.66008e-05	Up	36	4	41	4	16.9	4.35512e+07	3.59416e+07	3.80966e+07	3.80069e+07	5.64954e+07	6.09917e+07	6.09057e+07	5.98821e+07	1.004	0.827	0.881	0.868	1.307	1.415	1.411	1.369	cytoplasm	K12859	TXNL4A; U5 snRNP protein, DIM1 family	map03040 Spliceosome;				PF02966	Mitosis protein DIM1	AD	KOG3414	Component of the U4/U6.U5 snRNP/mitosis protein DIM1
TGGT1_270220-t26_1-p1	Putative phosphatidylinositol glycan class V, related protein(predict) GN=TGGT1_270220	TGGT1_270220	1.708	6.45078e-06	Up	19	16	87	16	142.5	2.48677e+07	2.77958e+07	2.63035e+07	2.95533e+07	4.4992e+07	4.53238e+07	4.62645e+07	4.8062e+07	0.786	0.876	0.833	0.925	1.427	1.441	1.469	1.506	plasma membrane
TGGT1_270240-t26_1-p1	MAG1 protein GN=TGGT1_270240	TGGT1_270240	1.898	2.00003e-08	Up	27	10	155	10	49.2	1.69834e+08	1.66356e+08	1.67017e+08	1.77065e+08	3.15222e+08	3.30586e+08	3.19824e+08	3.20761e+08	0.754	0.737	0.743	0.779	1.404	1.476	1.427	1.412	extracellular
TGGT1_270370-t26_1-p1	putative clathrin assembly protein AP19 GN=TGGT1_270370	TGGT1_270370	0.61	0.00154555	Down	20	2	24	2	19.7	1.94874e+07	1.52487e+07	1.4971e+07	1.90735e+07	1.151e+07	1.08031e+07	8.81912e+06	1.06768e+07	1.363	1.064	1.05	1.322	0.808	0.76	0.62	0.741	mitochondria	K12394				GO:0005622 intracellular; GO:0005623 cell; GO:0005737 cytoplasm; GO:0005886 plasma membrane; GO:0005905 clathrin-coated pit; GO:0012505 endomembrane system; GO:0012506 vesicle membrane; GO:0016020 membrane; GO:0030117 membrane coat; GO:0030118 clathrin coat; GO:0030119 AP-type membrane coat adaptor complex; GO:0030120 vesicle coat; GO:0030122 AP-2 adaptor complex; GO:0030125 clathrin vesicle coat…		PF01217	Clathrin adaptor complex small chain	U	KOG0934	Clathrin adaptor complex, small subunit
TGGT1_270380-t26_1-p1	ribosomal protein RPS13 GN=TGGT1_270380	TGGT1_270380	0.612	8.43869e-07	Down	50	8	290	8	17.2	1.12172e+09	1.10777e+09	1.1302e+09	1.03195e+09	6.66361e+08	6.59073e+08	6.68072e+08	6.85392e+08	1.225	1.207	1.237	1.117	0.73	0.724	0.733	0.742	cytoplasm	K02953	RP-S13e; small subunit ribosomal protein S13e	map03010 Ribosome;				PF08069; PF00312	Ribosomal S13/S15 N-terminal domain; Ribosomal protein S15	J	KOG0400	40S ribosomal protein S13
TGGT1_270880-t26_1-p1	RNA recognition motif-containing protein GN=TGGT1_270880	TGGT1_270880	3.561	2.5152e-07	Up	21	14	120	14	138.9	6.72535e+07	6.22252e+07	5.27271e+07	6.00992e+07	2.16241e+08	2.14708e+08	2.12144e+08	2.16473e+08	0.645	0.596	0.507	0.572	2.082	2.073	2.046	2.06	nucleus	K19720						PF00076	RNA recognition motif. (a.k.a. RRM, RBD, or RNP domain)
TGGT1_270910-t26_1-p1	acyltransferase domain-containing protein GN=TGGT1_270910	TGGT1_270910	0.591	0.000765136	Down	9	4	37	4	85.4	1.21911e+07	1.16819e+07	1.31431e+07	1.30787e+07	7.77672e+06	8.3046e+06	7.54509e+06	5.83447e+06	1.156	1.106	1.25	1.229	0.74	0.792	0.719	0.549	plasma membrane	K00630	ATS1; glycerol-3-phosphate O-acyltransferase [EC:2.3.1.15]	map00561 Glycerolipid metabolism; map00564 Glycerophospholipid metabolism; map01100 Metabolic pathways;
TGGT1_270980-t26_1-p1	phosphoglycerate mutase family protein GN=TGGT1_270980	TGGT1_270980	0.622	3.09831e-05	Down	14	9	55	9	80	2.29075e+08	2.35744e+08	2.69452e+08	2.53499e+08	1.4626e+08	1.49343e+08	1.54131e+08	1.62998e+08	1.101	1.131	1.299	1.208	0.706	0.722	0.745	0.777	nucleus
TGGT1_271120-t26_1-p1	endonuclease/exonuclease/phosphatase family protein GN=TGGT1_271120	TGGT1_271120	0.477	0.0281286	Down	10	8	45	8	132.6	6.78239e+06	7.92973e+06	6.12832e+06	5.74917e+06	2.8646e+06	1.67768e+06	1.86108e+06	6.25982e+06	1.108	1.293	1.004	0.931	0.47	0.276	0.306	1.015	cytoplasm							PF03372	Endonuclease/Exonuclease/phosphatase family
TGGT1_271290-t26_1-p1	Putative splicing factor, arginine/serine-rich protein 8(predict) GN=TGGT1_271290	TGGT1_271290	1.558	0.00301023	Up	6	5	14	5	120.8	3.83307e+06	2.90417e+06	3.09352e+06	3.6055e+06	5.22605e+06	6.0589e+06	5.12218e+06	4.43476e+06	0.974	0.737	0.789	0.908	1.333	1.55	1.309	1.118	nucleus							PF09750	Alternative splicing regulator	A	KOG1847	mRNA splicing factor
TGGT1_271350-t26_1-p1	bifunctional protein FolC subfamily protein GN=TGGT1_271350	TGGT1_271350	2.016	6.98525e-08	Up	38	15	185	15	61.4	1.24442e+08	1.20106e+08	1.23586e+08	1.31404e+08	2.52986e+08	2.39541e+08	2.5667e+08	2.54412e+08	0.748	0.721	0.745	0.783	1.526	1.449	1.551	1.517	cytoplasm	K11754	folC; dihydrofolate synthase / folylpolyglutamate synthase [EC:6.3.2.12 6.3.2.17]	map00790 Folate biosynthesis; map01240 Biosynthesis of cofactors; map01100 Metabolic pathways;				PF08245	Mur ligase middle domain	H	KOG2525	Folylpolyglutamate synthase
TGGT1_271390-t26_1-p1	Utp11(predict) GN=TGGT1_271390	TGGT1_271390	0.484	0.00191679	Down	8	2	17	2	39.7	7.05611e+06	6.06309e+06	5.80684e+06	6.35601e+06	2.59421e+06	3.91056e+06	2.59592e+06		1.525	1.308	1.259	1.362	0.563	0.851	0.564		nucleus	K14769
TGGT1_271420-t26_1-p1	porphobilinogen deaminase GN=TGGT1_271420	TGGT1_271420	2.338	0.0147156	Up	3	2	9	2	76.7	2.17464e+06	1.5142e+06	1.87296e+06	2.02599e+06		4.66102e+06	2.63701e+06	5.98018e+06	0.609	0.424	0.526	0.563		1.315	0.743	1.663	extracellular	K01749	hemC; hydroxymethylbilane synthase [EC:2.5.1.61]	map00860 Porphyrin metabolism; map01240 Biosynthesis of cofactors; map01110 Biosynthesis of secondary metabolites; map01100 Metabolic pathways;				PF01379; PF03900	Porphobilinogen deaminase, dipyromethane cofactor binding domain; Porphobilinogen deaminase, C-terminal domain	H	KOG2892	Porphobilinogen deaminase
TGGT1_272010-t26_1-p1	Gar1 protein RNA binding region protein GN=TGGT1_272010	TGGT1_272010	0.569	0.000197986	Down	14	2	23	2	20.9	4.71443e+06	4.9929e+06	5.18166e+06	4.2801e+06	2.61543e+06	3.00235e+06	2.86413e+06	2.37466e+06	1.061	1.121	1.169	0.954	0.591	0.68	0.648	0.53	cytoplasm	K11128	GAR1; H/ACA ribonucleoprotein complex subunit 1	map03008 Ribosome biogenesis in eukaryotes;				PF04410	Gar1/Naf1 RNA binding region	J	KOG3262	H/ACA small nucleolar RNP component GAR1
TGGT1_272030B-t26_1-p1	kelch repeat-containing protein GN=TGGT1_272030B	TGGT1_272030B	4.122	1.08369e-05	Up	7	2	12	2	40.1	1.00141e+06		1.24697e+06	1.01005e+06	4.40643e+06	4.42048e+06	4.00329e+06	5.01889e+06	0.41		0.512	0.41	1.811	1.822	1.648	2.039	nucleus									S	KOG1072	FOG: Kelch repeat
TGGT1_272270-t26_1-p1	radical SAM domain-containing protein GN=TGGT1_272270	TGGT1_272270	4.831	6.3389e-08	Up	3	3	22	3	125.7	4.98384e+06	4.63917e+06	4.77036e+06	4.17068e+06	2.40231e+07	2.22776e+07	2.19009e+07	2.11386e+07	0.463	0.43	0.444	0.384	2.24	2.082	2.045	1.948	cytoplasm	K15449						PF04055	Radical SAM superfamily	C	KOG1160	Fe-S oxidoreductase
TGGT1_272290-t26_1-p1	pyruvate dehydrogenase complex subunit PD-HE1Beta GN=TGGT1_272290	TGGT1_272290	0.581	0.00769218	Down	29	9	115	9	50	6.73554e+07	8.42262e+07	8.60189e+07	6.03912e+07	4.07903e+07	4.32695e+07	4.35563e+07	4.4801e+07	1.084	1.353	1.388	0.963	0.659	0.701	0.705	0.715	extracellular	K00162	PDHB; pyruvate dehydrogenase E1 component beta subunit [EC:1.2.4.1]	map00620 Pyruvate metabolism; map00020 Citrate cycle (TCA cycle); map01200 Carbon metabolism; map00010 Glycolysis / Gluconeogenesis; map01110 Biosynthesis of secondary metabolites; map01100 Metabolic pathways;				PF02779; PF02780	Transketolase, pyrimidine binding domain; Transketolase, C-terminal domain	C	KOG0524	Pyruvate dehydrogenase E1, beta subunit
TGGT1_272520-t26_1-p1	hypothetical protein GN=TGGT1_272520	TGGT1_272520	2.475	8.42893e-08	Up	50	11	103	11	43.7	3.14256e+07	3.24189e+07	2.99092e+07	3.05441e+07	7.36509e+07	7.61375e+07	8.16305e+07	7.48626e+07	0.665	0.684	0.634	0.64	1.564	1.621	1.736	1.571	nucleus
TGGT1_272550-t26_1-p1	Component of IIS longevity pathway protein SMK-1(predict) GN=TGGT1_272550	TGGT1_272550	3.034	1.50514e-07	Up	14	21	115	21	208.3	4.42808e+08	4.5621e+08	4.48842e+08	4.74389e+08	1.26655e+09	1.37936e+09	1.51436e+09	1.3467e+09	0.593	0.61	0.603	0.63	1.703	1.859	2.039	1.789	nucleus	K17491								G	KOG2175	Protein predicted to be involved in carbohydrate metabolism
TGGT1_272640-t26_1-p1	putative eukaryotic initiation factor-2B, epsilon subunit GN=TGGT1_272640	TGGT1_272640	0.624	0.000368758	Down	16	11	69	11	92.8	2.8426e+07	2.41778e+07	2.38438e+07	3.01423e+07	1.6852e+07	1.68749e+07	1.72917e+07	1.51656e+07	1.329	1.128	1.118	1.396	0.791	0.794	0.812	0.703	cytoplasm	K03240								J	KOG1461	Translation initiation factor 2B, epsilon subunit (eIF-2Bepsilon/GCD6)
TGGT1_272670-t26_1-p1	peptidase family M3 protein GN=TGGT1_272670	TGGT1_272670	2.129	5.07558e-06	Up	7	5	42	5	118.1	7.71323e+06	6.60162e+06	7.84128e+06	7.52578e+06	1.535e+07	1.6987e+07	1.56619e+07	1.49496e+07	0.741	0.633	0.755	0.717	1.48	1.642	1.512	1.425	mitochondria	K01410								O	KOG2090	Metalloendopeptidase family - mitochondrial intermediate peptidase
TGGT1_272695-t26_1-p1	Putative transmembrane protein(predict) GN=TGGT1_272695	TGGT1_272695	1.887	0.00226558	Up	15	5	46	5	65.6	6.78166e+06	6.22029e+06	5.60647e+06	4.19162e+06	9.77703e+06	1.02752e+07	9.70614e+06	1.31643e+07	0.904	0.827	0.749	0.554	1.308	1.378	1.3	1.74	cytoplasm
TGGT1_272740-t26_1-p1	DNA-directed RNA polymerase III RPC2 GN=TGGT1_272740	TGGT1_272740	1.71	0.000767206	Up	11	10	58	10	147.1	1.58377e+07	1.36552e+07	1.32506e+07	1.49419e+07	2.39169e+07	2.19649e+07	3.01213e+07	2.22365e+07	0.865	0.744	0.726	0.809	1.311	1.207	1.653	1.205	cytoplasm	K03021	RPC2; DNA-directed RNA polymerase III subunit RPC2 [EC:2.7.7.6]	map03020 RNA polymerase;	GO:0006139 nucleobase-containing compound metabolic process; GO:0006351 transcription, DNA-templated; GO:0006366 transcription by RNA polymerase II; GO:0006725 cellular aromatic compound metabolic process; GO:0006807 nitrogen compound metabolic process; GO:0008152 metabolic process; GO:0009058 biosynthetic process; GO:0009059 macromolecule biosynthetic process; GO:0009987 cellular process; GO:001…	GO:0000428 DNA-directed RNA polymerase complex; GO:0005622 intracellular; GO:0005623 cell; GO:0005634 nucleus; GO:0005654 nucleoplasm; GO:0005665 RNA polymerase II, core complex; GO:0005737 cytoplasm; GO:0010494 cytoplasmic stress granule; GO:0016591 RNA polymerase II, holoenzyme; GO:0030880 RNA polymerase complex; GO:0031974 membrane-enclosed lumen; GO:0031981 nuclear lumen; GO:0032991 protein-c…	GO:0003676 nucleic acid binding; GO:0003677 DNA binding; GO:0005488 binding; GO:0097159 organic cyclic compound binding; GO:1901363 heterocyclic compound binding;	PF04561; PF04565; PF04566; PF04567; PF00562; PF04560	RNA polymerase Rpb2, domain 2; RNA polymerase Rpb2, domain 3; RNA polymerase Rpb2, domain 4; RNA polymerase Rpb2, domain 5; RNA polymerase Rpb2, domain 6; RNA polymerase Rpb2, domain 7	K	KOG0215	RNA polymerase III, second largest subunit
TGGT1_273050-t26_1-p1	hypothetical protein GN=TGGT1_273050	TGGT1_273050	1.53	0.00788905	Up	3	2	3	2	71	1.45552e+06	1.11395e+06	1.07576e+06	909597	1.87047e+06	1.80415e+06	1.48211e+06	1.78967e+06	1.057	0.807	0.783	0.655	1.363	1.318	1.081	1.289	cytoplasm,mitochondria
TGGT1_273110-t26_1-p1	SAG-related sequence SRS30D GN=TGGT1_273110	TGGT1_273110	1.675	5.24008e-07	Up	22	8	73	6	45	3.29138e+07	3.0753e+07	3.09706e+07	3.08746e+07	5.43727e+07	5.24314e+07	5.12682e+07	5.13188e+07	0.821	0.765	0.774	0.763	1.361	1.316	1.285	1.269	plasma membrane	K14143	SAG; major surface antigen	map05145 Toxoplasmosis;
TGGT1_273370-t26_1-p1	putative coatomer gamma 2-subunit protein GN=TGGT1_273370	TGGT1_273370	1.63	1.50916e-06	Up	41	33	414	33	112.2	3.84212e+08	4.2467e+08	4.0232e+08	4.22623e+08	6.70866e+08	6.74828e+08	6.64495e+08	6.43152e+08	0.782	0.863	0.821	0.852	1.37	1.382	1.359	1.298	mitochondria	K17267						PF08752	Coatomer gamma subunit appendage domain	U	KOG1078	Vesicle coat complex COPI, gamma subunit
TGGT1_210300-t26_1-p1	Putative zinc finger protein(predict) GN=TGGT1_210300	TGGT1_210300	1.804	0.000574543	Up	4	6	31	6	259.6	6.52656e+06	6.99813e+06	6.22483e+06	4.98424e+06	1.1555e+07	1.16204e+07	1.16333e+07	9.64256e+06	0.771	0.825	0.737	0.584	1.37	1.381	1.381	1.13	nucleus
TGGT1_210430-t26_1-p1	DnaJ domain-containing protein GN=TGGT1_210430	TGGT1_210430	0.171	6.21681e-09	Down	2	3	7	3	221.7	2.33627e+06	2.2708e+06	2.27488e+06	2.24419e+06	406423		375721	389698	1.331	1.291	1.3	1.267	0.232		0.215	0.22	nucleus	K22909						PF00226	DnaJ domain
TGGT1_264430-t26_1-p1	Virulent strain associated lipoprotein(predict) GN=TGGT1_264430	TGGT1_264430	0.485	0.0153996	Down	10	7	42	7	118.5	1.35207e+07	1.96962e+07	1.5507e+07	1.40894e+07	5.77262e+06	1.33419e+07	4.97354e+06	6.27699e+06	1.065	1.548	1.225	1.1	0.456	1.057	0.394	0.49	nucleus
TGGT1_264600-t26_1-p1	Putative transmembrane protein(predict) GN=TGGT1_264600	TGGT1_264600	0.618	0.0357815	Down	17	4	28	4	23.9	2.18619e+07	2.28035e+07	2.13079e+07	2.1855e+07	1.59058e+07	1.59683e+07	1.49012e+07	7.20397e+06	1.146	1.193	1.12	1.136	0.837	0.843	0.785	0.375	plasma membrane
TGGT1_264650-t26_1-p1	phosphoacetylglucosamine mutase GN=TGGT1_264650	TGGT1_264650	1.941	0.00010802	Up	15	11	68	11	107.7	8.53457e+07	9.40342e+07	8.65916e+07	7.74177e+07	1.65778e+08	1.56145e+08	1.94169e+08	1.47683e+08	0.801	0.881	0.815	0.721	1.562	1.476	1.833	1.376	nucleus	K01836	PGM3; phosphoacetylglucosamine mutase [EC:5.4.2.3]	map01250 Biosynthesis of nucleotide sugars; map00520 Amino sugar and nucleotide sugar metabolism; map01100 Metabolic pathways;				PF02878	Phosphoglucomutase/phosphomannomutase, alpha/beta/alpha domain I	G	KOG2537	Phosphoglucomutase/phosphomannomutase
TGGT1_264660-t26_1-p1	SAG-related sequence SRS44 GN=TGGT1_264660	TGGT1_264660	1.873	4.22678e-07	Up	39	65	543	65	251.8	2.35454e+08	2.39632e+08	2.5716e+08	2.52727e+08	4.46494e+08	4.55757e+08	4.48599e+08	4.87614e+08	0.711	0.722	0.778	0.756	1.352	1.384	1.361	1.46	cytoplasm
TGGT1_264740-t26_1-p1	Putative transmembrane protein(predict) GN=TGGT1_264740	TGGT1_264740	5.704	0.0142276	Up	13	8	23	8	95.9	3.50307e+06	3.19528e+06	2.8499e+06	2.33548e+06	8.27243e+06	2.57498e+07	7.8643e+06	2.57522e+07	0.406	0.369	0.331	0.268	0.962	3.001	0.915	2.959	plasma membrane
TGGT1_264770-t26_1-p1	hypothetical protein GN=TGGT1_264770	TGGT1_264770	0.39	8.82503e-06	Down	21	6	70	6	39.5	2.94344e+07	3.56422e+07	3.29305e+07	3.68288e+07	1.20222e+07	1.22295e+07	1.30406e+07	1.50379e+07	1.161	1.404	1.303	1.44	0.476	0.486	0.517	0.589	nucleus
TGGT1_264880-t26_1-p1	NEDD8-activating enzyme E1 catalytic subunit GN=TGGT1_264880	TGGT1_264880	0.54	1.81769e-07	Down	17	9	55	9	64.3	3.19923e+07	3.04397e+07	2.90157e+07	3.08833e+07	1.61608e+07	1.64986e+07	1.60321e+07	1.71429e+07	1.443	1.37	1.312	1.38	0.731	0.749	0.727	0.767	nucleus	K10686	UBA3; NEDD8-activating enzyme E1 [EC:6.2.1.64]	map04120 Ubiquitin mediated proteolysis;	GO:0006464 cellular protein modification process; GO:0006807 nitrogen compound metabolic process; GO:0008152 metabolic process; GO:0009987 cellular process; GO:0016925 protein sumoylation; GO:0018193 peptidyl-amino acid modification; GO:0018205 peptidyl-lysine modification; GO:0019538 protein metabolic process; GO:0032446 protein modification by small protein conjugation; GO:0036211 protein modif…	GO:0005622 intracellular; GO:0005623 cell; GO:0005634 nucleus; GO:0005654 nucleoplasm; GO:0005737 cytoplasm; GO:0031510 SUMO activating enzyme complex; GO:0031974 membrane-enclosed lumen; GO:0031981 nuclear lumen; GO:0032991 protein-containing complex; GO:0043226 organelle; GO:0043227 membrane-bounded organelle; GO:0043229 intracellular organelle; GO:0043231 intracellular membrane-bounded organel…	GO:0000166 nucleotide binding; GO:0000287 magnesium ion binding; GO:0003824 catalytic activity; GO:0005488 binding; GO:0005515 protein binding; GO:0005524 ATP binding; GO:0008047 enzyme activator activity; GO:0008144 drug binding; GO:0008641 ubiquitin-like modifier activating enzyme activity; GO:0016874 ligase activity; GO:0016877 ligase activity, forming carbon-sulfur bonds; GO:0017076 purine nu…	PF00899; PF08825	ThiF family; E2 binding domain	O	KOG2015	NEDD8-activating complex, catalytic component UBA3
TGGT1_265090-t26_1-p1	hypothetical protein GN=TGGT1_265090	TGGT1_265090	1.516	0.012669	Up	6	10	69	10	267.7	4.07233e+07	4.28187e+07	6.76832e+07	4.11869e+07	7.21765e+07	7.04908e+07	7.05957e+07	7.7522e+07	0.658	0.691	1.097	0.66	1.171	1.147	1.147	1.243	nucleus
TGGT1_265170-t26_1-p1	Putative transmembrane protein(predict) GN=TGGT1_265170	TGGT1_265170	2	0.000358671	Up	9	3	15	3	61.9	1.78216e+07	1.73267e+07	1.40636e+07	1.91873e+07	2.87608e+07	3.14022e+07	3.6211e+07	3.99337e+07	0.828	0.803	0.655	0.884	1.341	1.468	1.691	1.84	plasma membrane
TGGT1_265190-t26_1-p1	Ulp1 protease family, C-terminal catalytic domain-containing protein GN=TGGT1_265190	TGGT1_265190	8.102	2.10355e-08	Up	1	2	14	2	329.7	8.31369e+07	7.88928e+07	7.29887e+07	7.00319e+07	6.32149e+08	5.9258e+08	6.66755e+08	5.68554e+08	0.345	0.327	0.304	0.288	2.636	2.478	2.784	2.343	nucleus							PF02902	Ulp1 protease family, C-terminal catalytic domain	O	KOG0778	Protease, Ulp1 family
TGGT1_265360-t26_1-p1	Acyl-CoA thioester hydrolase, putative(predict) GN=TGGT1_265360	TGGT1_265360	1.524	8.65076e-05	Up	27	11	125	11	57.8	5.08606e+07	5.73e+07	4.9678e+07	5.7691e+07	8.01974e+07	7.76506e+07	8.05514e+07	8.88866e+07	0.81	0.911	0.793	0.911	1.282	1.245	1.289	1.404	mitochondria	K17361			GO:0000302 response to reactive oxygen species; GO:0001101 response to acid chemical; GO:0006139 nucleobase-containing compound metabolic process; GO:0006163 purine nucleotide metabolic process; GO:0006355 regulation of transcription, DNA-templated; GO:0006508 proteolysis; GO:0006511 ubiquitin-dependent protein catabolic process; GO:0006637 acyl-CoA metabolic process; GO:0006725 cellular aromatic…	GO:0000151 ubiquitin ligase complex; GO:0005622 intracellular; GO:0005623 cell; GO:0005737 cytoplasm; GO:0005739 mitochondrion; GO:0005759 mitochondrial matrix; GO:0019005 SCF ubiquitin ligase complex; GO:0031461 cullin-RING ubiquitin ligase complex; GO:0031974 membrane-enclosed lumen; GO:0032991 protein-containing complex; GO:0043226 organelle; GO:0043227 membrane-bounded organelle; GO:0043229 i…	GO:0003824 catalytic activity; GO:0003986 acetyl-CoA hydrolase activity; GO:0005488 binding; GO:0005515 protein binding; GO:0005516 calmodulin binding; GO:0016289 CoA hydrolase activity; GO:0016787 hydrolase activity; GO:0016788 hydrolase activity, acting on ester bonds; GO:0016790 thiolester hydrolase activity; GO:0019899 enzyme binding; GO:0031625 ubiquitin protein ligase binding; GO:0044389 ub…			I	KOG2763	Acyl-CoA thioesterase
TGGT1_265400-t26_1-p1	hypothetical protein GN=TGGT1_265400	TGGT1_265400	0.516	0.00635865	Down	4	3	8	3	90.2	1.20406e+06	735203	1.20137e+06	1.37749e+06	479383	550385	594975	697822	1.343	0.818	1.344	1.523	0.537	0.618	0.667	0.772	nucleus
TGGT1_265420-t26_1-p1	hypothetical protein GN=TGGT1_265420	TGGT1_265420	0.268	7.36247e-07	Down	34	5	43	5	28.7	1.75037e+07	1.74242e+07	1.66797e+07	1.58455e+07	4.61874e+06	3.76994e+06	4.87512e+06	4.73997e+06	1.445	1.436	1.381	1.297	0.383	0.313	0.405	0.388	cytoplasm
TGGT1_266030-t26_1-p1	putative pre-mRNA splicing factor GN=TGGT1_266030	TGGT1_266030	0.564	0.000104193	Down	24	9	80	9	63	2.17432e+07	2.30916e+07	2.15222e+07	2.56375e+07	1.44332e+07	1.34072e+07	1.13781e+07	1.24675e+07	1.336	1.416	1.326	1.561	0.89	0.829	0.703	0.76	nucleus	K12849	PRPF38A; pre-mRNA-splicing factor 38A	map03040 Spliceosome;						S	KOG2889	Predicted PRP38-like splicing factor
TGGT1_266060-t26_1-p1	ribosomal protein RPSA GN=TGGT1_266060	TGGT1_266060	0.62	4.15533e-06	Down	51	11	356	11	31.5	1.94757e+09	1.75973e+09	1.81298e+09	1.8697e+09	1.18503e+09	1.16456e+09	1.12368e+09	1.08927e+09	1.272	1.147	1.187	1.21	0.777	0.765	0.737	0.706	cytoplasm	K02998	RP-SAe; small subunit ribosomal protein SAe	map03010 Ribosome;						J	KOG0830	40S ribosomal protein SA (P40)/Laminin receptor 1
TGGT1_266070-t26_1-p1	ribosomal protein RPL31 GN=TGGT1_266070	TGGT1_266070	0.575	2.06512e-06	Down	34	4	103	4	14.3	9.50845e+08	9.65868e+08	8.86301e+08	9.28433e+08	5.74048e+08	5.26778e+08	5.17994e+08	5.17923e+08	1.23	1.247	1.15	1.191	0.745	0.686	0.674	0.665	cytoplasm,nucleus	K02910	RP-L31e; large subunit ribosomal protein L31e	map03010 Ribosome;						J	KOG0893	60S ribosomal protein L31
TGGT1_266400-t26_1-p1	Putative nucleolar protein 9(predict) GN=TGGT1_266400	TGGT1_266400	2.058	4.22177e-05	Up	16	11	78	11	104.7	9.79415e+07	9.47619e+07	9.00164e+07	1.18168e+08	2.25462e+08	2.0285e+08	2.03381e+08	1.89487e+08	0.692	0.668	0.638	0.828	1.599	1.443	1.445	1.328	nucleus	K14790
TGGT1_266435-t26_1-p1	Conserved Plasmodium protein, related(predict) GN=TGGT1_266435	TGGT1_266435	0.615	0.000200575	Down	14	38	167	38	412.5	3.18334e+07	3.0809e+07	3.03265e+07	2.92245e+07	2.17944e+07	1.87183e+07	1.74266e+07	1.69561e+07	1.145	1.106	1.094	1.042	0.787	0.678	0.63	0.605	plasma membrane
TGGT1_266620-t26_1-p1	thioredoxin domain-containing protein GN=TGGT1_266620	TGGT1_266620	1.651	0.0130786	Up	50	6	68	6	22.7	2.13966e+07	2.27016e+07	3.1054e+07	1.81766e+07	3.13773e+07	4.1504e+07	3.3785e+07	4.71118e+07	0.763	0.808	1.111	0.643	1.123	1.49	1.211	1.667	extracellular							PF00085	Thioredoxin	O	KOG0907	Thioredoxin
TGGT1_266960-t26_1-p1	beta-tubulin GN=TGGT1_266960	TGGT1_266960	0.654	0.000165737	Down	79	23	1028	6	50	1.33219e+09	1.26042e+09	1.34149e+09	1.22937e+09	8.39442e+08	8.49556e+08	8.41219e+08	8.34671e+08	1.175	1.11	1.187	1.075	0.743	0.754	0.746	0.73	cytoplasm	K07375	TUBB; tubulin beta	map04145 Phagosome;		GO:0005622 intracellular; GO:0005623 cell; GO:0005856 cytoskeleton; GO:0043226 organelle; GO:0043228 non-membrane-bounded organelle; GO:0043229 intracellular organelle; GO:0043232 intracellular non-membrane-bounded organelle;		PF00091; PF03953	Tubulin/FtsZ family, GTPase domain; Tubulin C-terminal domain	Z	KOG1375	Beta tubulin
TGGT1_267040-t26_1-p1	RAP domain-containing protein(predict) GN=TGGT1_267040	TGGT1_267040	0.626	0.00100415	Down	13	6	34	6	55	1.22576e+07	1.24262e+07	1.46192e+07	1.28446e+07	8.78153e+06	8.94605e+06	8.04466e+06	6.7495e+06	1.064	1.077	1.273	1.105	0.765	0.782	0.702	0.581	nucleus
TGGT1_267060-t26_1-p1	ribosomal protein RPL14 GN=TGGT1_267060	TGGT1_267060	0.604	1.45887e-06	Down	38	6	128	6	17.9	7.53567e+08	7.86673e+08	7.20469e+08	7.57481e+08	4.25669e+08	4.60755e+08	4.66637e+08	4.62059e+08	1.183	1.232	1.134	1.178	0.671	0.728	0.736	0.719	nucleus	K02875	RP-L14e; large subunit ribosomal protein L14e	map03010 Ribosome;						J	KOG3421	60S ribosomal protein L14
TGGT1_267140-t26_1-p1	SAG-related sequence SRS38B GN=TGGT1_267140	TGGT1_267140	0.545	1.89749e-05	Down	30	9	96	7	41	1.20102e+08	1.15814e+08	1.10362e+08	1.16624e+08	6.07008e+07	6.5587e+07	6.86907e+07	5.60956e+07	1.237	1.191	1.14	1.191	0.628	0.68	0.711	0.573	plasma membrane	K14143	SAG; major surface antigen	map05145 Toxoplasmosis;
TGGT1_267280-t26_1-p1	hypothetical protein GN=TGGT1_267280	TGGT1_267280	5.106	5.20654e-08	Up	2	2	21	2	110.1	6.51525e+06	6.3783e+06	5.32842e+06	6.40495e+06	3.16121e+07	2.95359e+07	3.19898e+07	3.21983e+07	0.47	0.459	0.385	0.458	2.286	2.142	2.317	2.302	nucleus
TGGT1_267400-t26_1-p1	ribosomal protein RPL32 GN=TGGT1_267400	TGGT1_267400	0.619	2.17892e-05	Down	36	4	167	4	15.6	7.56882e+08	7.15503e+08	7.88324e+08	7.7858e+08	4.66291e+08	4.68014e+08	5.05046e+08	4.3251e+08	1.188	1.121	1.241	1.212	0.735	0.74	0.797	0.674	cytoplasm	K02912	RP-L32e; large subunit ribosomal protein L32e	map03010 Ribosome;						J	KOG0878	60S ribosomal protein L32
TGGT1_267430-t26_1-p1	DnaJ domain-containing protein GN=TGGT1_267430	TGGT1_267430	1.763	0.000800162	Up	29	10	117	10	48.9	5.5454e+07	4.34276e+07	5.37122e+07	5.32992e+07	9.7578e+07	7.21469e+07	9.4416e+07	9.75534e+07	0.899	0.703	0.873	0.856	1.588	1.177	1.538	1.569	endoplasmic reticulum							PF00226	DnaJ domain	U	KOG0715	Molecular chaperone (DnaJ superfamily)
TGGT1_267450-t26_1-p1	alpha-tubulin suppressor protein GN=TGGT1_267450	TGGT1_267450	4.866	1.83085e-08	Up	4	4	7	4	104.2	8.27441e+06	7.34604e+06	8.21432e+06	8.51364e+06	3.671e+07	4.02767e+07	4.08867e+07	3.89412e+07	0.483	0.428	0.481	0.492	2.15	2.365	2.398	2.254	plasma membrane
TGGT1_267530-t26_1-p1	hypothetical protein GN=TGGT1_267530	TGGT1_267530	1.827	0.0112187	Up	5	2	11	2	54.3	2.7349e+06	4.15929e+06	4.85877e+06	3.22996e+06	4.82963e+06	7.3263e+06	7.63509e+06	7.49221e+06	0.549	0.833	0.978	0.643	0.973	1.48	1.54	1.492	nucleus									U	KOG3894	SNARE protein Syntaxin 18/UFE1
TGGT1_267680-t26_1-p1	microneme protein MIC12 GN=TGGT1_267680	TGGT1_267680	0.613	4.1965e-05	Down	12	16	89	16	231.4	1.59254e+07	1.45026e+07	1.45976e+07	1.55861e+07	9.23553e+06	1.00081e+07	9.41604e+06	8.35549e+06	1.352	1.229	1.242	1.311	0.787	0.855	0.803	0.704	extracellular,plasma membrane	K17307						PF07645; PF12947; PF12946; PF12662; PF12661	Calcium-binding EGF domain; EGF domain; MSP1 EGF domain 1; Complement Clr-like EGF-like; Human growth factor-like EGF	T	KOG1217	Fibrillins and related proteins containing Ca2+-binding EGF-like domains
TGGT1_267775-t26_1-p1	PEROXIDASE_4 domain-containing protein (Fragment)(predict) GN=TGGT1_267775	TGGT1_267775	0.635	0.00454316	Down	12	7	43	7	90.5	9.95079e+06	1.23851e+07	1.11795e+07	1.3208e+07	7.82316e+06	5.64971e+06	8.17778e+06	7.8956e+06	0.994	1.235	1.12	1.308	0.785	0.568	0.821	0.783	mitochondria
TGGT1_267840-t26_1-p1	tetratricopeptide repeat-containing protein GN=TGGT1_267840	TGGT1_267840	2.593	8.86086e-05	Up	19	5	17	5	38.6	6.25932e+06	6.71236e+06	6.58429e+06	5.50984e+06	1.23282e+07	1.83927e+07	1.76677e+07	1.63756e+07	0.65	0.695	0.685	0.567	1.284	1.921	1.843	1.686	cytoplasm,nucleus	K23563								S	KOG3060	Uncharacterized conserved protein
TGGT1_279370-t26_1-p1	SNARE associated Golgi protein GN=TGGT1_279370	TGGT1_279370	9.71	3.90567e-08	Up	9	2	6	2	46.6	506098	572498	621347	673698	5.77152e+06	5.84787e+06	5.27643e+06	6.07492e+06	0.223	0.252	0.275	0.294	2.552	2.593	2.337	2.655	plasma membrane									S	KOG3140	Predicted membrane protein
TGGT1_288000-t26_1-p1	bMG10 domain-containing protein(predict) GN=TGGT1_288000	TGGT1_288000	2.02	0.00023174	Up	4	9	51	9	327.8	3.46847e+06	3.41643e+06	2.9056e+06	3.04371e+06	6.34968e+06	6.26955e+06	6.50201e+06	6.71493e+06	0.705	0.693	0.593	0.614	1.296	1.283	1.329	1.355	plasma membrane
TGGT1_288290-t26_1-p1	Mra1 nep1 like protein(predict) GN=TGGT1_288290	TGGT1_288290	1.638	0.00588923	Up	15	5	29	5	54.9	7.64125e+06	5.6427e+06	6.71348e+06	4.87876e+06	1.05251e+07	8.25657e+06	1.11554e+07	1.0677e+07	1.021	0.753	0.9	0.646	1.412	1.111	1.499	1.416	nucleus
TGGT1_288340-t26_1-p1	UBX domain-containing protein GN=TGGT1_288340	TGGT1_288340	1.745	4.93418e-08	Up	14	5	60	5	54.3	1.65424e+07	1.6472e+07	1.59297e+07	1.71499e+07	2.87721e+07	2.8461e+07	2.93714e+07	2.82288e+07	0.756	0.752	0.73	0.777	1.32	1.31	1.35	1.281	nucleus	K18726						PF00789	UBX domain	T	KOG1363	Predicted regulator of the ubiquitin pathway (contains UAS and UBX domains)
TGGT1_288360-t26_1-p1	tryptophanyl-tRNA synthetase (TrpRS2) GN=TGGT1_288360	TGGT1_288360	1.517	1.60074e-07	Up	61	33	759	33	77	1.52499e+09	1.51128e+09	1.561e+09	1.56252e+09	2.40511e+09	2.28941e+09	2.26366e+09	2.35003e+09	0.85	0.841	0.873	0.863	1.346	1.284	1.268	1.3	mitochondria	K01867	WARS; tryptophanyl-tRNA synthetase [EC:6.1.1.2]	map00970 Aminoacyl-tRNA biosynthesis;	GO:0001932 regulation of protein phosphorylation; GO:0001933 negative regulation of protein phosphorylation; GO:0006082 organic acid metabolic process; GO:0006139 nucleobase-containing compound metabolic process; GO:0006399 tRNA metabolic process; GO:0006412 translation; GO:0006418 tRNA aminoacylation for protein translation; GO:0006436 tryptophanyl-tRNA aminoacylation; GO:0006469 negative regula…	GO:0005622 intracellular; GO:0005623 cell; GO:0005634 nucleus; GO:0005737 cytoplasm; GO:0005829 cytosol; GO:0032991 protein-containing complex; GO:0043226 organelle; GO:0043227 membrane-bounded organelle; GO:0043229 intracellular organelle; GO:0043231 intracellular membrane-bounded organelle;	GO:0003824 catalytic activity; GO:0004812 aminoacyl-tRNA ligase activity; GO:0004830 tryptophan-tRNA ligase activity; GO:0004857 enzyme inhibitor activity; GO:0005488 binding; GO:0005515 protein binding; GO:0016874 ligase activity; GO:0016875 ligase activity, forming carbon-oxygen bonds; GO:0019207 kinase regulator activity; GO:0019210 kinase inhibitor activity; GO:0019899 enzyme binding; GO:0019…			J	KOG2145	Cytoplasmic tryptophanyl-tRNA synthetase
TGGT1_288600-t26_1-p1	WD domain, G-beta repeat-containing protein GN=TGGT1_288600	TGGT1_288600	2.673	9.84722e-05	Up	27	10	52	10	71.7	1.17943e+07	9.40822e+06	9.45254e+06	1.44718e+07	2.86706e+07	2.7899e+07	2.93816e+07	3.42387e+07	0.517	0.412	0.416	0.629	1.262	1.231	1.295	1.489	nucleus	K22991								S	KOG2111	Uncharacterized conserved protein, contains WD40 repeats
TGGT1_288720-t26_1-p1	ribosomal protein RPL10 GN=TGGT1_288720	TGGT1_288720	0.658	7.3946e-05	Down	44	10	204	10	24.8	8.76806e+08	9.55623e+08	9.83351e+08	8.61863e+08	6.16757e+08	6.00693e+08	6.31123e+08	5.64047e+08	1.101	1.197	1.238	1.072	0.777	0.759	0.796	0.702	nucleus	K02866	RP-L10e; large subunit ribosomal protein L10e	map03010 Ribosome;						J	KOG0857	60s ribosomal protein L10
TGGT1_288740-t26_1-p1	putative L-asparaginase GN=TGGT1_288740	TGGT1_288740	1.745	1.59785e-05	Up	17	8	88	8	71	3.11843e+07	2.91182e+07	2.97911e+07	2.80497e+07	4.89536e+07	4.93681e+07	4.92563e+07	5.78333e+07	0.846	0.788	0.81	0.754	1.333	1.347	1.343	1.556	nucleus	K01424	E3.5.1.1; L-asparaginase [EC:3.5.1.1]	map00250 Alanine, aspartate and glutamate metabolism; map01110 Biosynthesis of secondary metabolites; map01100 Metabolic pathways;				PF00710	Asparaginase	E	KOG0503	Asparaginase
TGGT1_288800-t26_1-p1	endonuclease/exonuclease/phosphatase family protein GN=TGGT1_288800	TGGT1_288800	1.623	0.00337915	Up	15	11	81	11	91.3	2.67002e+07	2.71899e+07	2.65147e+07	2.84022e+07	4.09139e+07	3.8711e+07	3.78511e+07	5.86787e+07	0.772	0.784	0.768	0.814	1.187	1.126	1.099	1.682	cytoplasm,nucleus									U	KOG0565	Inositol polyphosphate 5-phosphatase and related proteins
TGGT1_288840-t26_1-p1	hypothetical protein GN=TGGT1_288840	TGGT1_288840	2.608	2.1471e-07	Up	3	2	5	2	70.8	1.71808e+07	1.85754e+07	1.90435e+07	1.68446e+07	4.91398e+07	4.57563e+07	4.49665e+07	4.63899e+07	0.628	0.677	0.698	0.61	1.802	1.682	1.651	1.681	extracellular
TGGT1_289000-t26_1-p1	hypothetical protein GN=TGGT1_289000	TGGT1_289000	0.511	4.01461e-05	Down	17	14	65	14	126	1.63787e+07	1.78338e+07	1.96024e+07	1.8906e+07	8.90341e+06	9.32896e+06	8.23118e+06	1.05536e+07	1.038	1.128	1.246	1.188	0.566	0.595	0.524	0.664	plasma membrane
TGGT1_289070-t26_1-p1	E1-E2 ATPase subfamily protein GN=TGGT1_289070	TGGT1_289070	0.47	0.0303423	Down	2	3	7	3	219.8	1.01514e+06	757684	986986	1.02622e+06	843477	410096	191073	327818	1.305	0.972	1.272	1.308	1.088	0.531	0.247	0.418	plasma membrane	K13526								P	KOG0208	Cation transport ATPase
TGGT1_289230-t26_1-p1	putative 50S ribosomal protein L12 GN=TGGT1_289230	TGGT1_289230	0.576	0.000149679	Down	7	2	9	2	55.1	2.43187e+06	2.63512e+06	2.26351e+06	2.30545e+06	1.38468e+06	1.48816e+06	1.47098e+06	1.18481e+06	1.335	1.444	1.246	1.254	0.763	0.822	0.812	0.645	plasma membrane							PF00542	Ribosomal protein L7/L12 C-terminal domain	J	KOG1715	Mitochondrial/chloroplast ribosomal protein L12
TGGT1_289290-t26_1-p1	hypothetical protein GN=TGGT1_289290	TGGT1_289290	0.634	2.3542e-05	Down	8	3	30	3	55.4	4.12241e+07	3.86492e+07	3.87466e+07	4.28401e+07	2.54871e+07	2.7516e+07	2.49784e+07	2.40198e+07	1.194	1.117	1.125	1.23	0.741	0.802	0.727	0.69	mitochondria
TGGT1_289530-t26_1-p1	ribosomal protein RPL19 GN=TGGT1_289530	TGGT1_289530	0.607	8.91815e-06	Down	24	4	82	4	22.1	1.60901e+08	1.82465e+08	1.66711e+08	1.69165e+08	1.08304e+08	9.96737e+07	1.04796e+08	9.80539e+07	1.11	1.257	1.154	1.157	0.75	0.692	0.727	0.671	cytoplasm	K02885	RP-L19e; large subunit ribosomal protein L19e	map03010 Ribosome;						J	KOG1696	60s ribosomal protein L19
TGGT1_289540-t26_1-p1	Transmembrane protein(predict) GN=TGGT1_289540	TGGT1_289540	1.788	0.000121064	Up	34	23	205	23	100.5	9.8633e+07	8.90621e+07	9.28166e+07	1.01337e+08	1.70281e+08	1.72334e+08	1.67132e+08	1.70206e+08	0.833	0.751	0.786	0.849	1.444	1.465	1.419	1.427	plasma membrane
TGGT1_289550-t26_1-p1	WD domain, G-beta repeat-containing protein GN=TGGT1_289550	TGGT1_289550	1.638	0.000153936	Up	36	12	71	12	57.3	4.90173e+07	3.70769e+07	4.40422e+07	4.52116e+07	7.0347e+07	7.17347e+07	7.27555e+07	7.12801e+07	0.953	0.72	0.859	0.871	1.373	1.404	1.422	1.375	nucleus	K14791								I	KOG0270	WD40 repeat-containing protein
TGGT1_289620-t26_1-p1	cathepsin CPC1 GN=TGGT1_289620	TGGT1_289620	0.291	0.00554487	Down	17	8	48	8	79.2	2.85687e+07	2.95742e+07	2.74577e+07	3.00922e+07	6.13337e+06	1.15272e+07	5.58052e+06	1.03301e+07	1.468	1.517	1.415	1.533	0.316	0.596	0.288	0.527	extracellular	K01275						PF08773; PF00112	Cathepsin C exclusion domain; Papain family cysteine protease	O	KOG1543	Cysteine proteinase Cathepsin L
TGGT1_289710-t26_1-p1	AP2 domain transcription factor AP2IX-5 GN=TGGT1_289710	TGGT1_289710	5.728	0.0151223	Up	7	7	13	7	231.7	1.20624e+07	1.31274e+07	1.03617e+06	1.29285e+07	5.24699e+07	5.35727e+07	5.67693e+07	6.02692e+07	0.49	0.532	0.042	0.52	2.139	2.189	2.317	2.428	nucleus
TGGT1_289780-t26_1-p1	putative ATP-dependent hsl protease ATP-binding subunit hslU GN=TGGT1_289780	TGGT1_289780	0.598	0.0176176	Down	10	8	69	8	101.7	1.94579e+07	1.87753e+07	2.49052e+07	2.09491e+07	1.80377e+07	1.08347e+07	1.25135e+07	8.70447e+06	1.125	1.083	1.444	1.2	1.047	0.63	0.727	0.499	nucleus	K03667						PF00004; PF07724; PF10431	ATPase family associated with various cellular activities (AAA); AAA domain (Cdc48 subfamily); C-terminal, D2-small domain, of ClpB protein	O	KOG0745	Putative ATP-dependent Clp-type protease (AAA+ ATPase superfamily)
TGGT1_289970-t26_1-p1	hypothetical protein GN=TGGT1_289970	TGGT1_289970	0.656	0.000766468	Down	23	3	50	3	24.5	7.97644e+07	8.30166e+07	8.39024e+07	9.81877e+07	5.36954e+07	6.303e+07	4.96396e+07	5.87748e+07	1.148	1.192	1.21	1.4	0.775	0.913	0.718	0.839	mitochondria
TGGT1_289990-t26_1-p1	hypothetical protein GN=TGGT1_289990	TGGT1_289990	2.023	5.87658e-05	Up	3	2	9	2	84.2	1.71625e+07	1.76231e+07	1.35046e+07	1.7356e+07	3.30804e+07	3.61038e+07	3.048e+07	3.25942e+07	0.852	0.873	0.673	0.854	1.649	1.804	1.521	1.606	nucleus
TGGT1_290340-t26_1-p1	HEAT repeat-containing protein GN=TGGT1_290340	TGGT1_290340	0.567	0.000117665	Down	50	13	181	13	47.9	6.76594e+07	6.41092e+07	6.93315e+07	7.18554e+07	4.50382e+07	3.85646e+07	3.39217e+07	3.65546e+07	1.284	1.215	1.32	1.352	0.858	0.737	0.647	0.688	cytoplasm	K06072								E	KOG0567	HEAT repeat-containing protein
TGGT1_290650-t26_1-p1	Histone acetyltransferase type b catalytic(predict) GN=TGGT1_290650	TGGT1_290650	0.514	0.0186565	Down	12	5	17	5	74.7	3.21355e+06	3.51479e+06	2.31839e+06	4.10978e+06	1.32674e+06	2.52003e+06	1.76857e+06	1.10335e+06	1.174	1.282	0.85	1.489	0.487	0.927	0.65	0.4	nucleus
TGGT1_290850-t26_1-p1	WD-40 repeat protein GN=TGGT1_290850	TGGT1_290850	0.573	0.000800004	Down	36	14	134	14	58.3	6.51748e+07	4.92246e+07	5.68938e+07	5.04045e+07	2.79047e+07	3.3554e+07	2.88504e+07	3.63464e+07	1.385	1.044	1.212	1.061	0.595	0.717	0.616	0.766	cytoplasm	K13111								S	KOG0275	Conserved WD40 repeat-containing protein
TGGT1_290920-t26_1-p1	oxidoreductase, 2OG-Fe(II) oxygenase family protein GN=TGGT1_290920	TGGT1_290920	1.749	0.0078314	Up	26	14	101	14	100.8	3.08034e+07	3.0062e+07	2.76746e+07	3.21204e+07	4.40922e+07	4.34968e+07	6.28367e+07	5.98911e+07	0.806	0.785	0.726	0.833	1.157	1.145	1.652	1.554	cytoplasm,nucleus							PF13640	2OG-Fe(II) oxygenase superfamily	E	KOG1591	Prolyl 4-hydroxylase alpha subunit
TGGT1_290960-t26_1-p1	pyruvate phosphate dikinase, pep/pyruvate binding domain-containing protein GN=TGGT1_290960	TGGT1_290960	1.567	0.00415331	Up	8	8	22	8	135.8	9.00621e+06	1.08876e+07	1.19435e+07	8.27777e+06	1.40734e+07	1.63945e+07	1.75982e+07	1.45682e+07	0.759	0.915	1.009	0.691	1.19	1.39	1.49	1.217	nucleus	K15535
TGGT1_290970-t26_1-p1	8-amino-7-oxononanoate synthase GN=TGGT1_290970	TGGT1_290970	4.576	0.000345046	Up	6	3	36	2	64.7	2.17822e+06		1.11014e+06	1.25942e+06	6.24777e+06	6.81037e+06	6.7727e+06	7.82886e+06	0.556		0.284	0.319	1.601	1.75	1.738	1.983	plasma membrane							PF00155	Aminotransferase class I and II	O	KOG1357	Serine palmitoyltransferase
TGGT1_290980-t26_1-p1	putative glycine C-acetyltransferase GN=TGGT1_290980	TGGT1_290980	0.405	0.0033637	Down	29	12	107	11	63.6	3.95344e+07	4.34366e+07	2.58919e+07	4.41912e+07	1.31143e+07	1.22938e+07	1.27985e+07	2.36901e+07	1.212	1.329	0.796	1.343	0.403	0.379	0.394	0.72	plasma membrane							PF00155	Aminotransferase class I and II	E	KOG1357	Serine palmitoyltransferase
TGGT1_291000-t26_1-p1	PHD-finger domain-containing protein GN=TGGT1_291000	TGGT1_291000	1.834	2.53746e-06	Up	16	6	43	6	57.1	1.44009e+07	1.25153e+07	1.26796e+07	1.30073e+07	2.43947e+07	2.34151e+07	2.32498e+07	2.5095e+07	0.838	0.727	0.74	0.75	1.424	1.371	1.359	1.448	nucleus	K22156						PF13832	PHD-zinc-finger like domain	S	KOG0954	PHD finger protein
TGGT1_291090-t26_1-p1	SWI2/SNF2-containing protein GN=TGGT1_291090	TGGT1_291090	2.285	6.77933e-06	Up	4	5	17	5	224.5	3.25062e+06	3.67075e+06	3.36054e+06	2.9931e+06	8.21114e+06	7.58689e+06	7.47045e+06	6.93904e+06	0.689	0.776	0.714	0.629	1.747	1.618	1.591	1.459	cytoplasm									K	KOG0385	Chromatin remodeling complex WSTF-ISWI, small subunit
TGGT1_291180-t26_1-p1	Amine-terminal region of chorein, A TM vesicle-mediated sorter(predict) GN=TGGT1_291180	TGGT1_291180	1.908	6.3e-07	Up	20	84	594	84	578.5	3.64147e+08	3.31663e+08	3.21753e+08	3.42557e+08	6.71539e+08	6.30917e+08	6.42905e+08	6.39037e+08	0.829	0.753	0.734	0.773	1.534	1.445	1.471	1.443	plasma membrane	K19525								U	KOG1809	Vacuolar protein sorting-associated protein
TGGT1_291590-t26_1-p1	MYND-type domain-containing protein(predict) GN=TGGT1_291590	TGGT1_291590	1.665	0.0170555	Up	12	9	47	9	114.5	1.51151e+07	1.01672e+07	1.55562e+07	9.97573e+06	1.88111e+07	1.97407e+07	2.26589e+07	2.31317e+07	0.959	0.644	0.989	0.627	1.198	1.26	1.445	1.456	cytoplasm							PF01753	MYND finger
TGGT1_291600-t26_1-p1	gamma interferon inducible lysosomal thiol reductase (GILT) protein GN=TGGT1_291600	TGGT1_291600	1.601	0.00124796	Up	23	6	49	6	41.5	1.38825e+07	1.63866e+07	1.53094e+07	1.17694e+07	2.5316e+07	2.09486e+07	2.26502e+07	2.25498e+07	0.797	0.939	0.882	0.67	1.46	1.211	1.308	1.285	extracellular									S	KOG3160	Gamma-interferon inducible lysosomal thiol reductase
TGGT1_291640-t26_1-p1	aspartate carbamoyltransferase GN=TGGT1_291640	TGGT1_291640	1.669	2.95875e-08	Up	44	13	185	13	46.8	9.7045e+07	9.92684e+07	9.51018e+07	9.68836e+07	1.5929e+08	1.645e+08	1.56474e+08	1.65076e+08	0.814	0.831	0.8	0.806	1.342	1.389	1.32	1.374	nucleus				GO:0006139 nucleobase-containing compound metabolic process; GO:0006220 pyrimidine nucleotide metabolic process; GO:0006221 pyrimidine nucleotide biosynthetic process; GO:0006725 cellular aromatic compound metabolic process; GO:0006753 nucleoside phosphate metabolic process; GO:0006793 phosphorus metabolic process; GO:0006796 phosphate-containing compound metabolic process; GO:0006807 nitrogen co…	GO:0005622 intracellular; GO:0005623 cell; GO:0005737 cytoplasm; GO:0005829 cytosol;	GO:0003824 catalytic activity; GO:0004070 aspartate carbamoyltransferase activity; GO:0005488 binding; GO:0005515 protein binding; GO:0016740 transferase activity; GO:0016741 transferase activity, transferring one-carbon groups; GO:0016743 carboxyl- or carbamoyltransferase activity; GO:0042802 identical protein binding;	PF02729; PF00185	Aspartate/ornithine carbamoyltransferase, carbamoyl-P binding domain; Aspartate/ornithine carbamoyltransferase, Asp/Orn binding domain	H	KOG0370	Multifunctional pyrimidine synthesis protein CAD (includes carbamoyl-phophate synthetase, aspartate transcarbamylase, and glutamine amidotransferase)
TGGT1_291690-t26_1-p1	hypothetical protein GN=TGGT1_291690	TGGT1_291690	0.626	0.000155683	Down	4	2	12	2	90.1	5.27252e+06	5.17133e+06	5.62272e+06	5.59986e+06	2.90767e+06	3.42025e+06	3.722e+06	3.47019e+06	1.372	1.343	1.467	1.444	0.759	0.896	0.973	0.896	extracellular
TGGT1_291900-t26_1-p1	Ydr279p family (RNase H2 complex component) protein GN=TGGT1_291900	TGGT1_291900	0.505	0.0251553	Down	9	4	11	4	59.8	2.93685e+06	3.06129e+06	2.8325e+06	3.23446e+06	1.18211e+06	969372	1.8652e+06	2.06357e+06	1.128	1.174	1.091	1.232	0.456	0.375	0.72	0.786	extracellular,plasma membrane
TGGT1_291980-t26_1-p1	HECT-domain (ubiquitin-transferase) domain-containing protein GN=TGGT1_291980	TGGT1_291980	1.963	8.38013e-06	Up	8	25	135	25	444.5	1.01268e+08	1.03517e+08	9.13031e+07	9.03937e+07	1.75745e+08	1.88078e+08	1.84229e+08	2.08036e+08	0.785	0.801	0.71	0.695	1.368	1.467	1.436	1.6	plasma membrane							PF00632	HECT-domain (ubiquitin-transferase)	O	KOG0170	E3 ubiquitin protein ligase
TGGT1_292035-t26_1-p1	hypothetical protein GN=TGGT1_292035	TGGT1_292035	0.649	0.0198026	Down	1	2	13	2	280.4	1.25731e+06	2.03768e+06	1.3361e+06	1.55315e+06	1.13576e+06	821388	896230	1.14858e+06	1.033	1.671	1.101	1.265	0.936	0.679	0.74	0.936	nucleus	K13172
TGGT1_292130-t26_1-p1	ribosomal protein RPL13A GN=TGGT1_292130	TGGT1_292130	0.594	3.24241e-07	Down	33	9	328	9	32.7	1.82105e+09	1.85216e+09	1.80226e+09	1.7757e+09	1.11465e+09	1.089e+09	1.02367e+09	1.06485e+09	1.186	1.204	1.177	1.146	0.729	0.714	0.67	0.688	cytoplasm,nucleus	K02872	RP-L13Ae; large subunit ribosomal protein L13Ae	map03010 Ribosome;						J	KOG3204	60S ribosomal protein L13a
TGGT1_292190-t26_1-p1	Putative U3 snoRNP, related protein(predict) GN=TGGT1_292190	TGGT1_292190	0.456	0.0312995	Down	11	4	21	4	57.5	8.96035e+06	8.18124e+06	7.45714e+06	8.49469e+06	2.04418e+06	8.75956e+06	2.04188e+06	2.15415e+06	1.347	1.227	1.124	1.266	0.308	1.325	0.308	0.321	plasma membrane									S	KOG3164	Uncharacterized proteins of PilT N-term./Vapc superfamily
TGGT1_292260-t26_1-p1	SAG-related sequence SRS36B GN=TGGT1_292260	TGGT1_292260	1.959	0.0152298	Up	27	7	21	7	38.8	4.74275e+06	3.40489e+06	2.0017e+06	4.91202e+06	6.05966e+06	7.42277e+06	7.87477e+06	8.01054e+06	0.841	0.602	0.356	0.863	1.078	1.324	1.403	1.409	extracellular	K14143	SAG; major surface antigen	map05145 Toxoplasmosis;
TGGT1_292360-t26_1-p1	Putative transmembrane protein(predict) GN=TGGT1_292360	TGGT1_292360	2.541	3.74243e-06	Up	4	3	14	3	117.3	6.80284e+06	8.02369e+06	8.58473e+06	8.21838e+06	1.88926e+07	2.13667e+07	1.91666e+07	2.06348e+07	0.603	0.71	0.763	0.722	1.681	1.907	1.708	1.815	plasma membrane
TGGT1_304955-t26_1-p1	serine/threonine specific protein phosphatase GN=TGGT1_304955	TGGT1_304955	2.338	3.41859e-05	Up	6	11	60	11	303.5	3.76676e+07	3.27678e+07	3.6894e+07	3.54375e+07	8.46849e+07	9.87596e+07	7.1857e+07	7.71547e+07	0.748	0.649	0.734	0.697	1.687	1.972	1.433	1.519	plasma membrane									T	KOG1379	Serine/threonine protein phosphatase
TGGT1_305200-t26_1-p1	tetratricopeptide repeat-containing protein GN=TGGT1_305200	TGGT1_305200	1.588	0.00220118	Up	2	2	3	2	157.6	4.49905e+06	5.02972e+06	3.3484e+06	4.18443e+06	6.85768e+06	6.61486e+06	6.13482e+06	7.39426e+06	0.971	1.083	0.725	0.895	1.485	1.436	1.331	1.583	nucleus
TGGT1_305250-t26_1-p1	Putative transmembrane protein(predict) GN=TGGT1_305250	TGGT1_305250	1.56	6.87214e-07	Up	18	3	10	3	32.7	4.4491e+06	4.12594e+06	4.27024e+06	4.25671e+06	6.66975e+06	6.61324e+06	6.81726e+06	6.4809e+06	0.864	0.8	0.831	0.819	1.3	1.292	1.33	1.248	plasma membrane
TGGT1_305510-t26_1-p1	GFO_IDH_MocA domain-containing protein(predict) GN=TGGT1_305510	TGGT1_305510	0.455	0.000223512	Down	40	11	149	11	45.2	1.0163e+08	1.04345e+08	9.67273e+07	1.034e+08	4.93962e+07	4.3083e+07	4.09971e+07	5.06726e+07	1.315	1.348	1.255	1.326	0.642	0.561	0.533	0.651	cytoplasm
TGGT1_305560-t26_1-p1	Vps51/Vps67 protein GN=TGGT1_305560	TGGT1_305560	1.745	2.99871e-05	Up	24	22	167	22	130.2	6.02297e+07	6.16183e+07	6.23973e+07	6.68737e+07	1.12306e+08	1.07101e+08	9.63832e+07	1.20788e+08	0.841	0.859	0.874	0.926	1.574	1.505	1.353	1.674	nucleus	K20296								S	KOG2346	Uncharacterized conserved protein
TGGT1_305600-t26_1-p1	hypothetical protein GN=TGGT1_305600	TGGT1_305600	0.403	0.000264741	Down	21	3	18	3	27.6	2.43389e+06	2.81474e+06	3.96068e+06	2.91988e+06	1.2538e+06	1.33035e+06	1.24437e+06	1.0406e+06	1.073	1.238	1.751	1.276	0.555	0.59	0.551	0.455	nucleus
TGGT1_305610-t26_1-p1	hypothetical protein GN=TGGT1_305610	TGGT1_305610	1.687	0.000313431	Up	37	13	62	13	52	2.59142e+07	2.56309e+07	2.51159e+07	3.07423e+07	4.65423e+07	4.54978e+07	3.83245e+07	5.01956e+07	0.841	0.83	0.817	0.989	1.515	1.485	1.25	1.615	nucleus
TGGT1_305750-t26_1-p1	putative nucleolar gtp-binding protein 2 GN=TGGT1_305750	TGGT1_305750	0.654	0.0131891	Down	8	5	22	5	71	5.58325e+06	5.65186e+06	4.20985e+06	4.62296e+06	2.53714e+06	3.94538e+06	2.93398e+06	3.66765e+06	1.273	1.286	0.962	1.044	0.58	0.905	0.672	0.829	nucleus	K14537	NUG2; nuclear GTP-binding protein	map03008 Ribosome biogenesis in eukaryotes;				PF08153	NGP1NT (NUC091) domain	S	KOG2423	Nucleolar GTPase
TGGT1_305770-t26_1-p1	ABC transporter, ATP-binding domain-containing protein GN=TGGT1_305770	TGGT1_305770	1.6	0.000327686	Up	24	9	91	9	50.6	2.26289e+07	2.36863e+07	2.96392e+07	2.36909e+07	3.92832e+07	3.92765e+07	4.15293e+07	3.86843e+07	0.76	0.794	0.999	0.789	1.325	1.328	1.403	1.29	nucleus	K12608	CAF16; CCR4-NOT complex subunit CAF16	map03018 RNA degradation;				PF00005	ABC transporter	Q	KOG2355	Predicted ABC-type transport, ATPase component/CCR4 associated factor
TGGT1_305810-t26_1-p1	Putative transmembrane protein(predict) GN=TGGT1_305810	TGGT1_305810	0.447	0.00428517	Down	12	4	25	4	42.4	2.62204e+07	2.28162e+07	2.19287e+07	2.6737e+07	1.79018e+07	8.50741e+06	8.81817e+06	8.24607e+06	1.23	1.069	1.032	1.244	0.843	0.402	0.416	0.384	plasma membrane
TGGT1_305920-t26_1-p1	endonuclease III family 1 protein GN=TGGT1_305920	TGGT1_305920	1.586	0.040904	Up	12	6	46	6	75.8	9.47209e+06	1.04251e+07	9.80865e+06	6.48892e+06	1.63093e+07	1.46441e+07	1.67401e+07	9.45629e+06	0.844	0.927	0.876	0.573	1.458	1.313	1.499	0.836	extracellular	K10773	NTH; endonuclease III [EC:4.2.99.18]	map03410 Base excision repair;				PF00730	HhH-GPD superfamily base excision DNA repair protein	L	KOG1921	Endonuclease III
TGGT1_306000-t26_1-p1	AP2 domain transcription factor AP2IX-8 GN=TGGT1_306000	TGGT1_306000	3.417	9.98533e-07	Up	7	8	39	8	176.9	2.50506e+07	2.36286e+07	2.12329e+07	2.74491e+07	8.49543e+07	7.95097e+07	8.90984e+07	7.78172e+07	0.558	0.525	0.474	0.606	1.898	1.781	1.993	1.718	nucleus							PF00847	AP2 domain
TGGT1_306030-t26_1-p1	glutathione s-transferase, n-terminal domain containing protein GN=TGGT1_306030	TGGT1_306030	2.455	4.68146e-09	Up	50	12	247	12	37.8	1.62941e+08	1.60751e+08	1.60912e+08	1.67801e+08	3.87332e+08	4.14159e+08	3.87779e+08	4.06079e+08	0.689	0.678	0.682	0.703	1.643	1.762	1.648	1.703	mitochondria							PF13417	Glutathione S-transferase, N-terminal domain
TGGT1_306040-t26_1-p1	CHY zinc finger protein GN=TGGT1_306040	TGGT1_306040	0.447	0.028249	Down	8	6	25	6	110.9	6.30433e+06	7.30101e+06	2.53822e+06	6.1595e+06	2.08168e+06	2.1811e+06	3.26759e+06	2.40317e+06	1.417	1.638	0.572	1.372	0.47	0.493	0.738	0.536	nucleus							PF00249; PF05495	Myb-like DNA-binding domain; CHY zinc finger	S	KOG1940	Zn-finger protein
TGGT1_306190-t26_1-p1	hypothetical protein GN=TGGT1_306190	TGGT1_306190	0.563	0.00234746	Down	28	10	57	10	49.3	1.16395e+07	1.16176e+07	1.22251e+07	1.4154e+07	6.27024e+06	8.28979e+06	5.23336e+06	8.0657e+06	0.942	0.938	0.992	1.135	0.509	0.675	0.426	0.647	nucleus
TGGT1_306210-t26_1-p1	RNA polymerase II accessory factor CDC73 GN=TGGT1_306210	TGGT1_306210	3.012	1.32295e-07	Up	27	13	103	13	77.6	3.56604e+07	3.42326e+07	4.06437e+07	3.56398e+07	1.09512e+08	1.10419e+08	1.08784e+08	1.09791e+08	0.571	0.547	0.653	0.566	1.761	1.78	1.752	1.745	cytoplasm	K15175						PF05179	RNA pol II accessory factor, Cdc73 family	K	KOG3786	RNA polymerase II assessory factor Cdc73p
TGGT1_306270-t26_1-p1	Putative transmembrane protein(predict) GN=TGGT1_306270	TGGT1_306270	0.665	0.0165551	Down	17	2	30	2	16.1	1.77924e+07	1.52755e+07	1.56966e+07	1.52267e+07	9.95987e+06	9.51792e+06	8.14326e+06	1.4847e+07	1.35	1.157	1.194	1.145	0.759	0.727	0.621	1.118	extracellular
TGGT1_306310-t26_1-p1	RecF/RecN/SMC N terminal domain-containing protein GN=TGGT1_306310	TGGT1_306310	2.048	0.000109022	Up	2	3	3	3	168.8	4.38267e+07	3.51919e+07	4.05488e+07	3.82517e+07	7.71288e+07	6.74541e+07	8.97038e+07	8.78704e+07	0.823	0.66	0.764	0.712	1.454	1.275	1.693	1.637	cytoplasm				GO:0000070 mitotic sister chromatid segregation; GO:0000278 mitotic cell cycle; GO:0000280 nuclear division; GO:0000819 sister chromatid segregation; GO:0006139 nucleobase-containing compound metabolic process; GO:0006259 DNA metabolic process; GO:0006281 DNA repair; GO:0006302 double-strand break repair; GO:0006725 cellular aromatic compound metabolic process; GO:0006807 nitrogen compound metabo…	GO:0000228 nuclear chromosome; GO:0000793 condensed chromosome; GO:0000794 condensed nuclear chromosome; GO:0000798 nuclear cohesin complex; GO:0005622 intracellular; GO:0005623 cell; GO:0005634 nucleus; GO:0005694 chromosome; GO:0008278 cohesin complex; GO:0030892 mitotic cohesin complex; GO:0031974 membrane-enclosed lumen; GO:0031981 nuclear lumen; GO:0032991 protein-containing complex; GO:0034…	GO:0000217 DNA secondary structure binding; GO:0003676 nucleic acid binding; GO:0003677 DNA binding; GO:0003680 AT DNA binding; GO:0003690 double-stranded DNA binding; GO:0003824 catalytic activity; GO:0005488 binding; GO:0005515 protein binding; GO:0016462 pyrophosphatase activity; GO:0016787 hydrolase activity; GO:0016817 hydrolase activity, acting on acid anhydrides; GO:0016818 hydrolase activ…	PF02463; PF06470	RecF/RecN/SMC N terminal domain; SMC proteins Flexible Hinge Domain	D	KOG0964	Structural maintenance of chromosome protein 3 (sister chromatid cohesion complex Cohesin, subunit SMC3)
TGGT1_306490-t26_1-p1	BSD domain-containing protein(predict) GN=TGGT1_306490	TGGT1_306490	0.125	4.58483e-07	Down	4	3	13	3	120.8	3.71212e+06	3.70557e+06	3.85339e+06	3.72616e+06		440700		493019	1.357	1.352	1.413	1.35		0.162		0.179	nucleus
TGGT1_306590-t26_1-p1	Gg15455, related(predict) GN=TGGT1_306590	TGGT1_306590	2.342	6.12538e-05	Up	8	4	15	4	66.7	1.25175e+07	1.166e+07	1.17056e+07	1.67641e+07	3.26965e+07	2.94605e+07	3.00058e+07	3.05786e+07	0.655	0.609	0.614	0.87	1.717	1.552	1.578	1.588	nucleus									S	KOG3381	Uncharacterized conserved protein
TGGT1_211850-t26_1-p1	Nucleolin 1(predict) GN=TGGT1_211850	TGGT1_211850	0.588	0.0448233	Down	10	2	9	2	18.4	7.92099e+06	6.45937e+06	6.36897e+06	7.20365e+06	5.27728e+06	2.65943e+06	5.30798e+06	3.11412e+06	1.313	1.068	1.058	1.183	0.878	0.443	0.884	0.512	nucleus
TGGT1_212290-t26_1-p1	ribosomal protein RPS19 GN=TGGT1_212290	TGGT1_212290	0.585	1.45736e-05	Down	24	7	136	7	34.9	1.18501e+09	1.06853e+09	1.26316e+09	1.18599e+09	7.1376e+08	6.80106e+08	6.41108e+08	7.05517e+08	1.195	1.076	1.278	1.186	0.723	0.69	0.65	0.706	cytoplasm	K02966	RP-S19e; small subunit ribosomal protein S19e	map03010 Ribosome;						J	KOG3411	40S ribosomal protein S19
TGGT1_212300-t26_1-p1	Putative transmembrane protein(predict) GN=TGGT1_212300	TGGT1_212300	1.6	0.000120433	Up	49	28	203	28	75.6	9.93718e+07	8.07737e+07	7.9918e+07	8.41791e+07	1.42322e+08	1.3774e+08	1.36424e+08	1.31984e+08	0.971	0.788	0.783	0.815	1.396	1.355	1.34	1.279	mitochondria
TGGT1_214080-t26_1-p1	toxofilin GN=TGGT1_214080	TGGT1_214080	0.441	1.36486e-10	Down	60	15	499	15	27.1	2.8086e+09	2.72188e+09	2.77649e+09	2.83414e+09	1.22221e+09	1.21127e+09	1.20681e+09	1.24898e+09	1.204	1.164	1.193	1.204	0.526	0.522	0.52	0.531	extracellular
TGGT1_214140-t26_1-p1	AF4/FMR2 family member 4(predict) GN=TGGT1_214140	TGGT1_214140	0.505	0.0026597	Down	17	21	99	21	204.8	1.9809e+07	2.6822e+07	2.26973e+07	2.42072e+07	1.11459e+07	9.37987e+06	1.65357e+07	9.92089e+06	1.031	1.394	1.185	1.249	0.583	0.492	0.865	0.512	nucleus
TGGT1_214150-t26_1-p1	putative mitochondrial inner membrane translocase subunit TIM17 GN=TGGT1_214150	TGGT1_214150	0.473	0.00104647	Down	16	2	11	2	19.5	6.67828e+06	6.64268e+06	9.9458e+06	5.80264e+06	3.1194e+06	3.46427e+06	3.406e+06	3.72517e+06	1.26	1.251	1.881	1.085	0.591	0.658	0.646	0.697	nucleus	K17794								U	KOG3324	Mitochondrial import inner membrane translocase, subunit TIM23
TGGT1_214170-t26_1-p1	Protein geranylgeranyltransferase type II(predict) GN=TGGT1_214170	TGGT1_214170	1.529	0.000175457	Up	12	10	52	10	126.5	1.07091e+07	9.76957e+06	8.46475e+06	1.03414e+07	1.52801e+07	1.48311e+07	1.44095e+07	1.52998e+07	0.963	0.877	0.763	0.922	1.379	1.342	1.302	1.365	nucleus
TGGT1_214200-t26_1-p1	WD domain, G-beta repeat-containing protein GN=TGGT1_214200	TGGT1_214200	1.725	7.97021e-06	Up	28	26	181	26	150.4	1.08369e+08	9.93805e+07	1.10994e+08	1.10023e+08	1.73208e+08	1.79082e+08	1.98291e+08	1.86648e+08	0.81	0.741	0.832	0.815	1.299	1.346	1.489	1.383	nucleus	K14555	UTP13; U3 small nucleolar RNA-associated protein 13	map03008 Ribosome biogenesis in eukaryotes;				PF08625	Utp13 specific WD40 associated domain	A	KOG0319	WD40-repeat-containing subunit of the 18S rRNA processing complex
TGGT1_214250-t26_1-p1	Putative transmembrane protein(predict) GN=TGGT1_214250	TGGT1_214250	0.653	0.00103738	Down	44	2	45	2	9.4	4.29748e+07	4.67499e+07	4.04007e+07	3.53485e+07	2.56014e+07	2.5074e+07	2.68466e+07	3.02063e+07	1.241	1.347	1.17	1.012	0.742	0.729	0.779	0.865	mitochondria
TGGT1_214560-t26_1-p1	Chromatin assembly factor 1 subunit A, putative(predict) GN=TGGT1_214560	TGGT1_214560	0.331	4.70156e-06	Down	2	3	6	3	166.1	4.43271e+06	4.27758e+06	4.53294e+06	4.69955e+06	1.33892e+06	1.80032e+06	1.37488e+06	1.40916e+06	1.26	1.213	1.292	1.324	0.382	0.515	0.393	0.397	nucleus
TGGT1_214740-t26_1-p1	Retinitis pigmentosa 1-like 1 protein, putative(predict) GN=TGGT1_214740	TGGT1_214740	2.114	4.40685e-05	Up	5	5	9	5	166.3	3.63068e+06	4.05449e+06	3.20008e+06	4.38916e+06	7.99326e+06	8.64966e+06	7.64271e+06	7.85997e+06	0.695	0.774	0.614	0.832	1.535	1.665	1.469	1.492	nucleus
TGGT1_214760-t26_1-p1	erythronate-4-phosphate dehydrogenase domain-containing protein GN=TGGT1_214760	TGGT1_214760	1.56	0.000443513	Up	23	6	59	6	42.1	2.66131e+07	2.73656e+07	2.78666e+07	2.43713e+07	3.54768e+07	4.43766e+07	4.47498e+07	4.04343e+07	0.85	0.872	0.892	0.771	1.137	1.426	1.436	1.28	extracellular							PF02826	D-isomer specific 2-hydroxyacid dehydrogenase, NAD binding domain	E	KOG0068	D-3-phosphoglycerate dehydrogenase, D-isomer-specific 2-hydroxy acid dehydrogenase superfamily
TGGT1_215020-t26_1-p1	Chromosome II, complete genome, related(predict) GN=TGGT1_215020	TGGT1_215020	1.762	0.000375992	Up	8	4	18	4	59.5	8.22546e+06	9.38992e+06	7.94811e+06	9.8209e+06	1.61408e+07	1.35436e+07	1.43238e+07	1.81268e+07	0.74	0.843	0.717	0.876	1.457	1.226	1.295	1.618	mitochondria
TGGT1_215040-t26_1-p1	HEAT repeat-containing protein GN=TGGT1_215040	TGGT1_215040	0.643	0.000464937	Down	28	33	246	33	181.8	1.1326e+08	1.21932e+08	1.47872e+08	1.24003e+08	7.97327e+07	8.39233e+07	8.48158e+07	7.65299e+07	1.054	1.132	1.38	1.144	0.745	0.786	0.793	0.706	plasma membrane	K17263								S	KOG1824	TATA-binding protein-interacting protein
TGGT1_215070-t26_1-p1	ferodoxin FD GN=TGGT1_215070	TGGT1_215070	0.658	0.025589	Down	17	3	29	3	34.2	1.78301e+07	1.30834e+07	1.79936e+07	1.41368e+07	8.79516e+06	8.94639e+06	1.44436e+07	9.15239e+06	1.357	0.994	1.373	1.066	0.672	0.685	1.105	0.691	extracellular	K02639	petF; ferredoxin	map01100 Metabolic pathways;				PF00111	2Fe-2S iron-sulfur cluster binding domain
TGGT1_215150-t26_1-p1	AP2 domain transcription factor AP2X-9 GN=TGGT1_215150	TGGT1_215150	0.595	0.0010331	Down	2	3	4	3	192	964117		931076	917719		619474	514733	533485	0.643		0.623	0.607		0.416	0.345	0.353	cytoplasm							PF00847	AP2 domain
TGGT1_215170-t26_1-p1	putative serine/threonine-protein phosphatase 2A catalytic subunit beta isoform GN=TGGT1_215170	TGGT1_215170	0.551	0.000315205	Down	14	6	29	6	60.4	7.41961e+06	6.5761e+06	6.49922e+06	7.38045e+06	3.37144e+06	3.36703e+06	4.58782e+06	3.96651e+06	1.238	1.095	1.088	1.221	0.565	0.565	0.77	0.657	nucleus	K04382	PPP2C; serine/threonine-protein phosphatase 2A catalytic subunit [EC:3.1.3.16]	map03015 mRNA surveillance pathway; map04136 Autophagy - other;				PF00149	Calcineurin-like phosphoesterase	T	KOG0371	Serine/threonine protein phosphatase 2A, catalytic subunit
TGGT1_215400-t26_1-p1	RNA recognition motif-containing protein GN=TGGT1_215400	TGGT1_215400	0.557	0.0160158	Down	19	6	51	6	41.3	1.71609e+07	1.77585e+07	1.26822e+07	1.61918e+07	9.62966e+06	6.48116e+06	6.26579e+06	1.3078e+07	1.375	1.42	1.019	1.286	0.774	0.522	0.505	1.039	nucleus	K14838			GO:0009719 response to endogenous stimulus; GO:0009725 response to hormone; GO:0010033 response to organic substance; GO:0042221 response to chemical; GO:0050896 response to stimulus;	GO:0005622 intracellular; GO:0005623 cell; GO:0005634 nucleus; GO:0005737 cytoplasm; GO:0005829 cytosol; GO:0005844 polysome; GO:0032991 protein-containing complex; GO:0043226 organelle; GO:0043227 membrane-bounded organelle; GO:0043229 intracellular organelle; GO:0043231 intracellular membrane-bounded organelle; GO:1990904 ribonucleoprotein complex;	GO:0003676 nucleic acid binding; GO:0003723 RNA binding; GO:0003727 single-stranded RNA binding; GO:0005488 binding; GO:0005515 protein binding; GO:0008187 poly-pyrimidine tract binding; GO:0008266 poly(U) RNA binding; GO:0042802 identical protein binding; GO:0097159 organic cyclic compound binding; GO:1901363 heterocyclic compound binding;	PF00076	RNA recognition motif. (a.k.a. RRM, RBD, or RNP domain)	A	KOG4208	Nucleolar RNA-binding protein NIFK
TGGT1_215450-t26_1-p1	aquaporin 1 GN=TGGT1_215450	TGGT1_215450	1.917	0.000316667	Up	10	2	21	2	28.1	4.10742e+06	3.5274e+06	4.7713e+06	3.53279e+06	7.97447e+06	8.39979e+06	6.75843e+06	7.31232e+06	0.603	0.517	0.702	0.514	1.175	1.241	0.997	1.065	plasma membrane	K09873								P	KOG0223	Aquaporin (major intrinsic protein family)
TGGT1_215460-t26_1-p1	ribosomal protein RPS24 GN=TGGT1_215460	TGGT1_215460	0.631	1.24535e-05	Down	21	6	197	6	30.4	6.18234e+08	6.45491e+08	6.29511e+08	5.85054e+08	3.91058e+08	4.15503e+08	3.65523e+08	3.8652e+08	1.198	1.249	1.223	1.124	0.761	0.81	0.712	0.743	nucleus	K02974	RP-S24e; small subunit ribosomal protein S24e	map03010 Ribosome;						J	KOG3424	40S ribosomal protein S24
TGGT1_215470-t26_1-p1	ribosomal protein RPL10A GN=TGGT1_215470	TGGT1_215470	0.618	6.63e-06	Down	55	12	408	12	24.6	1.04757e+09	9.92231e+08	1.08128e+09	1.05181e+09	6.03679e+08	6.86169e+08	6.42396e+08	6.36738e+08	1.186	1.121	1.227	1.18	0.686	0.782	0.731	0.715	nucleus	K02865	RP-L10Ae; large subunit ribosomal protein L10Ae	map03010 Ribosome;	GO:0002181 cytoplasmic translation; GO:0006412 translation; GO:0006518 peptide metabolic process; GO:0006807 nitrogen compound metabolic process; GO:0008152 metabolic process; GO:0009058 biosynthetic process; GO:0009059 macromolecule biosynthetic process; GO:0009987 cellular process; GO:0010467 gene expression; GO:0019538 protein metabolic process; GO:0034641 cellular nitrogen compound metabolic …	GO:0005622 intracellular; GO:0005623 cell; GO:0005737 cytoplasm; GO:0005829 cytosol; GO:0005840 ribosome; GO:0015934 large ribosomal subunit; GO:0022625 cytosolic large ribosomal subunit; GO:0022626 cytosolic ribosome; GO:0032991 protein-containing complex; GO:0043226 organelle; GO:0043228 non-membrane-bounded organelle; GO:0043229 intracellular organelle; GO:0043232 intracellular non-membrane-bo…	GO:0003676 nucleic acid binding; GO:0003723 RNA binding; GO:0003735 structural constituent of ribosome; GO:0005198 structural molecule activity; GO:0005488 binding; GO:0097159 organic cyclic compound binding; GO:1901363 heterocyclic compound binding;	PF00687	Ribosomal protein L1p/L10e family	J	KOG1570	60S ribosomal protein L10A
TGGT1_215490-t26_1-p1	transporter, major facilitator family protein GN=TGGT1_215490	TGGT1_215490	9.226	6.5993e-05	Up	21	8	75	8	58.1	1.96884e+07	2.1742e+07	7.95306e+06	1.91874e+07	1.59954e+08	1.53394e+08	1.47955e+08	1.68492e+08	0.269	0.297	0.109	0.26	2.195	2.111	2.034	2.286	plasma membrane
TGGT1_215600-t26_1-p1	hypothetical protein GN=TGGT1_215600	TGGT1_215600	0.33	4.93894e-06	Down	11	3	13	3	34.1	4.34964e+06	3.8426e+06	4.03159e+06	4.5422e+06	1.30851e+06	1.48188e+06	1.33732e+06		1.32	1.164	1.227	1.366	0.398	0.452	0.408		mitochondria
TGGT1_215680-t26_1-p1	SAG-related sequence SRS18 GN=TGGT1_215680	TGGT1_215680	2.156	3.5771e-05	Up	24	6	74	6	39.4	1.55847e+07	1.58252e+07	1.46406e+07	1.6881e+07	4.02459e+07	3.16406e+07	3.30726e+07	3.01507e+07	0.705	0.714	0.664	0.756	1.826	1.439	1.503	1.352	plasma membrane
TGGT1_215730-t26_1-p1	putative Gas41 GN=TGGT1_215730	TGGT1_215730	1.651	1.64764e-06	Up	20	7	63	7	54.7	3.77947e+07	3.79644e+07	3.90992e+07	3.74389e+07	6.03133e+07	6.03003e+07	6.69645e+07	6.29752e+07	0.854	0.857	0.886	0.839	1.368	1.372	1.521	1.412	nucleus	K11341								K	KOG3149	Transcription initiation factor IIF, auxiliary subunit
TGGT1_215775-t26_1-p1	rhoptry protein ROP8 GN=TGGT1_215775	TGGT1_215775	0.616	0.000620147	Down	35	14	235	10	65.4	1.05197e+08	9.93254e+07	9.81342e+07	9.77659e+07	6.52056e+07	5.82764e+07	5.50671e+07	6.75028e+07	1.212	1.142	1.133	1.116	0.754	0.675	0.637	0.771	mitochondria
TGGT1_223270-t26_1-p1	hypothetical protein GN=TGGT1_223270	TGGT1_223270	0.574	0.0208763	Down	2	2	4	2	146.8	2.03004e+06	2.9657e+06	2.97258e+06	2.94027e+06	1.6705e+06			1.46009e+06	0.901	1.313	1.323	1.293	0.744			0.643	nucleus
TGGT1_223540-t26_1-p1	importin-beta N-terminal domain-containing protein GN=TGGT1_223540	TGGT1_223540	0.649	1.4688e-05	Down	43	33	446	33	122.1	2.72178e+08	2.7979e+08	2.60631e+08	2.5725e+08	1.66291e+08	1.76559e+08	1.83689e+08	1.65257e+08	1.159	1.189	1.113	1.086	0.711	0.756	0.786	0.698	nucleus	K20223	IPO7; importin-7	map03013 Nucleocytoplasmic transport;						UY	KOG1991	Nuclear transport receptor RANBP7/RANBP8 (importin beta superfamily)
TGGT1_223672-t26_1-p1	3'(2'),5'-bisphosphate nucleotidase GN=TGGT1_223672	TGGT1_223672	0.616	0.0266236	Down	37	8	56	8	35.9	1.40326e+07	1.44187e+07	2.18561e+07	2.25911e+07	1.24048e+07	9.08074e+06	1.27607e+07	1.0457e+07	0.893	0.916	1.395	1.426	0.793	0.582	0.817	0.66	cytoplasm									F	KOG3099	Bisphosphate 3'-nucleotidase BPNT1/Inositol polyphosphate 1-phosphatase
TGGT1_223855-t26_1-p1	RNA recognition motif-containing protein GN=TGGT1_223855	TGGT1_223855	0.332	0.00218049	Down	4	2	15	2	62.7	6.05998e+06	2.68515e+06	4.84695e+06	6.00456e+06	1.50806e+06	1.68128e+06	1.94836e+06	1.34618e+06	2.23	0.986	1.789	2.19	0.557	0.623	0.721	0.491	extracellular							PF00076	RNA recognition motif. (a.k.a. RRM, RBD, or RNP domain)	H	KOG0118	FOG: RRM domain
TGGT1_223970-t26_1-p1	putative translation elongation and release factors (gtpases) GN=TGGT1_223970	TGGT1_223970	1.773	0.000131294	Up	4	3	23	3	110.2	1.79184e+07	1.90131e+07	1.5302e+07	1.67763e+07	2.98478e+07	3.34328e+07	3.14317e+07	2.71023e+07	0.799	0.846	0.684	0.742	1.336	1.5	1.409	1.199	cytoplasm					GO:0005622 intracellular; GO:0005623 cell; GO:0005737 cytoplasm;		PF00009; PF03144; PF03764; PF00679	Elongation factor Tu GTP binding domain; Elongation factor Tu domain 2; Elongation factor G, domain IV; Elongation factor G C-terminus	J	KOG0465	Mitochondrial elongation factor
TGGT1_224130-t26_1-p1	RNA recognition motif (A.K.A RRM, RBD, or RNP domain) protein(predict) GN=TGGT1_224130	TGGT1_224130	0.219	2.30832e-08	Down	54	5	85	5	16.6	3.45514e+07	3.2108e+07	3.39866e+07	3.41553e+07	8.11005e+06	7.04975e+06	6.81285e+06	7.41596e+06	1.305	1.21	1.287	1.278	0.307	0.268	0.259	0.278	nucleus							PF00076	RNA recognition motif. (a.k.a. RRM, RBD, or RNP domain)
TGGT1_224205-t26_1-p1	putative ER lumen protein retaining receptor GN=TGGT1_224205	TGGT1_224205	0.354	8.81496e-05	Down	21	3	24	3	41.5	1.25053e+07	1.57599e+07	1.41004e+07	1.395e+07	5.95885e+06	3.71158e+06	5.44369e+06	4.72288e+06	1.232	1.55	1.393	1.363	0.589	0.368	0.539	0.462	plasma membrane									U	KOG3106	ER lumen protein retaining receptor
TGGT1_224220-t26_1-p1	serine/threonine-protein phosphatase PP2A catalytic subunit GN=TGGT1_224220	TGGT1_224220	1.656	4.45117e-06	Up	34	6	64	5	39.1	3.2605e+07	3.35196e+07	3.05608e+07	3.3604e+07	5.69008e+07	5.27844e+07	5.03315e+07	5.49773e+07	0.822	0.843	0.773	0.84	1.44	1.339	1.275	1.375	cytoplasm,nucleus	K04382	PPP2C; serine/threonine-protein phosphatase 2A catalytic subunit [EC:3.1.3.16]	map03015 mRNA surveillance pathway; map04136 Autophagy - other;	GO:0006417 regulation of translation; GO:0006446 regulation of translational initiation; GO:0006464 cellular protein modification process; GO:0006470 protein dephosphorylation; GO:0006793 phosphorus metabolic process; GO:0006796 phosphate-containing compound metabolic process; GO:0006807 nitrogen compound metabolic process; GO:0006950 response to stress; GO:0007154 cell communication; GO:0007165 …	GO:0000164 protein phosphatase type 1 complex; GO:0005622 intracellular; GO:0005623 cell; GO:0005737 cytoplasm; GO:0008287 protein serine/threonine phosphatase complex; GO:0032991 protein-containing complex; GO:0072357 PTW/PP1 phosphatase complex; GO:1902494 catalytic complex; GO:1903293 phosphatase complex;	GO:0003824 catalytic activity; GO:0004721 phosphoprotein phosphatase activity; GO:0004722 protein serine/threonine phosphatase activity; GO:0005488 binding; GO:0008047 enzyme activator activity; GO:0016787 hydrolase activity; GO:0016788 hydrolase activity, acting on ester bonds; GO:0016791 phosphatase activity; GO:0019208 phosphatase regulator activity; GO:0019211 phosphatase activator activity; …	PF00149	Calcineurin-like phosphoesterase	T	KOG0371	Serine/threonine protein phosphatase 2A, catalytic subunit
TGGT1_224340-t26_1-p1	Putative transmembrane protein(predict) GN=TGGT1_224340	TGGT1_224340	0.633	0.00193056	Down	13	2	21	2	28.5	7.63446e+06	7.17676e+06	9.75071e+06	6.76235e+06	4.65496e+06	5.13421e+06	4.84545e+06	5.1165e+06	1.052	0.987	1.347	0.923	0.644	0.712	0.671	0.699	mitochondria
TGGT1_224900-t26_1-p1	putative adenylate kinase GN=TGGT1_224900	TGGT1_224900	1.639	4.70939e-06	Up	61	13	220	13	28.5	1.97544e+08	2.19209e+08	2.1484e+08	2.3005e+08	3.54637e+08	3.56147e+08	3.38717e+08	3.57173e+08	0.75	0.83	0.817	0.865	1.351	1.36	1.292	1.344	cytoplasm	K00939	adk; adenylate kinase [EC:2.7.4.3]	map00730 Thiamine metabolism; map00230 Purine metabolism; map01240 Biosynthesis of cofactors; map01110 Biosynthesis of secondary metabolites; map01100 Metabolic pathways;	GO:0006139 nucleobase-containing compound metabolic process; GO:0006163 purine nucleotide metabolic process; GO:0006164 purine nucleotide biosynthetic process; GO:0006172 ADP biosynthetic process; GO:0006412 translation; GO:0006518 peptide metabolic process; GO:0006629 lipid metabolic process; GO:0006644 phospholipid metabolic process; GO:0006725 cellular aromatic compound metabolic process; GO:0…	GO:0005622 intracellular; GO:0005623 cell; GO:0005737 cytoplasm; GO:0005829 cytosol;	GO:0000166 nucleotide binding; GO:0000287 magnesium ion binding; GO:0003824 catalytic activity; GO:0004017 adenylate kinase activity; GO:0005488 binding; GO:0005524 ATP binding; GO:0008144 drug binding; GO:0016208 AMP binding; GO:0016301 kinase activity; GO:0016740 transferase activity; GO:0016772 transferase activity, transferring phosphorus-containing groups; GO:0016776 phosphotransferase activ…	PF00406; PF05191	Adenylate kinase; Adenylate kinase, active site lid	F	KOG3078	Adenylate kinase
TGGT1_224960-t26_1-p1	Preprotein translocase subunit Sec66(predict) GN=TGGT1_224960	TGGT1_224960	0.574	5.65282e-07	Down	36	7	94	7	28.7	8.0969e+07	8.92001e+07	8.77956e+07	8.73919e+07	5.0646e+07	4.82696e+07	5.00768e+07	4.85178e+07	1.28	1.407	1.392	1.369	0.804	0.768	0.796	0.761	endoplasmic reticulum
TGGT1_224970-t26_1-p1	nucleolar protein GN=TGGT1_224970	TGGT1_224970	0.25	5.97061e-05	Down	3	2	8	2	117	2.17413e+06	2.17927e+06	2.21286e+06	2.21242e+06		613255		481531	1.278	1.279	1.304	1.289		0.363		0.281	nucleus									A	KOG3911	Nucleolar protein NOP52/RRP1
TGGT1_224980-t26_1-p1	hypothetical protein GN=TGGT1_224980	TGGT1_224980	1.591	1.1251e-05	Up	24	20	174	20	124.5	3.02718e+08	3.36191e+08	3.16277e+08	3.09465e+08	5.10207e+08	5.30816e+08	4.83424e+08	4.79494e+08	0.812	0.901	0.851	0.823	1.374	1.434	1.304	1.277	nucleus
TGGT1_225080-t26_1-p1	ribosomal protein RPS18 GN=TGGT1_225080	TGGT1_225080	0.665	5.42122e-05	Down	50	8	210	8	17.7	1.88071e+09	1.62752e+09	1.78028e+09	1.84903e+09	1.26159e+09	1.16312e+09	1.12062e+09	1.18402e+09	1.196	1.033	1.136	1.166	0.805	0.745	0.716	0.747	cytoplasm	K02964	RP-S18e; small subunit ribosomal protein S18e	map03010 Ribosome;						J	KOG3311	Ribosomal protein S18
TGGT1_225480-t26_1-p1	hypothetical protein GN=TGGT1_225480	TGGT1_225480	1.763	1.23528e-06	Up	2	2	6	2	91.7	4.30375e+07	4.32497e+07	4.27092e+07	4.14375e+07	7.76196e+07	7.63691e+07	7.54299e+07	6.97538e+07	0.821	0.823	0.817	0.783	1.486	1.466	1.446	1.32	nucleus
TGGT1_225540-t26_1-p1	TolA(predict) GN=TGGT1_225540	TGGT1_225540	1.673	0.000276586	Up	16	4	68	4	50.9	1.222e+07	1.4056e+07	1.01423e+07	1.28653e+07	2.03098e+07	2.03365e+07	2.12986e+07	2.01704e+07	0.742	0.852	0.618	0.775	1.238	1.243	1.3	1.216	cytoplasm									S	KOG4307	RNA binding protein RBM12/SWAN
TGGT1_225560-t26_1-p1	hypothetical protein GN=TGGT1_225560	TGGT1_225560	1.576	0.0165077	Up	13	10	58	10	123.6	1.89676e+07	1.34985e+07	1.17179e+07	1.98908e+07	2.57038e+07	2.72485e+07	2.05273e+07	2.71155e+07	0.994	0.706	0.615	1.033	1.351	1.436	1.081	1.409	nucleus
TGGT1_225790-t26_1-p1	PDI family protein GN=TGGT1_225790	TGGT1_225790	2.656	9.14365e-08	Up	18	3	35	3	21.6	1.10512e+07	1.05226e+07	9.95678e+06	1.15762e+07	2.86018e+07	2.77455e+07	2.79608e+07	2.97677e+07	0.653	0.62	0.59	0.677	1.695	1.649	1.659	1.744	cytoplasm	K17609						PF13905	Thioredoxin-like
TGGT1_225800-t26_1-p1	iron-sulfur assembly ATPase GN=TGGT1_225800	TGGT1_225800	1.897	0.000122576	Up	19	6	58	6	57	1.35679e+07	1.14231e+07	9.62592e+06	1.19303e+07	2.32173e+07	2.18815e+07	2.18967e+07	2.09389e+07	0.922	0.774	0.656	0.803	1.583	1.496	1.495	1.411	extracellular	K09013						PF00005	ABC transporter
TGGT1_225890-t26_1-p1	PWWP domain-containing protein(predict) GN=TGGT1_225890	TGGT1_225890	1.505	0.00325748	Up	9	11	63	11	222.9	2.08251e+07	1.70768e+07	1.85285e+07	1.77434e+07	2.59074e+07	2.97743e+07	2.31085e+07	3.25391e+07	0.965	0.79	0.861	0.815	1.205	1.388	1.076	1.496	cytoplasm
TGGT1_225990-t26_1-p1	acyl transferase domain-containing protein GN=TGGT1_225990	TGGT1_225990	0.434	2.1091e-07	Down	33	12	141	12	53.2	4.77753e+08	4.61337e+08	4.62579e+08	4.8642e+08	2.11342e+08	2.08498e+08	2.08036e+08	1.88317e+08	1.364	1.314	1.324	1.376	0.606	0.599	0.597	0.533	mitochondria	K00645	fabD; [acyl-carrier-protein] S-malonyltransferase [EC:2.3.1.39]	map00061 Fatty acid biosynthesis; map01212 Fatty acid metabolism; map01110 Biosynthesis of secondary metabolites; map01100 Metabolic pathways;				PF00698	Acyl transferase domain	I	KOG2926	Malonyl-CoA:ACP transacylase
TGGT1_226060-t26_1-p1	transmembrane amino acid transporter protein GN=TGGT1_226060	TGGT1_226060	2.065	0.0106062	Up	8	4	30	4	77.9	3.96075e+06	4.1095e+06	4.15008e+06	4.20241e+06	1.32252e+07	6.67902e+06	8.12944e+06	5.73208e+06	0.699	0.724	0.735	0.735	2.343	1.186	1.442	1.004	plasma membrane									E	KOG1305	Amino acid transporter protein
TGGT1_226068-t26_1-p1	DnaJ domain-containing protein GN=TGGT1_226068	TGGT1_226068	0.016	9.28783e-11	Down	19	6	79	6	50.1	1.25497e+09	1.12507e+09	1.11475e+09	1.04942e+09	1.89442e+07	1.74919e+07	1.75633e+07	1.81837e+07	3.219	2.88	2.867	2.668	0.049	0.045	0.045	0.046	plasma membrane							PF00226	DnaJ domain	G	KOG3770	Acid sphingomyelinase and PHM5 phosphate metabolism protein
TGGT1_226080B-t26_1-p1	polyA polymerase GN=TGGT1_226080B	TGGT1_226080B	0.512	0.000192358	Down	16	2	8	2	15.2	2.27598e+07	3.1206e+07	2.82314e+07	3.00102e+07	1.31207e+07	1.3469e+07	1.45111e+07	1.61753e+07	0.937	1.282	1.165	1.224	0.542	0.558	0.6	0.661	nucleus				GO:0006139 nucleobase-containing compound metabolic process; GO:0006378 mRNA polyadenylation; GO:0006396 RNA processing; GO:0006397 mRNA processing; GO:0006725 cellular aromatic compound metabolic process; GO:0006807 nitrogen compound metabolic process; GO:0008152 metabolic process; GO:0009987 cellular process; GO:0010467 gene expression; GO:0010468 regulation of gene expression; GO:0016070 RNA m…	GO:0005622 intracellular; GO:0005623 cell; GO:0005634 nucleus; GO:0005737 cytoplasm; GO:0043226 organelle; GO:0043227 membrane-bounded organelle; GO:0043229 intracellular organelle; GO:0043231 intracellular membrane-bounded organelle;	GO:0000166 nucleotide binding; GO:0000287 magnesium ion binding; GO:0003824 catalytic activity; GO:0004652 polynucleotide adenylyltransferase activity; GO:0005488 binding; GO:0005524 ATP binding; GO:0008144 drug binding; GO:0016740 transferase activity; GO:0016772 transferase activity, transferring phosphorus-containing groups; GO:0016779 nucleotidyltransferase activity; GO:0017076 purine nucleot…			A	KOG2245	Poly(A) polymerase and related nucleotidyltransferases
TGGT1_226220-t26_1-p1	alveolin domain containing intermediate filament IMC9 GN=TGGT1_226220	TGGT1_226220	1.606	0.000233424	Up	14	8	83	8	83.2	7.1133e+07	6.07435e+07	6.8686e+07	6.67575e+07	1.14324e+08	1.15145e+08	1.03423e+08	9.45782e+07	0.977	0.832	0.946	0.908	1.575	1.591	1.427	1.288	cytoplasm,nucleus
TGGT1_226290-t26_1-p1	hypothetical protein GN=TGGT1_226290	TGGT1_226290	2.546	4.6599e-07	Up	8	3	6	3	37.7	1.55009e+07	1.49717e+07	1.48096e+07	1.64909e+07	4.00362e+07	4.23299e+07	3.73042e+07	3.68706e+07	0.644	0.621	0.617	0.679	1.67	1.771	1.559	1.52	nucleus
TGGT1_226380-t26_1-p1	Putative transmembrane protein(predict) GN=TGGT1_226380	TGGT1_226380	1.58	7.29565e-06	Up	31	9	125	9	42.6	7.56186e+07	7.50473e+07	8.07539e+07	7.38673e+07	1.19274e+08	1.18927e+08	1.13546e+08	1.29007e+08	0.868	0.86	0.929	0.84	1.374	1.373	1.31	1.469	extracellular
TGGT1_226390-t26_1-p1	PST-A-like protein(predict) GN=TGGT1_226390	TGGT1_226390	0.652	0.00472181	Down	3	2	5	2	107.8	1.05999e+06	996360	1.28853e+06	1.24067e+06	852464	599932	804014	720370	1.11	1.041	1.353	1.288	0.896	0.632	0.846	0.748	nucleus
TGGT1_226560-t26_1-p1	zinc finger (CCCH type) motif-containing protein GN=TGGT1_226560	TGGT1_226560	2.582	0.011025	Up	15	5	23	5	45.2	1.73324e+07	2.08615e+07	9.26444e+06	1.19183e+07	4.03836e+07	3.95175e+07	3.6358e+07	3.64964e+07	0.782	0.939	0.419	0.533	1.828	1.793	1.648	1.633	nucleus	K13127			GO:0000375 RNA splicing, via transesterification reactions; GO:0000377 RNA splicing, via transesterification reactions with bulged adenosine as nucleophile; GO:0000398 mRNA splicing, via spliceosome; GO:0006139 nucleobase-containing compound metabolic process; GO:0006396 RNA processing; GO:0006397 mRNA processing; GO:0006725 cellular aromatic compound metabolic process; GO:0006807 nitrogen compou…	GO:0005622 intracellular; GO:0005623 cell; GO:0005634 nucleus; GO:0005681 spliceosomal complex; GO:0005684 U2-type spliceosomal complex; GO:0032991 protein-containing complex; GO:0043226 organelle; GO:0043227 membrane-bounded organelle; GO:0043229 intracellular organelle; GO:0043231 intracellular membrane-bounded organelle; GO:1990904 ribonucleoprotein complex;				O	KOG1813	Predicted E3 ubiquitin ligase
TGGT1_226590-t26_1-p1	putative cytochrome C oxidase subunit IIa GN=TGGT1_226590	TGGT1_226590	1.653	0.00301828	Up	6	2	75	2	34.5	3.27088e+07	3.64435e+07	3.45625e+07	4.9826e+07	6.14066e+07	6.85058e+07	6.76263e+07	5.49807e+07	0.69	0.767	0.731	1.042	1.3	1.455	1.434	1.151	extracellular
TGGT1_226680-t26_1-p1	hypothetical protein GN=TGGT1_226680	TGGT1_226680	0.32	9.77508e-06	Down	16	10	58	10	98	1.42317e+07	1.5133e+07	1.30075e+07	1.62732e+07	5.6638e+06	4.49333e+06	4.07225e+06	4.43267e+06	1.269	1.347	1.163	1.438	0.507	0.403	0.365	0.392	nucleus
TGGT1_226690-t26_1-p1	Putative transmembrane protein(predict) GN=TGGT1_226690	TGGT1_226690	0.549	0.00109648	Down	20	14	75	13	113.7	2.6773e+07	2.97013e+07	2.47712e+07	2.55033e+07	1.15648e+07	1.39267e+07	1.43204e+07	1.86853e+07	1.288	1.426	1.195	1.216	0.558	0.674	0.692	0.892	plasma membrane
TGGT1_226890-t26_1-p1	ORC_WH_C domain-containing protein(predict) GN=TGGT1_226890	TGGT1_226890	0.603	0.00478022	Down	11	17	89	17	223.6	2.05988e+07	1.53498e+07	1.5171e+07	1.77144e+07	8.44621e+06	1.2953e+07	1.05359e+07	9.41096e+06	1.293	0.961	0.955	1.102	0.532	0.818	0.665	0.586	plasma membrane									S	KOG2060	Rab3 effector RIM1 and related proteins, contain PDZ and C2 domains
TGGT1_226950-t26_1-p1	IgA-specific metalloendopeptidase GN=TGGT1_226950	TGGT1_226950	2.151	0.0053254	Up	9	13	74	13	217.8	8.45641e+07	8.03704e+07	6.85877e+07	1.00867e+08	2.41685e+08	1.13489e+08	1.8304e+08	1.78512e+08	0.729	0.691	0.593	0.862	2.09	0.984	1.585	1.526	nucleus
TGGT1_227260-t26_1-p1	RIO1 family protein GN=TGGT1_227260	TGGT1_227260	0.606	0.000172199	Down	7	3	8	3	57.9	1.15444e+07	1.12428e+07	1.03525e+07	9.68734e+06	6.30427e+06	7.31247e+06	5.99554e+06	6.2675e+06	1.336	1.298	1.201	1.111	0.732	0.851	0.697	0.719	nucleus	K07179	RIOK2; RIO kinase 2 [EC:2.7.11.1]	map03008 Ribosome biogenesis in eukaryotes;				PF09202	Rio2, N-terminal	T	KOG2268	Serine/threonine protein kinase
TGGT1_227290-t26_1-p1	histone deacetylase HDAC3 GN=TGGT1_227290	TGGT1_227290	1.749	1.91093e-05	Up	33	11	106	11	50.4	5.43455e+07	5.2395e+07	5.31596e+07	5.48794e+07	9.69983e+07	9.11247e+07	9.65442e+07	8.96388e+07	0.738	0.71	0.724	0.738	1.321	1.245	1.317	1.207	cytoplasm,nucleus	K06067			GO:0000122 negative regulation of transcription by RNA polymerase II; GO:0000819 sister chromatid segregation; GO:0006325 chromatin organization; GO:0006333 chromatin assembly or disassembly; GO:0006355 regulation of transcription, DNA-templated; GO:0006357 regulation of transcription by RNA polymerase II; GO:0006464 cellular protein modification process; GO:0006476 protein deacetylation; GO:0006…	GO:0000118 histone deacetylase complex; GO:0000228 nuclear chromosome; GO:0005622 intracellular; GO:0005623 cell; GO:0005634 nucleus; GO:0005654 nucleoplasm; GO:0005694 chromosome; GO:0005737 cytoplasm; GO:0005829 cytosol; GO:0005886 plasma membrane; GO:0016020 membrane; GO:0031974 membrane-enclosed lumen; GO:0031981 nuclear lumen; GO:0032991 protein-containing complex; GO:0043226 organelle; GO:0…	GO:0003824 catalytic activity; GO:0004407 histone deacetylase activity; GO:0005488 binding; GO:0005515 protein binding; GO:0008134 transcription factor binding; GO:0016787 hydrolase activity; GO:0016810 hydrolase activity, acting on carbon-nitrogen (but not peptide) bonds; GO:0016811 hydrolase activity, acting on carbon-nitrogen (but not peptide) bonds, in linear amides; GO:0019213 deacetylase ac…	PF00850	Histone deacetylase domain	B	KOG1342	Histone deacetylase complex, catalytic component RPD3
TGGT1_227350-t26_1-p1	Patched family protein(predict) GN=TGGT1_227350	TGGT1_227350	0.664	0.0161451	Down	2	4	20	4	269.9	1.72111e+06	1.70817e+06	1.58494e+06	1.78386e+06	987174	1.38461e+06	928023	1.19962e+06	1.14	1.129	1.053	1.171	0.656	0.923	0.618	0.788	plasma membrane									S	KOG1934	Predicted membrane protein (patched superfamily)
TGGT1_227360-t26_1-p1	ribosomal protein RPL3 GN=TGGT1_227360	TGGT1_227360	0.615	0.000253579	Down	34	13	243	13	44	1.22369e+09	1.2493e+09	1.26846e+09	1.23609e+09	7.41462e+08	7.03775e+08	8.08225e+08	7.99208e+08	1.153	1.175	1.199	1.154	0.701	0.667	0.765	0.747	cytoplasm	K02925	RP-L3e; large subunit ribosomal protein L3e	map03010 Ribosome;						J	KOG0746	60S ribosomal protein L3 and related proteins
TGGT1_227650-t26_1-p1	putative microtubule-associated protein RP/EB family GN=TGGT1_227650	TGGT1_227650	0.559	8.1515e-07	Down	39	13	130	13	45.7	8.83439e+07	8.594e+07	9.17526e+07	8.46023e+07	4.83222e+07	5.03539e+07	4.98048e+07	4.67873e+07	1.206	1.171	1.256	1.145	0.662	0.692	0.684	0.634	nucleus	K10436			GO:0000079 regulation of cyclin-dependent protein serine/threonine kinase activity; GO:0001932 regulation of protein phosphorylation; GO:0001934 positive regulation of protein phosphorylation; GO:0006355 regulation of transcription, DNA-templated; GO:0008104 protein localization; GO:0009889 regulation of biosynthetic process; GO:0009891 positive regulation of biosynthetic process; GO:0009893 posi…	GO:0005622 intracellular; GO:0005623 cell; GO:0005737 cytoplasm; GO:0005856 cytoskeleton; GO:0015630 microtubule cytoskeleton; GO:0030496 midbody; GO:0043226 organelle; GO:0043228 non-membrane-bounded organelle; GO:0043229 intracellular organelle; GO:0043232 intracellular non-membrane-bounded organelle; GO:0048471 perinuclear region of cytoplasm;	GO:0005488 binding; GO:0005515 protein binding; GO:0008017 microtubule binding; GO:0008022 protein C-terminus binding; GO:0008092 cytoskeletal protein binding; GO:0015631 tubulin binding; GO:0019899 enzyme binding; GO:0019900 kinase binding; GO:0019901 protein kinase binding; GO:0042802 identical protein binding;			Z	KOG3000	Microtubule-binding protein involved in cell cycle control
TGGT1_227810-t26_1-p1	rhoptry kinase family protein ROP11 (incomplete catalytic triad) GN=TGGT1_227810	TGGT1_227810	1.649	2.9835e-06	Up	47	16	266	16	58.2	6.25693e+08	6.49224e+08	6.55862e+08	6.31413e+08	9.82392e+08	1.02404e+09	1.08005e+09	1.12275e+09	0.823	0.852	0.865	0.823	1.297	1.355	1.428	1.465	extracellular
TGGT1_228040-t26_1-p1	PPIC-type PPIASE domain-containing protein GN=TGGT1_228040	TGGT1_228040	2.378	0.000297649	Up	3	2	10	2	95.8	1.3069e+06	1.08242e+06	1.61795e+06	1.65744e+06	2.78498e+06	3.54768e+06	3.38264e+06	3.70535e+06	0.613	0.506	0.76	0.77	1.31	1.673	1.594	1.723	nucleus							PF00639	PPIC-type PPIASE domain	O	KOG1882	Transcriptional regulator SNIP1, contains FHA domain
TGGT1_228060-t26_1-p1	hypothetical protein GN=TGGT1_228060	TGGT1_228060	3.449	1.33633e-06	Up	2	2	3	2	123.2	4.22628e+06	4.89548e+06	4.69544e+06	4.28031e+06	1.67183e+07	1.44204e+07	1.70706e+07	1.39389e+07	0.535	0.619	0.596	0.537	2.126	1.838	2.173	1.752	nucleus
TGGT1_228080-t26_1-p1	dihydrouridine synthase (dus) protein GN=TGGT1_228080	TGGT1_228080	0.62	9.41902e-06	Down	20	15	96	15	131.3	3.2747e+07	3.24804e+07	3.38642e+07	3.48582e+07	1.90045e+07	2.02334e+07	2.14277e+07	2.21293e+07	1.126	1.114	1.167	1.188	0.656	0.7	0.74	0.755	nucleus	K05544								J	KOG2333	Uncharacterized conserved protein
TGGT1_228280-t26_1-p1	auxin response factor 7(predict) GN=TGGT1_228280	TGGT1_228280	0.543	0.0208214	Down	12	2	7	2	40.4	718778	477244	528807	805022	387033	378054	258171		1.415	0.937	1.044	1.57	0.764	0.749	0.511		nucleus
TGGT1_228470-t26_1-p1	ribosomal protein RPL15 GN=TGGT1_228470	TGGT1_228470	0.559	1.0136e-06	Down	26	5	135	5	24.3	4.09734e+08	4.29673e+08	3.80875e+08	4.3571e+08	2.32151e+08	2.26079e+08	2.32341e+08	2.32089e+08	1.203	1.259	1.121	1.268	0.684	0.668	0.686	0.676	mitochondria	K02877	RP-L15e; large subunit ribosomal protein L15e	map03010 Ribosome;						J	KOG1678	60s ribosomal protein L15
TGGT1_234230-t26_1-p1	hypothetical protein GN=TGGT1_234230	TGGT1_234230	1.532	4.06582e-05	Up	13	41	237	41	490.3	6.45414e+07	6.6512e+07	5.74271e+07	6.92259e+07	9.77762e+07	1.01473e+08	9.61156e+07	9.78542e+07	0.869	0.894	0.775	0.924	1.321	1.375	1.3	1.307	nucleus
TGGT1_234380-t26_1-p1	hypothetical protein GN=TGGT1_234380	TGGT1_234380	0.401	5.23979e-08	Down	44	14	341	14	38.6	8.31985e+08	8.49187e+08	7.95987e+08	8.4769e+08	3.22062e+08	3.55095e+08	3.23328e+08	3.26431e+08	1.509	1.537	1.448	1.524	0.586	0.648	0.59	0.587	mitochondria
TGGT1_234450-t26_1-p1	ribosomal protein RPS15A GN=TGGT1_234450	TGGT1_234450	0.569	3.60787e-06	Down	33	8	242	8	26.6	8.41829e+08	8.70825e+08	8.91331e+08	7.76449e+08	4.88646e+08	4.65544e+08	4.67478e+08	4.93585e+08	1.184	1.222	1.257	1.082	0.69	0.659	0.661	0.689	nucleus	K02957	RP-S15Ae; small subunit ribosomal protein S15Ae	map03010 Ribosome;		GO:0005622 intracellular; GO:0005623 cell; GO:0005737 cytoplasm; GO:0005829 cytosol; GO:0005840 ribosome; GO:0015935 small ribosomal subunit; GO:0022626 cytosolic ribosome; GO:0022627 cytosolic small ribosomal subunit; GO:0032991 protein-containing complex; GO:0043226 organelle; GO:0043228 non-membrane-bounded organelle; GO:0043229 intracellular organelle; GO:0043232 intracellular non-membrane-bo…	GO:0003735 structural constituent of ribosome; GO:0005198 structural molecule activity;	PF00410	Ribosomal protein S8	J	KOG1754	40S ribosomal protein S15/S22
TGGT1_234540-t26_1-p1	Magnesium transporter NIPA(predict) GN=TGGT1_234540	TGGT1_234540	5.37	4.79497e-08	Up	3	2	2	2	65.6	2.82725e+07	2.3232e+07	2.30673e+07	2.34834e+07	1.31359e+08	1.32179e+08	1.27448e+08	1.33558e+08	0.492	0.403	0.402	0.405	2.293	2.314	2.228	2.304	plasma membrane	K22733
TGGT1_234670-t26_1-p1	actin-like family protein GN=TGGT1_234670	TGGT1_234670	1.546	0.000670747	Up	12	6	28	6	73.3	4.8376e+06	4.72352e+06	5.41421e+06	5.18527e+06	6.50933e+06	8.34008e+06	7.73934e+06	8.47822e+06	0.835	0.814	0.938	0.887	1.128	1.449	1.343	1.452	nucleus									Z	KOG0678	Actin-related protein Arp2/3 complex, subunit Arp3
TGGT1_234930-t26_1-p1	SAG-related sequence SRS43 GN=TGGT1_234930	TGGT1_234930	1.604	0.000629541	Up	22	8	79	7	40.8	2.36556e+07	2.28804e+07	2.08913e+07	2.1517e+07	3.88197e+07	3.68894e+07	3.70382e+07	2.93399e+07	0.888	0.858	0.787	0.801	1.463	1.394	1.398	1.093	mitochondria	K14143	SAG; major surface antigen	map05145 Toxoplasmosis;
TGGT1_234970-t26_1-p1	Tyrosine kinase-like (TKL) protein GN=TGGT1_234970	TGGT1_234970	1.844	7.53539e-06	Up	5	7	31	7	216.1	5.56072e+06	6.0267e+06	5.02095e+06	5.66688e+06	9.69374e+06	1.01275e+07	1.01275e+07	1.09516e+07	0.794	0.859	0.719	0.802	1.39	1.456	1.454	1.552	nucleus							PF00069	Protein kinase domain	T	KOG1151	Tousled-like protein kinase
TGGT1_235150-t26_1-p1	transporter, major facilitator family protein GN=TGGT1_235150	TGGT1_235150	0.624	0.00047736	Down	15	5	70	5	60.5	2.79231e+07	2.88796e+07	3.02032e+07	2.84574e+07	1.90759e+07	1.8409e+07	1.95328e+07	1.47741e+07	1.088	1.123	1.18	1.099	0.746	0.722	0.765	0.571	plasma membrane	K08176								P	KOG0252	Inorganic phosphate transporter
TGGT1_235340-t26_1-p1	hypothetical protein GN=TGGT1_235340	TGGT1_235340	0.66	3.05216e-05	Down	47	22	260	22	76.6	3.3033e+08	3.28168e+08	3.57139e+08	3.47035e+08	2.12436e+08	2.11677e+08	2.407e+08	2.31767e+08	1.132	1.123	1.228	1.179	0.731	0.73	0.829	0.788	nucleus
TGGT1_235610-t26_1-p1	ATPase, AAA family protein GN=TGGT1_235610	TGGT1_235610	1.83	0.00181939	Up	6	6	59	5	134.6	4.51484e+06	5.0057e+06	3.14933e+06	5.38959e+06	8.28747e+06	8.3088e+06	7.98867e+06	8.31421e+06	0.831	0.92	0.581	0.983	1.531	1.539	1.478	1.518	nucleus	K14575	AFG2; AAA family ATPase	map03008 Ribosome biogenesis in eukaryotes;	GO:0000731 DNA synthesis involved in DNA repair; GO:0002082 regulation of oxidative phosphorylation; GO:0006139 nucleobase-containing compound metabolic process; GO:0006140 regulation of nucleotide metabolic process; GO:0006163 purine nucleotide metabolic process; GO:0006259 DNA metabolic process; GO:0006281 DNA repair; GO:0006301 postreplication repair; GO:0006302 double-strand break repair; GO:…	GO:0000502 proteasome complex; GO:0005622 intracellular; GO:0005623 cell; GO:0005634 nucleus; GO:0005654 nucleoplasm; GO:0005694 chromosome; GO:0005737 cytoplasm; GO:0005783 endoplasmic reticulum; GO:0005789 endoplasmic reticulum membrane; GO:0005811 lipid droplet; GO:0005829 cytosol; GO:0012505 endomembrane system; GO:0016020 membrane; GO:0031974 membrane-enclosed lumen; GO:0031981 nuclear lumen…	GO:0000166 nucleotide binding; GO:0002020 protease binding; GO:0003824 catalytic activity; GO:0005102 signaling receptor binding; GO:0005488 binding; GO:0005515 protein binding; GO:0005524 ATP binding; GO:0008047 enzyme activator activity; GO:0008144 drug binding; GO:0016462 pyrophosphatase activity; GO:0016504 peptidase activator activity; GO:0016787 hydrolase activity; GO:0016817 hydrolase acti…	PF00004	ATPase family associated with various cellular activities (AAA)	O	KOG0730	AAA+-type ATPase
TGGT1_235620-t26_1-p1	deoxyhypusine synthase GN=TGGT1_235620	TGGT1_235620	1.782	0.0096575	Up	26	10	82	10	50.3	2.75748e+07	2.77339e+07	2.92897e+07	2.11497e+07	3.96805e+07	4.36165e+07	3.74947e+07	6.7164e+07	0.829	0.832	0.883	0.63	1.198	1.32	1.133	2.004	cytoplasm	K00809			GO:0006412 translation; GO:0006464 cellular protein modification process; GO:0006518 peptide metabolic process; GO:0006576 cellular biogenic amine metabolic process; GO:0006595 polyamine metabolic process; GO:0006807 nitrogen compound metabolic process; GO:0008152 metabolic process; GO:0008216 spermidine metabolic process; GO:0008284 positive regulation of cell population proliferation; GO:000861…	GO:0005622 intracellular; GO:0005623 cell; GO:0005737 cytoplasm; GO:0005829 cytosol;	GO:0003824 catalytic activity; GO:0005488 binding; GO:0005515 protein binding; GO:0016740 transferase activity; GO:0016765 transferase activity, transferring alkyl or aryl (other than methyl) groups; GO:0034038 deoxyhypusine synthase activity; GO:0042802 identical protein binding;	PF01916	Deoxyhypusine synthase	H	KOG2924	Deoxyhypusine synthase
TGGT1_235690-t26_1-p1	hypothetical protein GN=TGGT1_235690	TGGT1_235690	0.169	0.00881266	Down	31	3	38	3	25	1.59099e+07	1.81358e+07	1.4975e+07	1.61735e+07	3.79814e+06	1.26326e+06	4.40469e+06	1.46711e+06	1.38	1.57	1.302	1.39	0.331	0.11	0.384	0.126	nucleus
TGGT1_236040-t26_1-p1	fructose-1,6-bisphosphate aldolase GN=TGGT1_236040	TGGT1_236040	1.879	1.37698e-07	Up	50	17	1024	17	46.9	4.64477e+09	4.83119e+09	5.1154e+09	4.80819e+09	9.0879e+09	9.21999e+09	8.99423e+09	9.01115e+09	0.745	0.773	0.823	0.764	1.463	1.488	1.45	1.434	Golgi apparatus	K01623	ALDO; fructose-bisphosphate aldolase, class I [EC:4.1.2.13]	map00051 Fructose and mannose metabolism; map01230 Biosynthesis of amino acids; map01200 Carbon metabolism; map00010 Glycolysis / Gluconeogenesis; map00030 Pentose phosphate pathway; map01110 Biosynthesis of secondary metabolites; map01100 Metabolic pathways;	GO:0005975 carbohydrate metabolic process; GO:0005996 monosaccharide metabolic process; GO:0006000 fructose metabolic process; GO:0006001 fructose catabolic process; GO:0006006 glucose metabolic process; GO:0006007 glucose catabolic process; GO:0006081 cellular aldehyde metabolic process; GO:0006082 organic acid metabolic process; GO:0006090 pyruvate metabolic process; GO:0006091 generation of pr…	GO:0005622 intracellular; GO:0005623 cell; GO:0005737 cytoplasm; GO:0005813 centrosome; GO:0005815 microtubule organizing center; GO:0005829 cytosol; GO:0005856 cytoskeleton; GO:0015630 microtubule cytoskeleton; GO:0034451 centriolar satellite; GO:0043226 organelle; GO:0043228 non-membrane-bounded organelle; GO:0043229 intracellular organelle; GO:0043232 intracellular non-membrane-bounded organel…	GO:0003824 catalytic activity; GO:0004332 fructose-bisphosphate aldolase activity; GO:0005488 binding; GO:0005515 protein binding; GO:0008092 cytoskeletal protein binding; GO:0016829 lyase activity; GO:0016830 carbon-carbon lyase activity; GO:0016832 aldehyde-lyase activity; GO:0019899 enzyme binding; GO:0030246 carbohydrate binding; GO:0036094 small molecule binding; GO:0042802 identical protein…	PF00274	Fructose-bisphosphate aldolase class-I	G	KOG1557	Fructose-biphosphate aldolase
TGGT1_236080-t26_1-p1	replication factor-a protein 1 (rpa1) subfamily protein GN=TGGT1_236080	TGGT1_236080	2.326	2.4977e-07	Up	25	18	123	18	98.8	6.67154e+07	6.51542e+07	5.80782e+07	6.21138e+07	1.43967e+08	1.43585e+08	1.51869e+08	1.44414e+08	0.714	0.696	0.624	0.659	1.547	1.547	1.635	1.534	nucleus	K07466	RFA1; replication factor A1	map03430 Mismatch repair; map03030 DNA replication; map03420 Nucleotide excision repair; map03440 Homologous recombination;	GO:0000082 G1/S transition of mitotic cell cycle; GO:0000278 mitotic cell cycle; GO:0000723 telomere maintenance; GO:0000724 double-strand break repair via homologous recombination; GO:0000725 recombinational repair; GO:0000731 DNA synthesis involved in DNA repair; GO:0006139 nucleobase-containing compound metabolic process; GO:0006259 DNA metabolic process; GO:0006260 DNA replication; GO:0006261…	GO:0000228 nuclear chromosome; GO:0005622 intracellular; GO:0005623 cell; GO:0005634 nucleus; GO:0005654 nucleoplasm; GO:0005657 replication fork; GO:0005662 DNA replication factor A complex; GO:0005694 chromosome; GO:0016604 nuclear body; GO:0016605 PML body; GO:0030894 replisome; GO:0031974 membrane-enclosed lumen; GO:0031981 nuclear lumen; GO:0032991 protein-containing complex; GO:0032993 prot…	GO:0003676 nucleic acid binding; GO:0003677 DNA binding; GO:0003684 damaged DNA binding; GO:0003697 single-stranded DNA binding; GO:0005488 binding; GO:0042162 telomeric DNA binding; GO:0043047 single-stranded telomeric DNA binding; GO:0043565 sequence-specific DNA binding; GO:0097159 organic cyclic compound binding; GO:0098505 G-rich strand telomeric DNA binding; GO:0098847 sequence-specific sin…	PF01336	OB-fold nucleic acid binding domain	L	KOG1703	Adaptor protein Enigma and related PDZ-LIM proteins
TGGT1_236110-t26_1-p1	putative autophagy-related protein 3 atg3 GN=TGGT1_236110	TGGT1_236110	1.764	0.000638029	Up	58	14	128	14	43.2	6.0867e+07	5.36228e+07	5.05645e+07	5.19614e+07	1.05065e+08	9.60752e+07	7.56231e+07	1.04872e+08	0.848	0.745	0.706	0.717	1.468	1.346	1.058	1.449	cytoplasm	K08343	ATG3; ubiquitin-like-conjugating enzyme ATG3	map04136 Autophagy - other;				PF03986; PF03987; PF10381	Autophagocytosis associated protein (Atg3), N-terminal domain ; Autophagocytosis associated protein, active-site domain ; Autophagocytosis associated protein C-terminal	U	KOG2981	Protein involved in autophagocytosis during starvation
TGGT1_236260-t26_1-p1	protein phosphatase 2C domain-containing protein GN=TGGT1_236260	TGGT1_236260	0.329	0.00109329	Down	4	4	25	4	101.4	1.48966e+06	1.6213e+06	3.10384e+06	2.076e+06	845652	581123	622707	670264	1.137	1.235	2.375	1.57	0.648	0.446	0.478	0.507	nucleus	K22909								T	KOG0698	Serine/threonine protein phosphatase
TGGT1_236510-t26_1-p1	GAF domain-containing protein(predict) GN=TGGT1_236510	TGGT1_236510	0.517	0.0476955	Down	4	3	12	3	109.4	5.10865e+06	5.12735e+06	3.32081e+06	4.42876e+06	2.8724e+06	2.33967e+06	914097	3.15609e+06	1.344	1.346	0.876	1.155	0.758	0.619	0.242	0.824	plasma membrane							PF01590	GAF domain	S	KOG4619	Uncharacterized conserved protein
TGGT1_236620-t26_1-p1	protein kinase (incomplete catalytic triad) GN=TGGT1_236620	TGGT1_236620	2.184	1.64687e-06	Up	16	7	35	7	63.2	6.32086e+06	6.76577e+06	5.58272e+06	6.39634e+06	1.32654e+07	1.35646e+07	1.42271e+07	1.34619e+07	0.69	0.737	0.611	0.692	1.454	1.49	1.561	1.458	cytoplasm							PF00069	Protein kinase domain
TGGT1_236650-t26_1-p1	DEAD (Asp-Glu-Ala-Asp) box polypeptide 17 GN=TGGT1_236650	TGGT1_236650	0.643	4.81192e-06	Down	56	26	711	26	59.9	7.59966e+08	7.94005e+08	7.46506e+08	7.38342e+08	4.76923e+08	4.9516e+08	4.57612e+08	5.16426e+08	1.154	1.204	1.137	1.112	0.727	0.757	0.699	0.778	nucleus	K12823	DDX5; ATP-dependent RNA helicase DDX5/DBP2 [EC:3.6.4.13]	map03040 Spliceosome;	GO:0008104 protein localization; GO:0033036 macromolecule localization; GO:0051179 localization;	GO:0005622 intracellular; GO:0005623 cell; GO:0005737 cytoplasm; GO:0032991 protein-containing complex; GO:0035770 ribonucleoprotein granule; GO:0036464 cytoplasmic ribonucleoprotein granule; GO:0043186 P granule; GO:0043226 organelle; GO:0043228 non-membrane-bounded organelle; GO:0043229 intracellular organelle; GO:0043232 intracellular non-membrane-bounded organelle; GO:0045495 pole plasm; GO:0…	GO:0003724 RNA helicase activity; GO:0003824 catalytic activity; GO:0004386 helicase activity; GO:0008186 RNA-dependent ATPase activity; GO:0016462 pyrophosphatase activity; GO:0016787 hydrolase activity; GO:0016817 hydrolase activity, acting on acid anhydrides; GO:0016818 hydrolase activity, acting on acid anhydrides, in phosphorus-containing anhydrides; GO:0016887 ATPase activity; GO:0017111 nu…	PF00270	DEAD/DEAH box helicase	A	KOG0331	ATP-dependent RNA helicase
TGGT1_236780-t26_1-p1	zinc finger, C3HC4 type (RING finger) domain-containing protein GN=TGGT1_236780	TGGT1_236780	1.51	0.000261679	Up	7	5	28	5	114.6	1.05399e+07	1.21009e+07	1.26997e+07	1.12924e+07	1.58487e+07	1.80262e+07	1.75369e+07	1.87586e+07	0.747	0.856	0.903	0.793	1.128	1.286	1.249	1.319	nucleus							PF13445	RING-type zinc-finger, LisH dimerisation motif	O	KOG2164	Predicted E3 ubiquitin ligase
TGGT1_236870-t26_1-p1	Putative transmembrane protein(predict) GN=TGGT1_236870	TGGT1_236870	2.344	0.0237808	Up	31	3	35	3	23.8	7.95305e+06	7.20932e+06	1.69082e+07	1.79655e+07	2.38431e+07	4.61846e+07	2.31226e+07	2.35451e+07	0.425	0.385	0.907	0.953	1.28	2.486	1.243	1.25	mitochondria
TGGT1_236890-t26_1-p1	Putative transmembrane protein(predict) GN=TGGT1_236890	TGGT1_236890	1.909	0.0405489	Up	22	4	53	4	24.6	1.32351e+07	1.30228e+07	6.30145e+06	6.06541e+06	2.21217e+07	1.60916e+07	1.44866e+07	2.08604e+07	1.173	1.152	0.56	0.533	1.967	1.435	1.29	1.834	extracellular
TGGT1_236910-t26_1-p1	putative U2 snRNP auxiliary factor GN=TGGT1_236910	TGGT1_236910	2.752	0.000583418	Up	32	7	65	7	29.5	6.86351e+08	4.96868e+08	5.12594e+08	6.64011e+08	1.72454e+09	1.56643e+09	1.62617e+09	1.55096e+09	0.754	0.544	0.564	0.723	1.9	1.731	1.794	1.689	nucleus	K12836	U2AF1; splicing factor U2AF 35 kDa subunit	map03040 Spliceosome;	GO:0000375 RNA splicing, via transesterification reactions; GO:0000377 RNA splicing, via transesterification reactions with bulged adenosine as nucleophile; GO:0000398 mRNA splicing, via spliceosome; GO:0006139 nucleobase-containing compound metabolic process; GO:0006396 RNA processing; GO:0006397 mRNA processing; GO:0006403 RNA localization; GO:0006405 RNA export from nucleus; GO:0006406 mRNA ex…	GO:0005622 intracellular; GO:0005623 cell; GO:0005634 nucleus; GO:0005654 nucleoplasm; GO:0005681 spliceosomal complex; GO:0015030 Cajal body; GO:0016604 nuclear body; GO:0016607 nuclear speck; GO:0031974 membrane-enclosed lumen; GO:0031981 nuclear lumen; GO:0032991 protein-containing complex; GO:0043226 organelle; GO:0043227 membrane-bounded organelle; GO:0043229 intracellular organelle; GO:0043…	GO:0003676 nucleic acid binding; GO:0003723 RNA binding; GO:0005488 binding; GO:0030628 pre-mRNA 3'-splice site binding; GO:0036002 pre-mRNA binding; GO:0097159 organic cyclic compound binding; GO:1901363 heterocyclic compound binding;	PF00076	RNA recognition motif. (a.k.a. RRM, RBD, or RNP domain)	A	KOG2202	U2 snRNP splicing factor, small subunit, and related proteins
TGGT1_237220-t26_1-p1	putative DNA replication licensing factor Mcm7 GN=TGGT1_237220	TGGT1_237220	0.485	5.4396e-06	Down	44	29	295	29	96.8	1.42695e+08	1.38833e+08	1.41965e+08	1.46822e+08	6.34436e+07	6.73793e+07	6.56501e+07	7.94282e+07	1.171	1.137	1.168	1.194	0.522	0.556	0.541	0.647	nucleus	K02210	MCM7; DNA replication licensing factor MCM7 [EC:3.6.4.12]	map03030 DNA replication;				PF00493	MCM2/3/5 family	L	KOG0482	DNA replication licensing factor, MCM7 component
TGGT1_237280-t26_1-p1	TLD protein GN=TGGT1_237280	TGGT1_237280	0.642	0.0018169	Down	9	11	41	11	233.1	2.25863e+07	2.32659e+07	1.89474e+07	1.94101e+07	1.30839e+07	1.35588e+07	1.13872e+07	1.58756e+07	1.287	1.323	1.083	1.096	0.748	0.777	0.652	0.897	nucleus	K21841						PF07534	TLD	U	KOG2801	Probable Rab-GAPs
TGGT1_237530-t26_1-p1	hypothetical protein GN=TGGT1_237530	TGGT1_237530	0.563	0.00285759	Down	4	3	7	3	109.4	1.48776e+06	1.93847e+06	2.04111e+06	1.66713e+06	861029	1.06981e+06	1.06222e+06		0.886	1.152	1.218	0.984	0.514	0.641	0.635		nucleus
TGGT1_275330-t26_1-p1	ribosomal protein RPL29 GN=TGGT1_275330	TGGT1_275330	0.422	0.000256634	Down	5	2	6	2	95.5	803236	884618	765527	661458	286742		328202	369477	1.417	1.557	1.354	1.156	0.508		0.582	0.646	mitochondria
TGGT1_275410-t26_1-p1	Proteasome/cyclosome repeat-containing protein GN=TGGT1_275410	TGGT1_275410	1.578	0.00558403	Up	1	3	5	3	346.6	9.94004e+06	6.70478e+06	7.58404e+06	6.8101e+06	1.23834e+07	1.13472e+07	1.41681e+07	1.09051e+07	1.133	0.763	0.867	0.769	1.416	1.301	1.623	1.233	plasma membrane									DO	KOG1858	Anaphase-promoting complex (APC), subunit 1 (meiotic check point regulator/Tsg24)
TGGT1_275490-t26_1-p1	Putative transmembrane protein(predict) GN=TGGT1_275490	TGGT1_275490	0.624	0.000235204	Down	20	26	177	26	216.2	5.81595e+07	6.29523e+07	5.79845e+07	7.37517e+07	3.8642e+07	3.90767e+07	4.19333e+07	3.74401e+07	1.079	1.166	1.079	1.357	0.72	0.73	0.782	0.689	plasma membrane
TGGT1_356300-t26_1-p1	DNA-directed RNA polymerase I GN=TGGT1_356300	TGGT1_356300	0.607	0.0203699	Down	18	9	65	9	88.1	2.25582e+07	1.64844e+07	1.55938e+07	1.83875e+07	1.4474e+07	9.48328e+06	1.2518e+07	7.62741e+06	1.357	0.99	0.941	1.096	0.874	0.574	0.757	0.455	nucleus				GO:0000731 DNA synthesis involved in DNA repair; GO:0006139 nucleobase-containing compound metabolic process; GO:0006259 DNA metabolic process; GO:0006281 DNA repair; GO:0006301 postreplication repair; GO:0006351 transcription, DNA-templated; GO:0006366 transcription by RNA polymerase II; GO:0006725 cellular aromatic compound metabolic process; GO:0006807 nitrogen compound metabolic process; GO:0…	GO:0000428 DNA-directed RNA polymerase complex; GO:0005622 intracellular; GO:0005623 cell; GO:0005634 nucleus; GO:0005654 nucleoplasm; GO:0005665 RNA polymerase II, core complex; GO:0005737 cytoplasm; GO:0010494 cytoplasmic stress granule; GO:0016591 RNA polymerase II, holoenzyme; GO:0030880 RNA polymerase complex; GO:0031974 membrane-enclosed lumen; GO:0031981 nuclear lumen; GO:0032991 protein-c…	GO:0003676 nucleic acid binding; GO:0003677 DNA binding; GO:0005488 binding; GO:0097159 organic cyclic compound binding; GO:1901363 heterocyclic compound binding;	PF04998; PF04990	RNA polymerase Rpb1, domain 5; RNA polymerase Rpb1, domain 7	K	KOG0260	RNA polymerase II, large subunit
TGGT1_363940-t26_1-p1	putative transmembrane protein GN=TGGT1_363940	TGGT1_363940	1.603	0.000402089	Up	14	4	25	4	52.2	2.4066e+06	2.03021e+06	1.93157e+06	2.44632e+06	3.69631e+06	3.65395e+06	3.18034e+06	3.53925e+06	0.841	0.708	0.677	0.847	1.296	1.285	1.117	1.227	endoplasmic reticulum
TGGT1_215910-t26_1-p1	bMG10 domain-containing protein(predict) GN=TGGT1_215910	TGGT1_215910	2.065	3.48221e-05	Up	15	35	182	35	327.8	7.20552e+07	8.09259e+07	9.24422e+07	7.55051e+07	1.62486e+08	1.77375e+08	1.68923e+08	1.51441e+08	0.628	0.704	0.808	0.652	1.421	1.556	1.48	1.309	plasma membrane
TGGT1_215920-t26_1-p1	Ubiquinol-cytochrome C chaperone domain-containing protein(predict) GN=TGGT1_215920	TGGT1_215920	2.113	6.81753e-06	Up	6	2	13	2	39.5	1.06618e+07	9.64734e+06	1.18022e+07	9.65428e+06	2.20057e+07	2.25702e+07	2.11665e+07	2.2181e+07	0.805	0.727	0.894	0.723	1.669	1.716	1.607	1.662	mitochondria
TGGT1_216060-t26_1-p1	Putative transmembrane protein(predict) GN=TGGT1_216060	TGGT1_216060	1.612	0.000193538	Up	28	14	154	14	84.3	8.23322e+07	9.54561e+07	7.48311e+07	7.6773e+07	1.35594e+08	1.22869e+08	1.32072e+08	1.38465e+08	0.828	0.958	0.755	0.765	1.369	1.244	1.335	1.382	plasma membrane
TGGT1_216080-t26_1-p1	apical complex lysine methyltransferase GN=TGGT1_216080	TGGT1_216080	0.445	7.49284e-05	Down	15	9	85	9	79.4	3.36886e+07	3.32348e+07	3.25771e+07	3.39076e+07	1.47353e+07	1.17033e+07	1.47236e+07	1.80193e+07	1.263	1.243	1.224	1.26	0.554	0.441	0.555	0.67	mitochondria
TGGT1_216240-t26_1-p1	Tubulin-binding cofactor C(predict) GN=TGGT1_216240	TGGT1_216240	0.475	0.000936511	Down	7	4	6	4	86.6	3.21156e+06	2.87438e+06	3.52899e+06	3.25888e+06	1.5616e+06	1.73913e+06	1.72101e+06	1.06512e+06	1.325	1.184	1.46	1.333	0.647	0.722	0.714	0.436	nucleus							PF07986	Tubulin binding cofactor C
TGGT1_216560-t26_1-p1	methyltransferase domain-containing protein GN=TGGT1_216560	TGGT1_216560	1.992	0.00369662	Up	5	2	20	2	58.5	1.17519e+07	6.64557e+06	6.03098e+06	7.37278e+06	1.70623e+07	1.67666e+07	1.5511e+07	1.37441e+07	1.112	0.628	0.572	0.692	1.621	1.597	1.476	1.291	nucleus	K14850								A	KOG3045	Predicted RNA methylase involved in rRNA processing
TGGT1_216730-t26_1-p1	MCM2/3/5 family protein GN=TGGT1_216730	TGGT1_216730	0.458	1.78805e-05	Down	47	35	293	35	113.2	1.69637e+08	1.84362e+08	1.7635e+08	1.5557e+08	8.10901e+07	6.66216e+07	8.24191e+07	8.2975e+07	1.207	1.31	1.259	1.097	0.579	0.477	0.59	0.586	nucleus	K02541	MCM3; DNA replication licensing factor MCM3 [EC:3.6.4.12]	map03030 DNA replication;				PF00493	MCM2/3/5 family	L	KOG0479	DNA replication licensing factor, MCM3 component
TGGT1_216750-t26_1-p1	Paf1/RNA polymerase II complex component LEO1 GN=TGGT1_216750	TGGT1_216750	1.528	0.0190083	Up	23	6	26	6	42.5	8.93554e+06	6.89132e+06	7.39835e+06	1.0805e+07	1.29317e+07	1.31194e+07	1.21464e+07	1.3606e+07	0.854	0.657	0.709	1.023	1.24	1.261	1.166	1.289	nucleus	K15177
TGGT1_216880-t26_1-p1	guanine nucleotide-binding protein GN=TGGT1_216880	TGGT1_216880	0.636	3.13821e-06	Down	88	18	929	18	35.1	2.07243e+09	2.07849e+09	2.15942e+09	1.96222e+09	1.32169e+09	1.31344e+09	1.34666e+09	1.26439e+09	1.172	1.173	1.224	1.1	0.75	0.747	0.765	0.709	nucleus	K14753			GO:0000003 reproduction; GO:0000122 negative regulation of transcription by RNA polymerase II; GO:0000429 carbon catabolite regulation of transcription from RNA polymerase II promoter; GO:0000430 regulation of transcription from RNA polymerase II promoter by glucose; GO:0000433 carbon catabolite repression of transcription from RNA polymerase II promoter by glucose; GO:0001196 regulation of matin…	GO:0005622 intracellular; GO:0005623 cell; GO:0005634 nucleus; GO:0017053 transcription repressor complex; GO:0032991 protein-containing complex; GO:0043226 organelle; GO:0043227 membrane-bounded organelle; GO:0043229 intracellular organelle; GO:0043231 intracellular membrane-bounded organelle;	GO:0005488 binding; GO:0005515 protein binding; GO:0005543 phospholipid binding; GO:0008289 lipid binding; GO:0019899 enzyme binding; GO:0035091 phosphatidylinositol binding; GO:0036033 mediator complex binding; GO:0042393 histone binding; GO:0042826 histone deacetylase binding; GO:0043167 ion binding; GO:0043168 anion binding; GO:0044877 protein-containing complex binding; GO:0080025 phosphatidy…			T	KOG0279	G protein beta subunit-like protein
TGGT1_216950-t26_1-p1	helicase GN=TGGT1_216950	TGGT1_216950	0.316	0.000411328	Down	6	4	12	3	103.1	1.23519e+06	881150	1.22766e+06	920439	242291	465763	295245	340184	1.407	1.002	1.402	1.039	0.277	0.534	0.338	0.384	nucleus	K12818	DHX8; ATP-dependent RNA helicase DHX8/PRP22 [EC:3.6.4.13]	map03040 Spliceosome;				PF13401; PF04408; PF07717	AAA domain; Helicase associated domain (HA2); Oligonucleotide/oligosaccharide-binding (OB)-fold	A	KOG0922	DEAH-box RNA helicase
TGGT1_216960-t26_1-p1	elongation factor Tu GTP binding domain-containing protein GN=TGGT1_216960	TGGT1_216960	1.731	3.07859e-05	Up	11	7	29	7	92	3.1038e+07	3.70692e+07	3.25906e+07	3.22199e+07	6.04126e+07	5.25434e+07	5.63713e+07	5.99564e+07	0.725	0.864	0.763	0.746	1.416	1.235	1.323	1.389	plasma membrane	K03833						PF00009; PF03144	Elongation factor Tu GTP binding domain; Elongation factor Tu domain 2	J	KOG0461	Selenocysteine-specific elongation factor
TGGT1_306895-t26_1-p1	Putative transmembrane protein(predict) GN=TGGT1_306895	TGGT1_306895	1.564	0.00028601	Up	22	3	23	3	18.2	2.12504e+07	1.71363e+07	2.0789e+07	2.1708e+07	3.02207e+07	2.98e+07	3.29512e+07	3.30912e+07	0.867	0.698	0.851	0.878	1.238	1.224	1.351	1.339	plasma membrane
TGGT1_308580-t26_1-p1	Lon protease family protein GN=TGGT1_308580	TGGT1_308580	1.506	1.66187e-05	Up	19	23	193	23	164.1	7.01515e+07	7.84351e+07	7.38042e+07	7.31574e+07	1.05154e+08	1.17409e+08	1.10374e+08	1.10301e+08	0.811	0.905	0.855	0.838	1.22	1.366	1.282	1.265	nucleus	K08675			GO:0006508 proteolysis; GO:0006515 protein quality control for misfolded or incompletely synthesized proteins; GO:0006807 nitrogen compound metabolic process; GO:0006950 response to stress; GO:0008152 metabolic process; GO:0009056 catabolic process; GO:0009057 macromolecule catabolic process; GO:0009266 response to temperature stimulus; GO:0009314 response to radiation; GO:0009408 response to hea…	GO:0005622 intracellular; GO:0005623 cell; GO:0005737 cytoplasm; GO:0005829 cytosol;	GO:0000166 nucleotide binding; GO:0003676 nucleic acid binding; GO:0003677 DNA binding; GO:0003824 catalytic activity; GO:0004175 endopeptidase activity; GO:0004176 ATP-dependent peptidase activity; GO:0004252 serine-type endopeptidase activity; GO:0005488 binding; GO:0005524 ATP binding; GO:0008144 drug binding; GO:0008233 peptidase activity; GO:0008236 serine-type peptidase activity; GO:0016462…	PF00004; PF05362	ATPase family associated with various cellular activities (AAA); Lon protease (S16) C-terminal proteolytic domain	O	KOG2004	Mitochondrial ATP-dependent protease PIM1/LON
TGGT1_308950-t26_1-p1	histidine acid phosphatase superfamily protein GN=TGGT1_308950	TGGT1_308950	0.57	9.25148e-05	Down	16	8	76	8	66.2	1.79848e+07	1.85739e+07	1.98935e+07	1.84708e+07	1.16419e+07	1.09868e+07	8.95608e+06	1.10025e+07	1.243	1.281	1.379	1.265	0.808	0.764	0.622	0.754	extracellular
TGGT1_309120-t26_1-p1	ribosomal protein RPL4 GN=TGGT1_309120	TGGT1_309120	0.632	8.91493e-08	Down	42	14	437	14	45.7	1.66024e+09	1.66401e+09	1.63552e+09	1.64961e+09	1.03183e+09	1.0035e+09	1.07884e+09	1.04897e+09	1.163	1.164	1.149	1.146	0.726	0.708	0.76	0.729	extracellular	K02930	RP-L4e; large subunit ribosomal protein L4e	map03010 Ribosome;	GO:0002181 cytoplasmic translation; GO:0006412 translation; GO:0006518 peptide metabolic process; GO:0006807 nitrogen compound metabolic process; GO:0008152 metabolic process; GO:0009058 biosynthetic process; GO:0009059 macromolecule biosynthetic process; GO:0009987 cellular process; GO:0010467 gene expression; GO:0019538 protein metabolic process; GO:0034641 cellular nitrogen compound metabolic …	GO:0005622 intracellular; GO:0005623 cell; GO:0005737 cytoplasm; GO:0005829 cytosol; GO:0005840 ribosome; GO:0015934 large ribosomal subunit; GO:0022625 cytosolic large ribosomal subunit; GO:0022626 cytosolic ribosome; GO:0032991 protein-containing complex; GO:0043226 organelle; GO:0043228 non-membrane-bounded organelle; GO:0043229 intracellular organelle; GO:0043232 intracellular non-membrane-bo…	GO:0003676 nucleic acid binding; GO:0003723 RNA binding; GO:0003735 structural constituent of ribosome; GO:0005198 structural molecule activity; GO:0005488 binding; GO:0097159 organic cyclic compound binding; GO:1901363 heterocyclic compound binding;	PF14374	60S ribosomal protein L4 C-terminal domain	J	KOG1475	Ribosomal protein RPL1/RPL2/RL4L4
TGGT1_309220-t26_1-p1	GTPase activating protein for Arf protein GN=TGGT1_309220	TGGT1_309220	0.534	4.52685e-05	Down	13	6	45	6	57.1	1.38895e+07	1.56847e+07	1.54223e+07	1.5951e+07	7.50766e+06	8.79325e+06	7.20316e+06	8.90102e+06	1.131	1.275	1.259	1.287	0.614	0.721	0.59	0.719	nucleus	K12486	SMAP; stromal membrane-associated protein	map04144 Endocytosis;				PF01412	Putative GTPase activating protein for Arf	T	KOG0703	Predicted GTPase-activating protein
TGGT1_309380-t26_1-p1	Nuf2 GN=TGGT1_309380	TGGT1_309380	0.623	0.00835816	Down	4	2	9	2	69.9		2.282e+06	2.50475e+06		1.63233e+06	1.45523e+06	1.36518e+06			1.255	1.384		0.903	0.807	0.756		nucleus
TGGT1_309760-t26_1-p1	hypothetical protein GN=TGGT1_309760	TGGT1_309760	1.889	0.000138828	Up	36	8	91	8	34.5	2.96736e+07	3.01077e+07	2.96126e+07	3.1046e+07	5.50886e+07	5.98284e+07	5.20509e+07	5.96019e+07	0.756	0.766	0.757	0.784	1.409	1.535	1.334	1.507	extracellular
TGGT1_309790-t26_1-p1	Erythronolide synthase, modules 5 and 6(predict) GN=TGGT1_309790	TGGT1_309790	0.605	0.03939	Down	13	4	12	4	34	6.91967e+06	7.11299e+06	7.62834e+06	7.77408e+06	3.18848e+06	5.88698e+06	3.32487e+06	5.33155e+06	1.119	1.148	1.238	1.247	0.518	0.958	0.541	0.856	extracellular
TGGT1_309810-t26_1-p1	ribosomal protein RPP2 GN=TGGT1_309810	TGGT1_309810	0.56	4.67164e-06	Down	81	5	215	5	11.8	9.64131e+08	1.10688e+09	1.01432e+09	9.95229e+08	5.33645e+08	5.9074e+08	5.64145e+08	5.87615e+08	1.124	1.288	1.186	1.15	0.624	0.693	0.661	0.68	extracellular	K02943	RP-LP2; large subunit ribosomal protein LP2	map03010 Ribosome;						J	KOG3449	60S acidic ribosomal protein P2
TGGT1_309820-t26_1-p1	ribosomal protein RPL11 GN=TGGT1_309820	TGGT1_309820	0.656	0.000144242	Down	36	6	175	6	20.2	7.85256e+08	7.92174e+08	8.4102e+08	6.92748e+08	5.3578e+08	4.86926e+08	5.19287e+08	4.92671e+08	1.167	1.175	1.253	1.02	0.799	0.728	0.775	0.726	mitochondria	K02868	RP-L11e; large subunit ribosomal protein L11e	map03010 Ribosome;				PF00281; PF00673	Ribosomal protein L5; ribosomal L5P family C-terminus	J	KOG0397	60S ribosomal protein L11
TGGT1_309920-t26_1-p1	hypothetical protein GN=TGGT1_309920	TGGT1_309920	0.541	0.000846687	Down	3	2	4	2	94.1	1.30579e+06	1.4214e+06		1.41793e+06	762595	754949	601803	854827	1.209	1.314		1.302	0.709	0.704	0.56	0.785	nucleus
TGGT1_309940-t26_1-p1	phospholipase D active site domain-containing protein GN=TGGT1_309940	TGGT1_309940	2.422	9.28634e-05	Up	2	2	5	2	129.5	1.91822e+06	1.58142e+06	2.29886e+06	2.0581e+06	5.36282e+06	4.40011e+06	4.18416e+06	5.01105e+06	0.659	0.542	0.791	0.7	1.848	1.52	1.444	1.707	nucleus	K06131	clsA_B; cardiolipin synthase A/B [EC:2.7.8.-]	map00564 Glycerophospholipid metabolism; map01100 Metabolic pathways;				PF13091	PLD-like domain
TGGT1_310190-t26_1-p1	PIK3R4 kinase-related protein (incomplete catalytic triad) GN=TGGT1_310190	TGGT1_310190	0.549	0.000451536	Down	7	14	55	14	316.9	8.55524e+06	7.65648e+06	9.36577e+06	7.57337e+06	5.11622e+06	4.82717e+06	3.7111e+06	4.48856e+06	1.204	1.075	1.321	1.056	0.722	0.683	0.525	0.626	plasma membrane									T	KOG1240	Protein kinase containing WD40 repeats
TGGT1_310290-t26_1-p1	regulator of chromosome condensation (RCC1) repeat-containing protein GN=TGGT1_310290	TGGT1_310290	3.759	3.07062e-09	Up	17	9	55	9	80.3	2.84067e+07	2.72528e+07	2.61316e+07	2.60494e+07	9.7169e+07	1.00705e+08	1.02823e+08	1.03258e+08	0.511	0.489	0.471	0.464	1.753	1.822	1.858	1.841	nucleus									O	KOG0941	E3 ubiquitin protein ligase
TGGT1_310330-t26_1-p1	uncharacterized abhydrolase domain-containing protein DDB_G0269086(predict) GN=TGGT1_310330	TGGT1_310330	1.996	1.8502e-06	Up	5	3	10	3	72	7.38183e+07	7.05274e+07	6.59998e+07	7.57249e+07	1.35418e+08	1.35379e+08	1.47163e+08	1.51097e+08	0.738	0.704	0.662	0.75	1.359	1.362	1.479	1.498	nucleus
TGGT1_310400-t26_1-p1	glycosyl transferase family 8 protein GN=TGGT1_310400	TGGT1_310400	2.326	0.000847364	Up	14	3	13	3	38.5	3.04816e+06	3.30427e+06	2.97974e+06	1.7941e+06	6.33958e+06	6.44484e+06	6.3317e+06	6.6888e+06	0.792	0.857	0.777	0.462	1.654	1.685	1.654	1.724	cytoplasm	K00750	GYG1; glycogenin [EC:2.4.1.186]	map00500 Starch and sucrose metabolism; map01110 Biosynthesis of secondary metabolites; map01100 Metabolic pathways;						G	KOG1950	Glycosyl transferase, family 8 - glycogenin
TGGT1_310600-t26_1-p1	heat shock factor binding protein 1 protein GN=TGGT1_310600	TGGT1_310600	2.35	0.000147455	Up	16	2	30	2	18.7	9.89909e+06	1.0055e+07	1.44049e+07	9.89464e+06	2.36732e+07	2.68819e+07	2.81086e+07	2.49664e+07	0.632	0.641	0.922	0.626	1.517	1.727	1.804	1.581	extracellular
TGGT1_310720A-t26_1-p1	hypothetical protein GN=TGGT1_310720A	TGGT1_310720A	0.352	4.03792e-06	Down	5	3	15	3	91.6	1.86393e+06	1.97347e+06	1.64518e+06	1.66999e+06	674168	663191	620701	550271	1.551	1.639	1.373	1.378	0.563	0.555	0.519	0.454	cytoplasm
TGGT1_310720B-t26_1-p1	hypothetical protein GN=TGGT1_310720B	TGGT1_310720B	5.37	0.0213128	Up	3	4	6	4	124.7	537798	490652	674760	508900	581793	3.88825e+06	3.92192e+06	3.45115e+06	0.313	0.285	0.394	0.294	0.34	2.278	2.295	1.993	cytoplasm
TGGT1_310820-t26_1-p1	putative SLU7 splicing factor GN=TGGT1_310820	TGGT1_310820	1.671	9.76353e-06	Up	12	6	24	6	62.1	1.55564e+07	1.69337e+07	1.59475e+07	1.52161e+07	2.71201e+07	2.43376e+07	2.78932e+07	2.66095e+07	0.825	0.896	0.848	0.8	1.443	1.299	1.487	1.4	nucleus	K12819	SLU7; pre-mRNA-processing factor SLU7	map03040 Spliceosome;				PF11708	Pre-mRNA splicing Prp18-interacting factor	A	KOG2560	RNA splicing factor - Slu7p
TGGT1_311100-t26_1-p1	zinc finger (CCCH type) motif-containing protein GN=TGGT1_311100	TGGT1_311100	0.299	0.000582096	Down	5	3	7	3	98.7	2.35433e+06	2.14541e+06	2.31419e+06	2.09084e+06	539401			791864	1.698	1.544	1.674	1.495	0.39			0.567	nucleus
TGGT1_311790-t26_1-p1	hypothetical protein GN=TGGT1_311790	TGGT1_311790	4.965	0.00818673	Up	12	2	5	2	35	2.94638e+06	1.23754e+06	1.03684e+06	3.16771e+06	9.24676e+06	9.5385e+06	1.1463e+07	1.11901e+07	0.565	0.237	0.199	0.602	1.78	1.841	2.209	2.129	nucleus
TGGT1_312050-t26_1-p1	putative small GTPase Rab2 GN=TGGT1_312050	TGGT1_312050	1.8	2.50379e-09	Up	52	10	164	10	24.2	1.08505e+08	1.09135e+08	1.10773e+08	1.0921e+08	1.99421e+08	1.9054e+08	1.96904e+08	1.97836e+08	0.785	0.788	0.803	0.783	1.448	1.387	1.431	1.419	cytoplasm	K07877			GO:0017157 regulation of exocytosis; GO:0032879 regulation of localization; GO:0045921 positive regulation of exocytosis; GO:0048518 positive regulation of biological process; GO:0048522 positive regulation of cellular process; GO:0050789 regulation of biological process; GO:0050794 regulation of cellular process; GO:0051046 regulation of secretion; GO:0051047 positive regulation of secretion; GO…	GO:0000139 Golgi membrane; GO:0005622 intracellular; GO:0005623 cell; GO:0005737 cytoplasm; GO:0005794 Golgi apparatus; GO:0012505 endomembrane system; GO:0016020 membrane; GO:0031090 organelle membrane; GO:0031984 organelle subcompartment; GO:0043226 organelle; GO:0043227 membrane-bounded organelle; GO:0043229 intracellular organelle; GO:0043231 intracellular membrane-bounded organelle; GO:00985…		PF00071	Ras family	U	KOG0098	GTPase Rab2, small G protein superfamily
TGGT1_312090-t26_1-p1	ribosomal protein RPL23 GN=TGGT1_312090	TGGT1_312090	0.662	3.94907e-06	Down	63	7	239	7	14.8	5.91488e+08	6.01589e+08	5.68612e+08	5.74798e+08	3.95549e+08	4.0014e+08	3.63463e+08	3.81164e+08	1.133	1.15	1.093	1.092	0.761	0.772	0.7	0.725	cytoplasm	K02894	RP-L23e; large subunit ribosomal protein L23e	map03010 Ribosome;				PF00238	Ribosomal protein L14p/L23e	J	KOG0901	60S ribosomal protein L14/L17/L23
TGGT1_312190-t26_1-p1	histone-lysine N-methyltransferase 2D(predict) GN=TGGT1_312190	TGGT1_312190	0.543	4.25215e-05	Down	8	15	87	15	249.1	2.68928e+07	2.75997e+07	3.1581e+07	2.88695e+07	1.67115e+07	1.35453e+07	1.58281e+07	1.61588e+07	1.128	1.156	1.329	1.201	0.704	0.572	0.667	0.673	plasma membrane
TGGT1_312250-t26_1-p1	DNA-directed RNA polymerase III RPC11 GN=TGGT1_312250	TGGT1_312250	2.168	0.0048435	Up	22	3	11	3	12.4	1.62014e+06	2.9512e+06	3.11158e+06	2.33749e+06	4.05482e+06	6.06791e+06	5.03626e+06	6.50036e+06	0.463	0.841	0.891	0.662	1.162	1.744	1.446	1.842	extracellular	K03019	RPC11; DNA-directed RNA polymerase III subunit RPC11	map03020 RNA polymerase;	GO:0006139 nucleobase-containing compound metabolic process; GO:0006259 DNA metabolic process; GO:0006281 DNA repair; GO:0006283 transcription-coupled nucleotide-excision repair; GO:0006289 nucleotide-excision repair; GO:0006351 transcription, DNA-templated; GO:0006354 DNA-templated transcription, elongation; GO:0006366 transcription by RNA polymerase II; GO:0006368 transcription elongation from …	GO:0000428 DNA-directed RNA polymerase complex; GO:0005622 intracellular; GO:0005623 cell; GO:0005634 nucleus; GO:0005654 nucleoplasm; GO:0005667 transcription regulator complex; GO:0005669 transcription factor TFIID complex; GO:0005730 nucleolus; GO:0016591 RNA polymerase II, holoenzyme; GO:0030880 RNA polymerase complex; GO:0031974 membrane-enclosed lumen; GO:0031981 nuclear lumen; GO:0032991 p…		PF02150; PF01096	RNA polymerases M/15 Kd subunit; Transcription factor S-II (TFIIS)	K	KOG2906	RNA polymerase III subunit C11
TGGT1_312400-t26_1-p1	putative exosomal 3'-5' exoribonuclease complex subunit GN=TGGT1_312400	TGGT1_312400	3.708	0.000379392	Up	20	3	10	3	29.4	1.59809e+07	6.98937e+06	1.27896e+07	9.52125e+06	3.73581e+07	4.4889e+07	4.66193e+07	3.85536e+07	0.744	0.325	0.597	0.439	1.744	2.102	2.18	1.779	extracellular	K03681	RRP40; exosome complex component RRP40	map03018 RNA degradation;						J	KOG1004	Exosomal 3'-5' exoribonuclease complex subunit Rrp40
TGGT1_312480-t26_1-p1	putative uracil phosphoribosyltransferase FUR1 GN=TGGT1_312480	TGGT1_312480	1.8	1.10637e-07	Up	61	14	183	14	27.6	8.85383e+07	9.58537e+07	9.2867e+07	9.09646e+07	1.65337e+08	1.64472e+08	1.6006e+08	1.70823e+08	0.768	0.83	0.808	0.782	1.439	1.435	1.395	1.469	cytoskeleton	K00761	upp; uracil phosphoribosyltransferase [EC:2.4.2.9]	map00240 Pyrimidine metabolism; map01100 Metabolic pathways;						TZ	KOG4203	Armadillo/beta-Catenin/plakoglobin
TGGT1_312490-t26_1-p1	Serine/Arginine-related protein53 domain-containing(predict) GN=TGGT1_312490	TGGT1_312490	0.562	0.00285259	Down	18	7	70	6	49	3.18595e+07	3.05242e+07	2.9987e+07	4.63392e+07	1.62483e+07	1.97979e+07	2.10983e+07	2.05187e+07	1.09	1.042	1.029	1.571	0.558	0.682	0.725	0.696	nucleus									U	KOG1809	Vacuolar protein sorting-associated protein
TGGT1_312500-t26_1-p1	Mcl1_mid domain-containing protein(predict) GN=TGGT1_312500	TGGT1_312500	0.216	0.0014109	Down	2	3	11	3	169.7	1.17439e+06	778753	1.11483e+06	1.4132e+06		220463	260552		1.306	0.864	1.243	1.557		0.247	0.291		nucleus
TGGT1_312520-t26_1-p1	tRNA dimethylallyltransferase GN=TGGT1_312520	TGGT1_312520	2.436	0.00185362	Up	11	7	25	7	101	1.98507e+06	1.5461e+06	1.11268e+06	1.17547e+06	3.17568e+06	4.37699e+06	3.81548e+06	2.74728e+06	0.883	0.686	0.496	0.518	1.417	1.959	1.705	1.212	nucleus	K00791	miaA; tRNA dimethylallyltransferase [EC:2.5.1.75]	map01110 Biosynthesis of secondary metabolites; map01100 Metabolic pathways;				PF01715	IPP transferase	J	KOG1384	tRNA delta(2)-isopentenylpyrophosphate transferase
TGGT1_312618-t26_1-p1	Apoptosis antagonizing transcription factor(predict) GN=TGGT1_312618	TGGT1_312618	1.554	0.000288553	Up	35	11	62	11	59.3	1.52716e+07	1.26009e+07	1.40015e+07	1.49279e+07	2.23949e+07	1.9434e+07	2.34066e+07	2.27317e+07	0.932	0.767	0.857	0.903	1.372	1.193	1.436	1.376	nucleus	K14782						PF08164	Apoptosis-antagonizing transcription factor, C-terminal
TGGT1_312650-t26_1-p1	Putative transmembrane protein (Fragment)(predict) GN=TGGT1_312650	TGGT1_312650	1.84	0.00166549	Up	2	4	16	4	230.9	5.43482e+06	5.95255e+06	7.18976e+06	7.51718e+06	1.18627e+07	1.17452e+07	1.1115e+07	1.31236e+07	0.57	0.623	0.756	0.781	1.248	1.239	1.171	1.365	cytoplasm
TGGT1_312820-t26_1-p1	hypothetical protein GN=TGGT1_312820	TGGT1_312820	1.792	0.000258984	Up	18	9	30	9	60.9	1.49793e+07	1.15445e+07	1.52557e+07	1.57478e+07	2.68608e+07	2.60685e+07	2.58712e+07	2.38116e+07	0.879	0.676	0.898	0.916	1.583	1.54	1.527	1.387	nucleus
TGGT1_312905-t26_1-p1	CLP1_P domain-containing protein(predict) GN=TGGT1_312905	TGGT1_312905	2.044	3.45886e-06	Up	2	2	16	2	261.6	2.22382e+06	2.2312e+06	2.2386e+06	2.171e+06	5.02692e+06	4.10139e+06	4.32141e+06	4.60928e+06	0.825	0.826	0.833	0.798	1.871	1.531	1.611	1.696	nucleus									S	KOG2750	Uncharacterized conserved protein similar to ATP/GTP-binding protein
TGGT1_313120-t26_1-p1	DNA-directed RNA polymerase, alpha subunit GN=TGGT1_313120	TGGT1_313120	0.662	0.00137365	Down	3	3	4	3	121.9	1.29254e+06	1.3286e+06	1.5144e+06	1.2017e+06	841275	803842	840036	1.03598e+06	1.198	1.229	1.408	1.104	0.783	0.75	0.783	0.953	extracellular							PF01000	RNA polymerase Rpb3/RpoA insert domain
TGGT1_313390-t26_1-p1	ribosomal protein RPL6 GN=TGGT1_313390	TGGT1_313390	0.599	1.52923e-06	Down	33	12	274	12	36.3	1.35577e+09	1.2928e+09	1.27872e+09	1.32684e+09	8.06751e+08	7.56031e+08	7.4211e+08	8.32407e+08	1.231	1.171	1.164	1.194	0.735	0.691	0.677	0.75	nucleus	K02934	RP-L6e; large subunit ribosomal protein L6e	map03010 Ribosome;						J	KOG1694	60s ribosomal protein L6
TGGT1_313450-t26_1-p1	putative AP-2 complex subunit sigma-1 GN=TGGT1_313450	TGGT1_313450	0.442	8.98086e-08	Down	27	4	32	4	16.8	1.0907e+07	1.07986e+07	1.08178e+07	1.02418e+07	4.43677e+06	4.91082e+06	4.68966e+06	4.77515e+06	1.317	1.301	1.31	1.225	0.538	0.597	0.569	0.572	mitochondria	K11827	AP2S1; AP-2 complex subunit sigma-1	map04144 Endocytosis;				PF01217	Clathrin adaptor complex small chain	U	KOG0935	Clathrin adaptor complex, small subunit
TGGT1_313590A-t26_1-p1	FPL domain-containing protein (Fragment)(predict) GN=TGGT1_313590A	TGGT1_313590A	0.622	0.0056462	Down	1	2	4	2	186.7	9.16198e+06	9.26122e+06	1.00619e+07	8.79887e+06	4.04248e+06	6.38169e+06	6.14922e+06	6.53762e+06	1.167	1.177	1.285	1.111	0.517	0.818	0.787	0.826	cytoplasm									S	KOG2219	Uncharacterized conserved protein
TGGT1_313640-t26_1-p1	Putative transmembrane protein(predict) GN=TGGT1_313640	TGGT1_313640	0.489	5.44981e-07	Down	55	7	193	7	22.3	1.80656e+08	1.62255e+08	1.75326e+08	1.67698e+08	8.09252e+07	8.81359e+07	8.15347e+07	8.37953e+07	1.315	1.179	1.28	1.21	0.591	0.646	0.596	0.605	extracellular
TGGT1_313665-t26_1-p1	PUB domain-containing protein(predict) GN=TGGT1_313665	TGGT1_313665	4.834	0.00261049	Up	7	3	8	3	49.5	2.40447e+06	1.85298e+06	1.06734e+06	944950	8.11587e+06	5.72404e+06	8.3705e+06	8.01786e+06	0.647	0.498	0.288	0.252	2.192	1.55	2.264	2.14	mitochondria
TGGT1_313700-t26_1-p1	hypothetical protein GN=TGGT1_313700	TGGT1_313700	1.535	0.00400608	Up	15	8	58	8	62.9	1.42072e+07	1.3925e+07	1.58154e+07	1.94272e+07	2.78297e+07	2.40396e+07	2.39085e+07	2.10145e+07	0.736	0.72	0.821	0.997	1.447	1.253	1.244	1.08	plasma membrane
TGGT1_313770-t26_1-p1	hypothetical protein GN=TGGT1_313770	TGGT1_313770	1.604	7.99413e-05	Up	12	12	73	12	160	1.52962e+07	1.82699e+07	1.61842e+07	1.48372e+07	2.63813e+07	2.66704e+07	2.51238e+07	2.50655e+07	0.803	0.957	0.852	0.772	1.39	1.409	1.325	1.305	nucleus
TGGT1_313790-t26_1-p1	CEP44 domain-containing protein(predict) GN=TGGT1_313790	TGGT1_313790	0.48	0.0361095	Down	8	4	24	4	90	2.22369e+06	1.97496e+06	4.16365e+06	3.61319e+06	952938	1.9137e+06	900577	1.96735e+06	0.789	0.699	1.481	1.27	0.339	0.683	0.321	0.692	mitochondria
TGGT1_313810-t26_1-p1	transcription initiation factor TFIID complex subunit TAF8 GN=TGGT1_313810	TGGT1_313810	2.633	1.73132e-05	Up	14	4	26	4	66.9	8.96843e+06	9.83436e+06	1.09425e+07	8.12428e+06	2.1929e+07	2.65583e+07	2.59936e+07	2.4902e+07	0.676	0.74	0.827	0.607	1.659	2.015	1.969	1.862	nucleus							PF10406	Transcription factor TFIID complex subunit 8 C-term
TGGT1_313960-t26_1-p1	ribosomal protein L19 protein GN=TGGT1_313960	TGGT1_313960	1.668	2.08413e-05	Up	4	3	8	3	83.8	9.76637e+06	9.63157e+06	9.77376e+06	9.08514e+06	1.62934e+07	1.57912e+07	1.42407e+07	1.72557e+07	0.856	0.843	0.859	0.79	1.434	1.394	1.255	1.501	nucleus
TGGT1_313970-t26_1-p1	Phytanoyl-CoA dioxygenase (PhyH) superfamily protein GN=TGGT1_313970	TGGT1_313970	1.668	0.0066355	Up	12	8	59	8	96	1.85735e+07	2.45719e+07	2.16594e+07	1.7572e+07	3.09277e+07	3.06772e+07	2.98795e+07	4.55923e+07	0.746	0.984	0.872	0.699	1.246	1.239	1.205	1.815	nucleus							PF05721	Phytanoyl-CoA dioxygenase (PhyH)
TGGT1_314000-t26_1-p1	putative peptide methionine sulfoxide reductase msrB GN=TGGT1_314000	TGGT1_314000	2.002	0.000619336	Up	14	3	23	3	26.8	7.67671e+06	7.54997e+06	7.15255e+06	1.1249e+07	1.87434e+07	1.59753e+07	1.59831e+07	1.63459e+07	0.68	0.668	0.636	0.988	1.667	1.424	1.423	1.437	mitochondria	K07305								O	KOG0856	Predicted pilin-like transcription factor
TGGT1_314020-t26_1-p1	Putative transmembrane protein(predict) GN=TGGT1_314020	TGGT1_314020	6.054	1.22679e-07	Up	7	7	43	7	151.7	7.6985e+07	7.8989e+07	8.29334e+07	6.50121e+07	4.60766e+08	4.41374e+08	4.30804e+08	5.02037e+08	0.406	0.416	0.439	0.34	2.439	2.343	2.284	2.627	extracellular
TGGT1_314265-t26_1-p1	zinc finger protein 853(predict) GN=TGGT1_314265	TGGT1_314265	0.524	0.00283815	Down	4	2	5	2	91.7	1.70078e+06	1.3185e+06	1.59156e+06	1.35942e+06	637616	1.06263e+06	635932	779342	1.397	1.081	1.311	1.107	0.526	0.879	0.525	0.635	nucleus
TGGT1_314270-t26_1-p1	peptidyl-tRNA hydrolase domain-containing protein GN=TGGT1_314270	TGGT1_314270	0.584	0.000687689	Down	5	3	9	3	82.1	3.24699e+06	2.84192e+06	3.30998e+06	2.68858e+06	1.7959e+06	1.92458e+06	1.85771e+06	1.45872e+06	1.266	1.106	1.294	1.039	0.703	0.755	0.728	0.564	nucleus	K02835						PF03462	PCRF domain	J	KOG2726	Mitochondrial polypeptide chain release factor
TGGT1_314295-t26_1-p1	ribosomal l25 family protein GN=TGGT1_314295	TGGT1_314295	0.422	2.71725e-05	Down	5	3	11	3	63.2	2.71725e+06	3.20346e+06	2.84302e+06	3.14809e+06	1.13534e+06	1.12904e+06	1.49561e+06	1.25037e+06	1.142	1.344	1.198	1.312	0.479	0.478	0.632	0.521	mitochondria
TGGT1_314390-t26_1-p1	BSD domain-containing protein(predict) GN=TGGT1_314390	TGGT1_314390	2.483	3.03753e-06	Up	10	8	26	8	99.1	1.53214e+07	1.84669e+07	1.54023e+07	1.50791e+07	3.91013e+07	3.68585e+07	4.12808e+07	4.17589e+07	0.648	0.779	0.653	0.632	1.659	1.568	1.754	1.752	nucleus
TGGT1_314422-t26_1-p1	rhodanese family domain-containing protein GN=TGGT1_314422	TGGT1_314422	0.516	0.00854322	Down	8	3	15	3	67.8	6.20038e+06	6.3766e+06	7.78734e+06	7.81242e+06	4.44081e+06	2.15691e+06	4.44532e+06	3.45045e+06	1.044	1.071	1.315	1.303	0.75	0.365	0.752	0.576	nucleus					GO:0005622 intracellular; GO:0005623 cell; GO:0005737 cytoplasm; GO:0005739 mitochondrion; GO:0005740 mitochondrial envelope; GO:0005741 mitochondrial outer membrane; GO:0005783 endoplasmic reticulum; GO:0012505 endomembrane system; GO:0016020 membrane; GO:0019867 outer membrane; GO:0031090 organelle membrane; GO:0031966 mitochondrial membrane; GO:0031967 organelle envelope; GO:0031968 organelle …	GO:0003824 catalytic activity; GO:0004792 thiosulfate sulfurtransferase activity; GO:0016740 transferase activity; GO:0016782 transferase activity, transferring sulfur-containing groups; GO:0016783 sulfurtransferase activity;	PF00581	Rhodanese-like domain	P	KOG1530	Rhodanese-related sulfurtransferase
TGGT1_314540-t26_1-p1	Protein phosphatase 2C(predict) GN=TGGT1_314540	TGGT1_314540	2.324	0.00597369	Up	34	18	172	18	66.3	8.31748e+07	5.33771e+07	5.12182e+07	9.32547e+07	1.49096e+08	1.91943e+08	1.46355e+08	1.62532e+08	0.833	0.533	0.514	0.925	1.498	1.934	1.473	1.614	nucleus
TGGT1_314780-t26_1-p1	myosin G GN=TGGT1_314780	TGGT1_314780	1.908	2.33143e-05	Up	23	34	249	34	227.2	9.48356e+07	9.12238e+07	1.09693e+08	9.72199e+07	1.88317e+08	1.99159e+08	1.67445e+08	1.92026e+08	0.74	0.711	0.859	0.752	1.476	1.565	1.314	1.487	cytoplasm							PF00063	Myosin head (motor domain)	Z	KOG4229	Myosin VII, myosin IXB and related myosins
TGGT1_314810-t26_1-p1	ribosomal protein RPL7 GN=TGGT1_314810	TGGT1_314810	0.576	7.27996e-07	Down	39	10	193	10	30.1	7.35783e+08	8.03036e+08	7.67796e+08	7.28312e+08	4.33997e+08	4.3599e+08	4.44347e+08	4.26708e+08	1.174	1.279	1.228	1.152	0.695	0.7	0.713	0.675	cytoplasm,nucleus	K02937	RP-L7e; large subunit ribosomal protein L7e	map03010 Ribosome;				PF08079; PF00327	Ribosomal L30 N-terminal domain; Ribosomal protein L30p/L7e	J	KOG3184	60S ribosomal protein L7
TGGT1_314850-t26_1-p1	Peptidase_M16_M domain-containing protein(predict) GN=TGGT1_314850	TGGT1_314850	4.798	0.000194845	Up	2	4	21	4	235.9	3.44722e+06	6.67868e+06	8.70509e+06	6.29454e+06	2.90144e+07	3.37505e+07	2.76858e+07	2.9674e+07	0.228	0.441	0.578	0.413	1.927	2.248	1.841	1.948	plasma membrane
TGGT1_314860-t26_1-p1	zinc knuckle domain-containing protein GN=TGGT1_314860	TGGT1_314860	0.608	0.010578	Down	33	14	132	14	76	4.53155e+07	3.3533e+07	2.92457e+07	2.81163e+07	1.80129e+07	2.25139e+07	1.7816e+07	2.42606e+07	1.575	1.163	1.02	0.969	0.628	0.788	0.623	0.837	nucleus	K13095			GO:0000245 spliceosomal complex assembly; GO:0000375 RNA splicing, via transesterification reactions; GO:0000377 RNA splicing, via transesterification reactions with bulged adenosine as nucleophile; GO:0000389 mRNA 3'-splice site recognition; GO:0000398 mRNA splicing, via spliceosome; GO:0006139 nucleobase-containing compound metabolic process; GO:0006376 mRNA splice site selection; GO:0006396 RN…	GO:0005622 intracellular; GO:0005623 cell; GO:0005634 nucleus; GO:0005654 nucleoplasm; GO:0005681 spliceosomal complex; GO:0005737 cytoplasm; GO:0005840 ribosome; GO:0031974 membrane-enclosed lumen; GO:0031981 nuclear lumen; GO:0032991 protein-containing complex; GO:0043226 organelle; GO:0043227 membrane-bounded organelle; GO:0043228 non-membrane-bounded organelle; GO:0043229 intracellular organe…	GO:0003712 transcription coregulator activity; GO:0003714 transcription corepressor activity; GO:0005488 binding; GO:0005515 protein binding; GO:0042802 identical protein binding; GO:0140110 transcription regulator activity;	PF00013	KH domain	A	KOG0119	Splicing factor 1/branch point binding protein (RRM superfamily)
TGGT1_314875-t26_1-p1	RIC1 protein GN=TGGT1_314875	TGGT1_314875	4.168	0.000240231	Up	2	5	12	5	409.4	7.64993e+06	5.52149e+06	3.76599e+06	4.99115e+06	2.32027e+07	2.68921e+07	2.46914e+07	1.62012e+07	0.666	0.48	0.329	0.431	2.028	2.356	2.161	1.399	plasma membrane	K13172
TGGT1_315130-t26_1-p1	L-isoaspartyl protein carboxyl methyltransferase family protein GN=TGGT1_315130	TGGT1_315130	1.803	7.1821e-05	Up	16	6	51	6	58.5	5.45391e+06	5.85894e+06	4.72705e+06	6.22145e+06	9.76738e+06	1.00828e+07	1.05352e+07	9.58185e+06	0.74	0.794	0.643	0.837	1.331	1.377	1.437	1.29	mitochondria	K00573								H	KOG1661	Protein-L-isoaspartate(D-aspartate) O-methyltransferase
TGGT1_315140-t26_1-p1	WD domain, G-beta repeat-containing protein GN=TGGT1_315140	TGGT1_315140	4.413	2.98017e-08	Up	17	17	164	17	155.4	7.35127e+08	7.03601e+08	6.73307e+08	6.84502e+08	3.29484e+09	3.03101e+09	2.77944e+09	3.19608e+09	0.527	0.503	0.484	0.486	2.369	2.185	2.001	2.271	nucleus									S	KOG1963	WD40 repeat protein
TGGT1_315170-t26_1-p1	O-phosphoseryl-tRNA(Sec) selenium transferase GN=TGGT1_315170	TGGT1_315170	1.793	0.0026077	Up	9	3	7	3	66.6	2.25938e+06	2.14257e+06	2.48517e+06	1.95201e+06	2.86373e+06	4.15071e+06	4.52723e+06	4.2573e+06	0.742	0.702	0.819	0.636	0.944	1.372	1.495	1.387	nucleus	K03341	SEPSECS; O-phospho-L-seryl-tRNASec:L-selenocysteinyl-tRNA synthase [EC:2.9.1.2]	map00970 Aminoacyl-tRNA biosynthesis; map01100 Metabolic pathways;				PF05889	Soluble liver antigen/liver pancreas antigen (SLA/LP autoantigen)	J	KOG3843	Predicted serine hydroxymethyltransferase SLA/LP (autoimmune hepatitis marker in humans)
TGGT1_315410-t26_1-p1	SAG-related sequence SRS53F GN=TGGT1_315410	TGGT1_315410	1.944	0.00035945	Up	30	6	41	6	34.1	1.37888e+07	1.25479e+07	1.46838e+07	1.29615e+07	2.91745e+07	2.01375e+07	2.71457e+07	2.8159e+07	0.773	0.702	0.825	0.72	1.641	1.136	1.529	1.566	extracellular
TGGT1_315510-t26_1-p1	hypothetical protein GN=TGGT1_315510	TGGT1_315510	0.381	0.00110929	Down	22	7	47	7	51.6	9.6057e+06	1.44764e+07	1.29696e+07	1.05405e+07	3.14853e+06	4.96891e+06	5.94003e+06	3.98529e+06	1.1	1.655	1.49	1.197	0.362	0.573	0.684	0.453	nucleus
TGGT1_315885-t26_1-p1	putative glycosyltransferase GN=TGGT1_315885	TGGT1_315885	0.491	0.0488891	Down	5	5	31	5	164.5	3.79618e+06	3.60549e+06	6.29433e+06	3.75406e+06	3.27012e+06	886111	2.79856e+06	1.57803e+06	1.219	1.156	2.027	1.195	1.054	0.286	0.903	0.503	nucleus
TGGT1_315950-t26_1-p1	zinc finger, C3HC4 type (RING finger) domain-containing protein GN=TGGT1_315950	TGGT1_315950	6.505	0.000360548	Up	4	4	13	4	190.8	2.2112e+06	1.59498e+06	4.75401e+06	1.49741e+06	1.826e+07	1.33545e+07	1.69465e+07	1.67324e+07	0.318	0.229	0.686	0.214	2.638	1.934	2.452	2.389	nucleus							PF13639	Ring finger domain	O	KOG4628	Predicted E3 ubiquitin ligase
TGGT1_316180-t26_1-p1	FF domain protein(predict) GN=TGGT1_316180	TGGT1_316180	0.619	0.00664771	Down	26	12	63	12	91.1	3.57248e+07	4.10417e+07	4.08998e+07	3.49205e+07	3.0427e+07	2.50676e+07	1.84694e+07	2.01051e+07	1.096	1.256	1.258	1.062	0.937	0.774	0.569	0.612	nucleus	K12824	TCERG1; transcription elongation regulator 1	map03040 Spliceosome;	GO:0000375 RNA splicing, via transesterification reactions; GO:0000377 RNA splicing, via transesterification reactions with bulged adenosine as nucleophile; GO:0000398 mRNA splicing, via spliceosome; GO:0006139 nucleobase-containing compound metabolic process; GO:0006396 RNA processing; GO:0006397 mRNA processing; GO:0006725 cellular aromatic compound metabolic process; GO:0006807 nitrogen compou…	GO:0005622 intracellular; GO:0005623 cell; GO:0005634 nucleus; GO:0005654 nucleoplasm; GO:0005681 spliceosomal complex; GO:0005684 U2-type spliceosomal complex; GO:0005685 U1 snRNP; GO:0005737 cytoplasm; GO:0005829 cytosol; GO:0016363 nuclear matrix; GO:0016604 nuclear body; GO:0016607 nuclear speck; GO:0030532 small nuclear ribonucleoprotein complex; GO:0031974 membrane-enclosed lumen; GO:003198…				K	KOG0155	Transcription factor CA150
TGGT1_316270-t26_1-p1	putative Rab geranylgeranyl transferase type II beta subunit GN=TGGT1_316270	TGGT1_316270	0.332	4.88321e-06	Down	7	2	6	2	31.3	2.69338e+06	2.8973e+06	2.81152e+06	2.91385e+06	879849	1.10431e+06	952534	801324	1.091	1.171	1.142	1.17	0.358	0.45	0.388	0.322	extracellular	K05956			GO:0006464 cellular protein modification process; GO:0006807 nitrogen compound metabolic process; GO:0008152 metabolic process; GO:0009987 cellular process; GO:0016043 cellular component organization; GO:0018342 protein prenylation; GO:0018344 protein geranylgeranylation; GO:0019538 protein metabolic process; GO:0022607 cellular component assembly; GO:0036211 protein modification process; GO:0043…	GO:0005622 intracellular; GO:0005623 cell; GO:0005737 cytoplasm; GO:0005968 Rab-protein geranylgeranyltransferase complex; GO:0032991 protein-containing complex; GO:1902494 catalytic complex; GO:1990234 transferase complex;	GO:0003824 catalytic activity; GO:0004659 prenyltransferase activity; GO:0004661 protein geranylgeranyltransferase activity; GO:0004663 Rab geranylgeranyltransferase activity; GO:0005488 binding; GO:0005515 protein binding; GO:0008270 zinc ion binding; GO:0008289 lipid binding; GO:0008318 protein prenyltransferase activity; GO:0016740 transferase activity; GO:0016765 transferase activity, transfe…			O	KOG0366	Protein geranylgeranyltransferase type II, beta subunit
TGGT1_316300-t26_1-p1	ATP-dependent DNA helicase, RecQ family protein GN=TGGT1_316300	TGGT1_316300	0.472	0.0385087	Down	4	3	9	3	103.2	2.47076e+07	3.05589e+07	4.01668e+07	2.31608e+07	8.91873e+06	8.40666e+06	8.04258e+06	3.059e+07	1.463	1.806	2.385	1.359	0.53	0.501	0.479	1.797	nucleus	K10899						PF00270	DEAD/DEAH box helicase	A	KOG0353	ATP-dependent DNA helicase
TGGT1_316450-t26_1-p1	longevity-assurance protein (LAG1) domain-containing protein GN=TGGT1_316450	TGGT1_316450	2	0.0118874	Up	6	2	9	2	43.7	848865		1.40973e+06	690121	2.27339e+06	1.90085e+06	1.88394e+06	1.78568e+06	0.557		0.927	0.449	1.496	1.255	1.242	1.162	plasma membrane							PF03798	TLC domain	I	KOG1607	Protein transporter of the TRAM (translocating chain-associating membrane) superfamily
TGGT1_316490-t26_1-p1	DUF2040 domain-containing protein(predict) GN=TGGT1_316490	TGGT1_316490	0.361	7.40396e-06	Down	12	5	33	5	53.2	1.06496e+07	1.11968e+07	1.03344e+07	9.22754e+06	3.14989e+06	3.95163e+06	4.06607e+06	3.7477e+06	1.353	1.42	1.317	1.162	0.402	0.505	0.519	0.472	nucleus	K13206
TGGT1_217500-t26_1-p1	HMG (high mobility group) box domain-containing protein GN=TGGT1_217500	TGGT1_217500	1.832	8.00099e-05	Up	12	3	15	3	38.5	1.04677e+07	9.371e+06	9.29663e+06	1.12082e+07	1.98742e+07	1.92663e+07	1.82269e+07	1.62532e+07	0.861	0.769	0.767	0.914	1.64	1.594	1.506	1.326	nucleus							PF09011; PF00808	Domain of unknown function (DUF1898); Histone-like transcription factor (CBF/NF-Y) and archaeal histone	K	KOG0381	HMG box-containing protein
TGGT1_217530-t26_1-p1	MIC20(predict) GN=TGGT1_217530	TGGT1_217530	2.403	4.66602e-05	Up	17	9	58	9	63.7	1.70968e+07	1.65994e+07	1.71812e+07	2.06393e+07	3.50765e+07	4.55801e+07	4.7999e+07	4.24331e+07	0.669	0.648	0.674	0.801	1.378	1.795	1.888	1.647	extracellular
TGGT1_217560-t26_1-p1	DNA-directed RNA polymerase II RPB10 GN=TGGT1_217560	TGGT1_217560	0.608	1.28465e-06	Down	39	3	22	3	8.5	3.13865e+07	3.32467e+07	3.36106e+07	3.44031e+07	2.06401e+07	2.00978e+07	2.04164e+07	1.92372e+07	1.082	1.144	1.162	1.175	0.714	0.697	0.707	0.658	cytoplasm	K03007	RPB10; DNA-directed RNA polymerases I, II, and III subunit RPABC5	map03020 RNA polymerase;				PF01194	RNA polymerases N / 8 kDa subunit	H	KOG3497	DNA-directed RNA polymerase, subunit RPB10
TGGT1_217760-t26_1-p1	GTP-binding protein GN=TGGT1_217760	TGGT1_217760	0.525	0.00018797	Down	9	3	8	3	48.1	1.25572e+06	1.27585e+06	1.15431e+06	986073	686039	565932	551346	643553	1.258	1.275	1.159	0.979	0.69	0.57	0.555	0.639	nucleus					GO:0005622 intracellular; GO:0005623 cell; GO:0005737 cytoplasm; GO:0005829 cytosol;				D	KOG2486	Predicted GTPase
TGGT1_217850-t26_1-p1	Sucrose-6F-phosphate phosphohydrolase GN=TGGT1_217850	TGGT1_217850	4.924	2.79383e-08	Up	15	7	20	7	59.6	1.47136e+07	1.53052e+07	1.47688e+07	1.45723e+07	7.35538e+07	6.52949e+07	7.10976e+07	8.1179e+07	0.447	0.464	0.45	0.439	2.244	1.998	2.173	2.448	cytoplasm,nucleus	K07024	SPP; sucrose-6-phosphatase [EC:3.1.3.24]	map00500 Starch and sucrose metabolism; map01110 Biosynthesis of secondary metabolites;
TGGT1_218070-t26_1-p1	NOC3p domain-containing protein(predict) GN=TGGT1_218070	TGGT1_218070	4.131	1.47747e-07	Up	10	14	84	14	185.7	5.11374e+08	5.29061e+08	4.49566e+08	5.36853e+08	2.02002e+09	2.21875e+09	1.91372e+09	2.19143e+09	0.522	0.539	0.46	0.543	2.068	2.278	1.962	2.218	nucleus									JU	KOG2153	Protein involved in the nuclear export of pre-ribosomes
TGGT1_218270-t26_1-p1	Putative transmembrane protein(predict) GN=TGGT1_218270	TGGT1_218270	0.66	0.000620809	Down	7	2	24	2	39	1.3863e+07	1.71846e+07	1.36479e+07	1.49106e+07	9.93059e+06	9.93838e+06	8.79306e+06	1.05547e+07	1.11	1.373	1.095	1.183	0.798	0.801	0.707	0.838	plasma membrane
TGGT1_218358-t26_1-p1	zinc knuckle domain-containing protein GN=TGGT1_218358	TGGT1_218358	1.574	2.09534e-05	Up	13	3	32	3	48.5	4.79264e+07	5.01981e+07	5.1949e+07	4.5558e+07	7.75625e+07	8.05685e+07	7.53032e+07	7.34491e+07	0.775	0.81	0.842	0.73	1.258	1.311	1.223	1.178	nucleus	K17578						PF00098	Zinc knuckle	O	KOG4400	E3 ubiquitin ligase interacting with arginine methyltransferase
TGGT1_218410-t26_1-p1	ribosomal protein RPP0 GN=TGGT1_218410	TGGT1_218410	0.609	6.98595e-07	Down	54	12	385	12	34.1	1.51526e+09	1.59911e+09	1.67841e+09	1.59801e+09	9.45868e+08	9.8437e+08	9.67396e+08	9.81636e+08	1.117	1.177	1.241	1.168	0.7	0.73	0.717	0.718	cytoplasm	K02941	RP-LP0; large subunit ribosomal protein LP0	map03010 Ribosome;						J	KOG0815	60S acidic ribosomal protein P0
TGGT1_218530-t26_1-p1	proteasome-interacting thioredoxin domain-containing protein GN=TGGT1_218530	TGGT1_218530	1.756	0.0108573	Up	14	5	56	5	38	5.71761e+07	3.0145e+07	5.38212e+07	5.97801e+07	8.15833e+07	8.6215e+07	8.60673e+07	9.77518e+07	0.916	0.482	0.865	0.949	1.312	1.39	1.386	1.553	mitochondria				GO:0006950 response to stress; GO:0006979 response to oxidative stress; GO:0008152 metabolic process; GO:0009636 response to toxic substance; GO:0009987 cellular process; GO:0019725 cellular homeostasis; GO:0033554 cellular response to stress; GO:0034599 cellular response to oxidative stress; GO:0042221 response to chemical; GO:0042592 homeostatic process; GO:0045454 cell redox homeostasis; GO:00…	GO:0005622 intracellular; GO:0005623 cell; GO:0005737 cytoplasm; GO:0005829 cytosol;	GO:0003824 catalytic activity; GO:0004791 thioredoxin-disulfide reductase activity; GO:0015035 protein disulfide oxidoreductase activity; GO:0015036 disulfide oxidoreductase activity; GO:0016209 antioxidant activity; GO:0016491 oxidoreductase activity; GO:0016651 oxidoreductase activity, acting on NAD(P)H; GO:0016667 oxidoreductase activity, acting on a sulfur group of donors; GO:0016668 oxidored…	PF06201	PITH domain	O	KOG0908	Thioredoxin-like protein
TGGT1_218560-t26_1-p1	acetyl-coA carboxylase ACC2 GN=TGGT1_218560	TGGT1_218560	3.209	2.62681e-05	Up	1	3	7	3	365	1.43346e+06	1.84504e+06	1.26843e+06	1.40425e+06	4.40744e+06	4.78368e+06	4.17666e+06	5.66789e+06	0.57	0.732	0.505	0.553	1.758	1.913	1.668	2.234	nucleus	K11262	ACACA; acetyl-CoA carboxylase / biotin carboxylase 1 [EC:6.4.1.2 6.3.4.14 2.1.3.15]	map00620 Pyruvate metabolism; map00061 Fatty acid biosynthesis; map01212 Fatty acid metabolism; map00640 Propanoate metabolism; map01110 Biosynthesis of secondary metabolites; map01100 Metabolic pathways;				PF00289; PF02786; PF02785; PF00364	Carbamoyl-phosphate synthase L chain, N-terminal domain; Carbamoyl-phosphate synthase L chain, ATP binding domain; Biotin carboxylase C-terminal domain; Biotin-requiring enzyme	I	KOG0368	Acetyl-CoA carboxylase
TGGT1_218800-t26_1-p1	hypothetical protein GN=TGGT1_218800	TGGT1_218800	0.598	5.0676e-06	Down	7	6	28	6	129.5	1.5064e+07	1.43639e+07	1.58737e+07	1.44172e+07	8.71645e+06	9.30139e+06	9.0443e+06	8.51974e+06	1.356	1.291	1.433	1.287	0.788	0.843	0.819	0.761	nucleus
TGGT1_218880-t26_1-p1	putative SF-assemblin GN=TGGT1_218880	TGGT1_218880	0.208	0.00977344	Down	24	5	24	5	30.6	3.73902e+06	3.26377e+06	7.89645e+06	3.6341e+06	2.23153e+06	632608	703218	272055	1.174	1.023	2.486	1.131	0.703	0.2	0.222	0.085	cytoplasm
TGGT1_219070-t26_1-p1	cyclic nucleotide-binding domain-containing protein GN=TGGT1_219070	TGGT1_219070	2.22	6.3298e-06	Up	1	2	8	2	313.6	5.47133e+06	5.62368e+06	4.86112e+06	4.91432e+06	1.19895e+07	1.2534e+07	1.07766e+07	1.08369e+07	0.779	0.799	0.694	0.694	1.714	1.797	1.543	1.531	nucleus							PF00027	Cyclic nucleotide-binding domain	T	KOG1113	cAMP-dependent protein kinase types I and II, regulatory subunit
TGGT1_219130-t26_1-p1	NADPH-glutathione reductase GN=TGGT1_219130	TGGT1_219130	1.935	0.0026334	Up	25	12	55	12	68.5	1.6163e+07	1.00888e+07	1.01741e+07	1.37893e+07	2.10426e+07	2.5978e+07	2.80878e+07	2.16345e+07	0.973	0.606	0.614	0.823	1.271	1.573	1.699	1.292	extracellular	K00383	GSR; glutathione reductase (NADPH) [EC:1.8.1.7]	map00480 Glutathione metabolism; map01100 Metabolic pathways;				PF07992; PF02852	Pyridine nucleotide-disulphide oxidoreductase; Pyridine nucleotide-disulphide oxidoreductase, dimerisation domain	Q	KOG0405	Pyridine nucleotide-disulphide oxidoreductase
TGGT1_219170-t26_1-p1	hypothetical protein GN=TGGT1_219170	TGGT1_219170	3.736	5.474e-05	Up	37	8	116	8	33.3	5.08468e+07	5.33766e+07	5.46502e+07	5.34827e+07	2.13274e+08	2.16678e+08	1.81545e+08	1.78442e+08	0.355	0.372	0.383	0.371	1.496	1.524	1.276	1.237	nucleus
TGGT1_219230-t26_1-p1	AMP-binding enzyme domain-containing protein GN=TGGT1_219230	TGGT1_219230	2.051	0.00309815	Up	2	2	8	2	87	818176		752550		1.55167e+06	1.78841e+06	1.4728e+06		0.647		0.597		1.232	1.424	1.171		nucleus							PF13193	Domain of unknown function (DUF4009)	I	KOG1175	Acyl-CoA synthetase
TGGT1_219250-t26_1-p1	acetyltransferase, GNAT family protein GN=TGGT1_219250	TGGT1_219250	0.615	9.3953e-06	Down	16	10	102	10	89.4	3.12668e+07	3.4258e+07	3.40386e+07	3.45042e+07	2.14656e+07	2.11852e+07	1.89888e+07	2.04959e+07	1.082	1.184	1.182	1.184	0.746	0.738	0.661	0.704	nucleus
TGGT1_219440-t26_1-p1	Cleavage and polyadenylation specificity factor subunit 2(predict) GN=TGGT1_219440	TGGT1_219440	0.575	0.0071346	Down	13	16	112	16	181.2	2.44522e+07	1.72006e+07	2.3101e+07	2.12219e+07	9.69301e+06	1.02224e+07	1.30232e+07	1.63708e+07	1.365	0.958	1.293	1.174	0.543	0.574	0.731	0.907	nucleus
TGGT1_219700-t26_1-p1	putative DNA replication licensing factor MCM4 GN=TGGT1_219700	TGGT1_219700	0.54	1.39412e-07	Down	50	34	483	33	111.9	5.38708e+08	5.42669e+08	5.22819e+08	5.56654e+08	2.97181e+08	2.89683e+08	2.98388e+08	2.77543e+08	1.209	1.216	1.177	1.238	0.669	0.654	0.673	0.618	nucleus	K02212	MCM4; DNA replication licensing factor MCM4 [EC:3.6.4.12]	map03030 DNA replication;				PF00493	MCM2/3/5 family	L	KOG0478	DNA replication licensing factor, MCM4 component
TGGT1_219860-t26_1-p1	putative replication licensing factor GN=TGGT1_219860	TGGT1_219860	0.435	4.53461e-07	Down	50	35	373	34	108.1	2.06257e+08	1.90664e+08	1.99818e+08	2.06155e+08	8.00183e+07	8.49884e+07	9.15807e+07	9.16683e+07	1.274	1.176	1.238	1.263	0.496	0.528	0.569	0.562	nucleus	K02542	MCM6; DNA replication licensing factor MCM6 [EC:3.6.4.12]	map03030 DNA replication;				PF00493	MCM2/3/5 family	L	KOG0480	DNA replication licensing factor, MCM6 component
TGGT1_245460-t26_1-p1	ribosomal protein RPS8 GN=TGGT1_245460	TGGT1_245460	0.643	8.85172e-06	Down	43	8	336	8	23.4	1.31347e+09	1.34378e+09	1.38915e+09	1.24431e+09	8.78552e+08	8.56322e+08	8.01804e+08	8.55486e+08	1.198	1.223	1.271	1.125	0.804	0.786	0.735	0.774	nucleus	K02995	RP-S8e; small subunit ribosomal protein S8e	map03010 Ribosome;						J	KOG3283	40S ribosomal protein S8
TGGT1_245560-t26_1-p1	hypothetical protein GN=TGGT1_245560	TGGT1_245560	0.59	0.00883606	Down	6	8	46	8	207.5	3.44273e+06	2.09297e+06	3.39933e+06	3.71156e+06	1.86368e+06	1.82855e+06	1.75608e+06	1.98558e+06	1.059	0.643	1.049	1.132	0.575	0.566	0.543	0.606	nucleus
TGGT1_245570-t26_1-p1	origin recognition complex subunit 2 protein GN=TGGT1_245570	TGGT1_245570	0.375	0.00992333	Down	5	3	14	3	95.4	3.12778e+06	1.61789e+06	3.85226e+06	3.82336e+06	964171	1.78596e+06	988384	891606	1.192	0.615	1.472	1.444	0.369	0.685	0.379	0.337	nucleus	K02604								L	KOG2928	Origin recognition complex, subunit 2
TGGT1_245660-t26_1-p1	Zinc finger, C3HC4 type (RING finger) protein(predict) GN=TGGT1_245660	TGGT1_245660	3.168	8.50232e-08	Up	10	5	17	5	91.6	1.10803e+07	1.19044e+07	1.0445e+07	1.16552e+07	3.4974e+07	3.64061e+07	3.73082e+07	3.35575e+07	0.611	0.655	0.577	0.637	1.935	2.019	2.067	1.835	extracellular	K15541	MPE1; protein MPE1	map03015 mRNA surveillance pathway;	GO:0000003 reproduction; GO:0000122 negative regulation of transcription by RNA polymerase II; GO:0000278 mitotic cell cycle; GO:0001702 gastrulation with mouth forming second; GO:0003002 regionalization; GO:0003006 developmental process involved in reproduction; GO:0006325 chromatin organization; GO:0006355 regulation of transcription, DNA-templated; GO:0006357 regulation of transcription by RNA…	GO:0000151 ubiquitin ligase complex; GO:0000152 nuclear ubiquitin ligase complex; GO:0000228 nuclear chromosome; GO:0000785 chromatin; GO:0000790 nuclear chromatin; GO:0000791 euchromatin; GO:0000792 heterochromatin; GO:0000803 sex chromosome; GO:0001739 sex chromatin; GO:0005622 intracellular; GO:0005623 cell; GO:0005634 nucleus; GO:0005654 nucleoplasm; GO:0005694 chromosome; GO:0005720 nuclear …	GO:0003682 chromatin binding; GO:0003824 catalytic activity; GO:0004842 ubiquitin-protein transferase activity; GO:0005488 binding; GO:0005515 protein binding; GO:0008270 zinc ion binding; GO:0016740 transferase activity; GO:0019787 ubiquitin-like protein transferase activity; GO:0019904 protein domain specific binding; GO:0043167 ion binding; GO:0043169 cation binding; GO:0046872 metal ion bindi…			O	KOG0314	Predicted E3 ubiquitin ligase
TGGT1_246030-t26_1-p1	mediator complex subunit MED17 GN=TGGT1_246030	TGGT1_246030	1.694	2.3227e-05	Up	22	14	45	14	96.5	2.34794e+07	2.21737e+07	1.97751e+07	2.30558e+07	3.59911e+07	3.91987e+07	3.83313e+07	3.57614e+07	0.86	0.811	0.726	0.837	1.323	1.445	1.411	1.299	nucleus
TGGT1_246130-t26_1-p1	serpin (serine proteinase inhibitor) superfamily protein GN=TGGT1_246130	TGGT1_246130	0.64	2.20076e-05	Down	42	13	193	13	47.4	1.63766e+08	1.60739e+08	1.74258e+08	1.8342e+08	1.02931e+08	1.07314e+08	1.08028e+08	1.17036e+08	1.191	1.166	1.27	1.322	0.751	0.785	0.789	0.844	cytoplasm,mitochondria	K13963						PF00079	Serpin (serine protease inhibitor)	V	KOG2392	Serpin
TGGT1_246520-t26_1-p1	BSD domain-containing protein(predict) GN=TGGT1_246520	TGGT1_246520	0.42	0.00268423	Down	5	4	15	4	105.7	8.89575e+06	9.44842e+06	1.07147e+07	9.021e+06	3.11101e+06	6.16073e+06	3.93195e+06	2.72889e+06	1.119	1.187	1.352	1.125	0.393	0.78	0.497	0.341	nucleus
TGGT1_246590-t26_1-p1	hypothetical protein GN=TGGT1_246590	TGGT1_246590	1.609	0.0038802	Up	9	2	9	2	49.1	640175	715377	835005	693480	968583	1.39614e+06	1.01107e+06	1.25002e+06	0.766	0.854	1.001	0.822	1.163	1.68	1.215	1.483	cytoplasm,nucleus
TGGT1_246630-t26_1-p1	DNA-directed RNA polymerase I RPA43 GN=TGGT1_246630	TGGT1_246630	1.627	0.0115566	Up	8	3	20	3	52.9	3.4638e+06	5.60905e+06	6.51812e+06	4.85361e+06	8.58643e+06	7.51538e+06	7.83313e+06	9.23143e+06	0.523	0.846	0.987	0.727	1.302	1.143	1.189	1.383	nucleus	K03004	RPA43; DNA-directed RNA polymerase I subunit RPA43	map03020 RNA polymerase;
TGGT1_246730-t26_1-p1	Putative rRNA-processing protein EBP2(predict) GN=TGGT1_246730	TGGT1_246730	0.622	0.000166953	Down	23	7	92	7	40	3.87923e+07	4.44127e+07	4.02165e+07	4.69198e+07	2.81832e+07	2.53879e+07	2.7802e+07	2.41829e+07	1.06	1.212	1.102	1.271	0.773	0.698	0.764	0.656	mitochondria	K14823								A	KOG3080	Nucleolar protein-like/EBNA1-binding protein
TGGT1_247280-t26_1-p1	Rhodanese domain-containing protein(predict) GN=TGGT1_247280	TGGT1_247280	2.715	5.74553e-05	Up	1	2	8	2	269.4	8.96789e+07	8.67857e+07	1.10602e+08	1.11494e+08	2.3169e+08	2.40513e+08	2.83679e+08	3.22797e+08	0.576	0.556	0.712	0.71	1.493	1.554	1.831	2.057	cytoplasm
TGGT1_247290-t26_1-p1	Putative transmembrane protein(predict) GN=TGGT1_247290	TGGT1_247290	2.18	0.00615139	Up	1	3	5	3	238.3	3.36832e+06	7.8103e+06	3.66267e+06	4.84651e+06	9.24416e+06	1.06802e+07	1.27219e+07	1.01003e+07	0.498	1.152	0.543	0.71	1.371	1.588	1.889	1.48	plasma membrane
TGGT1_247300-t26_1-p1	hypothetical protein GN=TGGT1_247300	TGGT1_247300	1.633	5.46342e-05	Up	31	18	162	18	95.5	5.06838e+07	5.52235e+07	5.18498e+07	5.03321e+07	9.29032e+07	8.28549e+07	7.54294e+07	8.75021e+07	0.82	0.891	0.841	0.807	1.508	1.348	1.226	1.404	cytoplasm
TGGT1_247380-t26_1-p1	LEM3/CDC50 family protein(predict) GN=TGGT1_247380	TGGT1_247380	3.644	5.81325e-07	Up	5	4	6	4	119.7	9.46844e+06	1.01047e+07	1.06473e+07	1.06715e+07	4.12343e+07	3.55032e+07	3.24702e+07	3.93458e+07	0.497	0.529	0.56	0.555	2.17	1.874	1.711	2.047	plasma membrane									DKT	KOG2952	Cell cycle control protein
TGGT1_247420-t26_1-p1	Putative transmembrane protein(predict) GN=TGGT1_247420	TGGT1_247420	0.093	2.84221e-05	Down	5	2	3	2	69.3	7.85053e+06	4.1293e+06	8.03574e+06	9.83095e+06	721210	555170	836492	642515	1.936	1.016	1.987	2.403	0.179	0.138	0.207	0.157	plasma membrane
TGGT1_247440-t26_1-p1	Putative transmembrane protein(predict) GN=TGGT1_247440	TGGT1_247440	2.07	9.38955e-05	Up	41	9	89	9	40.1	4.66107e+07	5.40772e+07	6.20645e+07	5.72191e+07	1.20688e+08	1.21767e+08	9.73572e+07	1.13735e+08	0.654	0.757	0.873	0.795	1.699	1.719	1.373	1.583	plasma membrane
TGGT1_247690-t26_1-p1	phospholipid-translocating P-type ATPase, flippase subfamily protein GN=TGGT1_247690	TGGT1_247690	0.353	0.00857306	Down	4	7	33	6	204.8	3.41079e+06	7.8755e+06	8.06514e+06	6.79609e+06	1.305e+06	2.58308e+06	2.68451e+06	2.62996e+06	0.647	1.49	1.533	1.277	0.248	0.493	0.512	0.495	plasma membrane	K14802						PF00702	haloacid dehalogenase-like hydrolase	P	KOG0206	P-type ATPase
TGGT1_247730-t26_1-p1	AP2 domain transcription factor AP2XII-5 GN=TGGT1_247730	TGGT1_247730	2.364	7.61458e-09	Up	10	8	44	8	161.6	3.36113e+08	3.38632e+08	3.51731e+08	3.40072e+08	8.35148e+08	7.80471e+08	8.08572e+08	7.95295e+08	0.71	0.714	0.745	0.712	1.77	1.658	1.716	1.666	nucleus							PF00847	AP2 domain
TGGT1_247960-t26_1-p1	Putative transmembrane protein(predict) GN=TGGT1_247960	TGGT1_247960	1.658	0.000952213	Up	22	6	29	6	37.5	1.12597e+07	9.42682e+06	9.44407e+06	9.26003e+06	1.80291e+07	1.65141e+07	1.71485e+07	1.33451e+07	0.907	0.758	0.763	0.74	1.458	1.339	1.389	1.067	extracellular
TGGT1_248110-t26_1-p1	Maf1 regulator(predict) GN=TGGT1_248110	TGGT1_248110	0.44	1.27393e-06	Down	14	5	48	5	53.7	1.34834e+07	1.20373e+07	1.35082e+07	1.33932e+07	5.43631e+06	5.64638e+06	5.56486e+06	6.35852e+06	1.336	1.19	1.342	1.315	0.541	0.563	0.554	0.625	nucleus									K	KOG3104	Mod5 protein sorting/negative effector of RNA Pol III synthesis
TGGT1_248130-t26_1-p1	hypothetical protein GN=TGGT1_248130	TGGT1_248130	1.689	0.0257306	Up	10	6	33	6	93	6.35418e+06	6.9494e+06	1.47427e+07	8.35266e+06	1.31151e+07	1.62737e+07	1.57865e+07	1.61259e+07	0.555	0.606	1.291	0.723	1.149	1.43	1.385	1.397	nucleus
TGGT1_248420-t26_1-p1	Putative transporter(predict) GN=TGGT1_248420	TGGT1_248420	0.599	0.00241133	Down	15	8	57	8	79	2.17925e+07	1.6067e+07	1.73979e+07	1.77428e+07	9.59164e+06	9.99376e+06	1.02223e+07	1.37576e+07	1.391	1.023	1.113	1.122	0.614	0.642	0.656	0.871	plasma membrane
TGGT1_248480-t26_1-p1	ribosomal protein RPS9 GN=TGGT1_248480	TGGT1_248480	0.614	1.35965e-06	Down	41	8	304	8	21.7	1.75124e+09	1.66046e+09	1.56348e+09	1.63428e+09	1.03884e+09	9.86614e+08	1.00688e+09	1.01021e+09	1.299	1.23	1.163	1.202	0.774	0.737	0.751	0.744	cytoplasm	K02997	RP-S9e; small subunit ribosomal protein S9e	map03010 Ribosome;				PF01479	S4 domain	J	KOG3301	Ribosomal protein S4
TGGT1_248490-t26_1-p1	HTH cro/C1-type domain-containing protein(predict) GN=TGGT1_248490	TGGT1_248490	0.5	0.000268409	Down	15	2	2	2	14	1.01869e+06		1.03437e+06		533926	513737	487245		1.236		1.259		0.65	0.627	0.594		mitochondria
TGGT1_248510-t26_1-p1	Chorein_N domain-containing protein(predict) GN=TGGT1_248510	TGGT1_248510	2.227	0.000974623	Up	0	3	8	3	1296.6	2.44083e+07	1.45448e+07	1.96257e+07	2.06437e+07	3.56299e+07	4.05352e+07	4.97514e+07	4.98576e+07	0.898	0.534	0.724	0.753	1.316	1.501	1.84	1.82
TGGT1_248630-t26_1-p1	actin-related protein ARP1 GN=TGGT1_248630	TGGT1_248630	1.645	0.000260168	Up	30	7	102	7	42.3	4.27589e+07	4.62093e+07	4.83823e+07	3.81485e+07	6.72565e+07	6.73931e+07	7.41874e+07	7.89327e+07	0.797	0.86	0.904	0.705	1.258	1.264	1.39	1.46	cytoplasm	K16575								Z	KOG0676	Actin and related proteins
TGGT1_248660-t26_1-p1	Cytochrome c oxidase assembly protein COX14, putative(predict) GN=TGGT1_248660	TGGT1_248660	0.511	8.42604e-06	Down	11	2	12	2	14.5	2.88539e+06	2.86627e+06	2.4672e+06	2.87411e+06	1.36138e+06	1.34042e+06	1.53877e+06	1.40833e+06	1.306	1.295	1.12	1.29	0.619	0.611	0.7	0.632	cytoplasm
TGGT1_248950-t26_1-p1	carrier superfamily protein GN=TGGT1_248950	TGGT1_248950	0.222	4.15509e-06	Down	12	6	20	6	63	5.17482e+06	6.39428e+06	6.26584e+06	6.20234e+06	1.29364e+06	1.23392e+06		1.47019e+06	1.064	1.312	1.292	1.264	0.267	0.255		0.3	nucleus									C	KOG0752	Mitochondrial solute carrier protein
TGGT1_248990-t26_1-p1	Prenylcysteine lyase protein(predict) GN=TGGT1_248990	TGGT1_248990	0.386	0.00308442	Down	15	9	51	9	79.1	2.13327e+07	2.01345e+07	2.35645e+07	2.63505e+07	8.8036e+06	6.71248e+06	1.40261e+07	5.52428e+06	1.321	1.244	1.463	1.617	0.547	0.418	0.873	0.339	mitochondria,nucleus
TGGT1_249250-t26_1-p1	ribosomal protein RPL35A GN=TGGT1_249250	TGGT1_249250	0.599	3.59579e-06	Down	34	4	230	4	12.8	3.27433e+08	3.1465e+08	3.53899e+08	3.1889e+08	1.89178e+08	2.02464e+08	1.9638e+08	1.96876e+08	1.2	1.151	1.301	1.159	0.696	0.747	0.724	0.716	mitochondria	K02917	RP-L35Ae; large subunit ribosomal protein L35Ae	map03010 Ribosome;				PF01247	Ribosomal protein L35Ae	J	KOG0887	60S ribosomal protein L35A/L37
TGGT1_249260-t26_1-p1	putative cell-cycle-associated protein kinase CDK GN=TGGT1_249260	TGGT1_249260	0.534	0.000604837	Down	5	8	47	7	212.1	6.56026e+06	6.34414e+06	6.23301e+06	6.34581e+06	3.49974e+06	3.15571e+06	3.07227e+06	3.83109e+06	1.236	1.193	1.177	1.185	0.662	0.598	0.582	0.716	nucleus				GO:0000003 reproduction; GO:0000075 cell cycle checkpoint; GO:0000077 DNA damage checkpoint; GO:0000082 G1/S transition of mitotic cell cycle; GO:0000086 G2/M transition of mitotic cell cycle; GO:0000226 microtubule cytoskeleton organization; GO:0000278 mitotic cell cycle; GO:0000302 response to reactive oxygen species; GO:0006139 nucleobase-containing compound metabolic process; GO:0006259 DNA m…	GO:0000307 cyclin-dependent protein kinase holoenzyme complex; GO:0005622 intracellular; GO:0005623 cell; GO:0005634 nucleus; GO:0005654 nucleoplasm; GO:0005737 cytoplasm; GO:0005768 endosome; GO:0005813 centrosome; GO:0005815 microtubule organizing center; GO:0005829 cytosol; GO:0005856 cytoskeleton; GO:0012505 endomembrane system; GO:0015030 Cajal body; GO:0015630 microtubule cytoskeleton; GO:0…	GO:0003824 catalytic activity; GO:0004672 protein kinase activity; GO:0004674 protein serine/threonine kinase activity; GO:0004693 cyclin-dependent protein serine/threonine kinase activity; GO:0005488 binding; GO:0005515 protein binding; GO:0016301 kinase activity; GO:0016740 transferase activity; GO:0016772 transferase activity, transferring phosphorus-containing groups; GO:0016773 phosphotransf…	PF00069	Protein kinase domain	D	KOG0600	Cdc2-related protein kinase
TGGT1_249440-t26_1-p1	Putative proteophosphoglycan 5, related protein(predict) GN=TGGT1_249440	TGGT1_249440	3.172	3.70657e-05	Up	1	2	2	2	167.1	7.01272e+06	6.9558e+06	5.45507e+06	5.79282e+06	1.5522e+07	2.2387e+07	1.94725e+07	2.23027e+07	0.636	0.63	0.496	0.521	1.414	2.044	1.776	2.008	nucleus
TGGT1_249480-t26_1-p1	tetratricopeptide repeat-containing protein GN=TGGT1_249480	TGGT1_249480	0.604	6.61691e-06	Down	22	18	135	18	126.2	4.538e+07	4.77626e+07	4.25047e+07	4.70451e+07	2.80244e+07	2.87423e+07	2.56139e+07	2.74971e+07	1.205	1.266	1.132	1.238	0.747	0.768	0.684	0.724	nucleus	K21991								DO	KOG4648	Uncharacterized conserved protein, contains LRR repeats
TGGT1_249710-t26_1-p1	Parkinson disease 7 domain containing 1 family protein GN=TGGT1_249710	TGGT1_249710	2.19	0.000579734	Up	11	5	9	5	80.5	1.7353e+06	1.57679e+06	2.36012e+06	1.56772e+06	4.16582e+06	3.65999e+06	3.3477e+06	4.64239e+06	0.71	0.644	0.968	0.636	1.71	1.507	1.376	1.884	mitochondria
TGGT1_249730-t26_1-p1	Putative ARM repeat protein(predict) GN=TGGT1_249730	TGGT1_249730	2.122	4.9347e-05	Up	19	13	71	13	100.8	2.60485e+07	2.30391e+07	2.4782e+07	2.27696e+07	6.03381e+07	4.96574e+07	4.41343e+07	5.02398e+07	0.771	0.68	0.735	0.668	1.791	1.478	1.312	1.474	extracellular
TGGT1_249800-t26_1-p1	hypothetical protein GN=TGGT1_249800	TGGT1_249800	0.628	0.000265619	Down	10	6	37	6	80.5	3.91831e+07	3.64853e+07	3.1795e+07	4.04209e+07	2.13741e+07	2.23342e+07	2.46455e+07	2.41763e+07	1.303	1.211	1.061	1.333	0.714	0.748	0.824	0.798	plasma membrane
TGGT1_249990-t26_1-p1	Microtubule-binding protein, putative(predict) GN=TGGT1_249990	TGGT1_249990	1.553	0.000616561	Up	40	25	226	25	92.7	1.35909e+08	1.72903e+08	1.80909e+08	1.61526e+08	2.47212e+08	2.55264e+08	2.35868e+08	2.69463e+08	0.711	0.903	0.95	0.838	1.299	1.345	1.241	1.399	mitochondria
TGGT1_250690-t26_1-p1	zinc finger (CCCH type) motif-containing protein GN=TGGT1_250690	TGGT1_250690	2.321	0.0116963	Up	2	5	8	5	367.8	2.65261e+06	2.98068e+06	2.15245e+06	1.06315e+06	4.15847e+06	4.6004e+06	5.18398e+06	6.55083e+06	0.851	0.954	0.692	0.338	1.339	1.485	1.672	2.085	nucleus									S	KOG1595	CCCH-type Zn-finger protein
TGGT1_250710-t26_1-p1	microneme protein MIC10 GN=TGGT1_250710	TGGT1_250710	0.62	0.000598901	Down	43	14	291	14	23.1	9.95361e+08	1.06323e+09	9.30463e+08	1.08217e+09	6.24987e+08	6.32449e+08	6.24576e+08	6.31878e+08	1.277	1.362	1.197	1.376	0.805	0.817	0.806	0.804	extracellular
TGGT1_250730-t26_1-p1	putative 60S ribosomal protein L7-B GN=TGGT1_250730	TGGT1_250730	0.506	0.0436647	Down	12	2	12	2	30.8	2.83162e+06	6.45902e+06	6.39705e+06	6.13493e+06	2.36318e+06	1.80281e+06	2.68523e+06	4.17571e+06	0.642	1.462	1.455	1.379	0.538	0.411	0.612	0.939	nucleus	K02937	RP-L7e; large subunit ribosomal protein L7e	map03010 Ribosome;						J	KOG3184	60S ribosomal protein L7
TGGT1_250810-t26_1-p1	ribosomal protein RPL35 GN=TGGT1_250810	TGGT1_250810	0.518	1.21419e-06	Down	8	2	74	2	20.1	2.81572e+08	2.5809e+08	2.62933e+08	2.72866e+08	1.43377e+08	1.26912e+08	1.39977e+08	1.44168e+08	1.348	1.233	1.262	1.295	0.689	0.611	0.674	0.685	mitochondria	K02918	RP-L35e; large subunit ribosomal protein L35e	map03010 Ribosome;						J	KOG3436	60S ribosomal protein L35
TGGT1_250940-t26_1-p1	hypothetical protein GN=TGGT1_250940	TGGT1_250940	3.461	6.13585e-07	Up	1	2	5	2	167.1	7.75699e+06	7.14324e+06	7.09255e+06	7.03983e+06	2.50933e+07	2.84427e+07	2.39331e+07	2.25509e+07	0.57	0.524	0.523	0.513	1.852	2.105	1.769	1.645	nucleus
TGGT1_251490-t26_1-p1	ACR, COG2135 domain-containing protein GN=TGGT1_251490	TGGT1_251490	1.92	0.000265005	Up	21	8	34	8	50.2	1.53928e+07	1.40795e+07	1.23256e+07	1.33603e+07	2.13077e+07	2.93341e+07	2.65649e+07	2.8342e+07	0.828	0.756	0.665	0.712	1.15	1.587	1.436	1.512	nucleus									S	KOG2618	Uncharacterized conserved protein
TGGT1_251730-t26_1-p1	Conserved oligomeric Golgi complex subunit 5(predict) GN=TGGT1_251730	TGGT1_251730	1.889	5.7202e-05	Up	17	19	137	19	159.5	4.50453e+07	5.24885e+07	4.05605e+07	4.37873e+07	8.86704e+07	8.2306e+07	9.15719e+07	7.96278e+07	0.794	0.923	0.717	0.765	1.568	1.46	1.622	1.392	plasma membrane
TGGT1_251760-t26_1-p1	putative subunit of proteaseome activator complex GN=TGGT1_251760	TGGT1_251760	0.661	0.000642336	Down	58	12	144	12	30.7	4.85913e+07	5.38111e+07	6.1395e+07	5.85303e+07	4.03262e+07	3.54886e+07	3.36442e+07	3.70001e+07	0.965	1.066	1.222	1.152	0.804	0.709	0.671	0.729	cytoplasm	K06697	PSME2; proteasome activator subunit 2 (PA28 beta)	map03050 Proteasome;	GO:0006464 cellular protein modification process; GO:0006508 proteolysis; GO:0006807 nitrogen compound metabolic process; GO:0007346 regulation of mitotic cell cycle; GO:0008152 metabolic process; GO:0009893 positive regulation of metabolic process; GO:0009894 regulation of catabolic process; GO:0009987 cellular process; GO:0010564 regulation of cell cycle process; GO:0010604 positive regulation …	GO:0000502 proteasome complex; GO:0005622 intracellular; GO:0005623 cell; GO:0005634 nucleus; GO:0005654 nucleoplasm; GO:0005737 cytoplasm; GO:0005829 cytosol; GO:0031974 membrane-enclosed lumen; GO:0031981 nuclear lumen; GO:0032991 protein-containing complex; GO:0043226 organelle; GO:0043227 membrane-bounded organelle; GO:0043229 intracellular organelle; GO:0043231 intracellular membrane-bounded…	GO:0008047 enzyme activator activity; GO:0016504 peptidase activator activity; GO:0030234 enzyme regulator activity; GO:0061133 endopeptidase activator activity; GO:0061134 peptidase regulator activity; GO:0061135 endopeptidase regulator activity; GO:0098772 molecular function regulator;			O	KOG4470	Proteasome activator subunit
TGGT1_251770-t26_1-p1	Putative transmembrane protein(predict) GN=TGGT1_251770	TGGT1_251770	1.984	2.7417e-06	Up	5	4	9	4	138.2	1.43496e+07	1.39634e+07	1.30626e+07	1.40103e+07	2.5788e+07	2.62496e+07	3.02012e+07	2.72078e+07	0.813	0.79	0.743	0.787	1.467	1.497	1.721	1.53	plasma membrane
TGGT1_251885-t26_1-p1	hypothetical protein GN=TGGT1_251885	TGGT1_251885	0.203	9.55616e-05	Down	24	5	27	5	24.1	8.75872e+06	9.29415e+06	1.19998e+07	8.21138e+06	2.7054e+06	1.31409e+06	1.6211e+06	2.08408e+06	1.311	1.389	1.802	1.218	0.407	0.198	0.244	0.31	mitochondria
TGGT1_275568-t26_1-p1	GPI transamidase subunit PIG-U protein GN=TGGT1_275568	TGGT1_275568	0.488	1.68341e-05	Down	18	8	59	8	60.9	1.68923e+07	1.64158e+07	1.3954e+07	1.67768e+07	8.29986e+06	7.81373e+06	6.95673e+06	8.08765e+06	1.338	1.298	1.108	1.317	0.66	0.623	0.554	0.635	plasma membrane	K05293	PIGU; GPI-anchor transamidase subunit U	map00563 Glycosylphosphatidylinositol (GPI)-anchor biosynthesis; map01100 Metabolic pathways;						S	KOG2552	Major facilitator superfamily permease - Cdc91p
TGGT1_276930-t26_1-p1	Chromosome III, complete sequence, related(predict) GN=TGGT1_276930	TGGT1_276930	1.793	2.05318e-07	Up	33	5	90	5	21.5	5.37515e+07	5.1823e+07	5.58683e+07	5.30484e+07	9.47788e+07	9.66721e+07	9.21547e+07	9.96176e+07	0.799	0.768	0.832	0.781	1.413	1.445	1.376	1.468	mitochondria
TGGT1_276970-t26_1-p1	Putative transmembrane protein(predict) GN=TGGT1_276970	TGGT1_276970	4.568	1.70243e-09	Up	10	4	35	4	78	6.04447e+06	5.56267e+06	5.55842e+06	5.82728e+06	2.49975e+07	2.68683e+07	2.66171e+07	2.61685e+07	0.46	0.422	0.424	0.439	1.908	2.056	2.034	1.974	extracellular,plasma membrane
TGGT1_276990-t26_1-p1	cytochrome b5 family heme/steroid binding domain-containing protein GN=TGGT1_276990	TGGT1_276990	2.361	2.96172e-05	Up	14	5	44	5	26.2	1.16439e+07	1.07945e+07	1.06285e+07	1.42235e+07	2.66379e+07	2.65337e+07	2.64105e+07	3.16926e+07	0.675	0.624	0.618	0.817	1.549	1.547	1.538	1.822	mitochondria	K17278						PF00173	Cytochrome b5-like Heme/Steroid binding domain	S	KOG1110	Putative steroid membrane receptor Hpr6.6/25-Dx
TGGT1_277080-t26_1-p1	microneme protein MIC5 GN=TGGT1_277080	TGGT1_277080	0.568	0.00013174	Down	54	7	182	7	19.9	4.43177e+08	4.86162e+08	5.01825e+08	5.15937e+08	2.38216e+08	2.96111e+08	3.03938e+08	2.63584e+08	1.215	1.33	1.379	1.401	0.655	0.817	0.837	0.717	extracellular
TGGT1_277870-t26_1-p1	hypothetical protein GN=TGGT1_277870	TGGT1_277870	0.433	0.00446134	Down	18	6	21	6	58	2.82757e+06	3.06691e+06	4.5968e+06	4.46175e+06	1.1698e+06	1.44089e+06	1.4861e+06	2.36e+06	0.942	1.02	1.536	1.474	0.391	0.483	0.498	0.78	nucleus
TGGT1_278130-t26_1-p1	hypothetical protein GN=TGGT1_278130	TGGT1_278130	2.065	6.3632e-05	Up	6	6	12	6	168	1.19779e+07	1.47991e+07	1.4918e+07	1.37118e+07	2.922e+07	2.8565e+07	2.44192e+07	3.18214e+07	0.642	0.792	0.802	0.729	1.573	1.542	1.316	1.693	nucleus
TGGT1_278250-t26_1-p1	Putative transmembrane protein(predict) GN=TGGT1_278250	TGGT1_278250	2.157	4.94872e-06	Up	11	6	21	6	75.8	1.80222e+07	1.95392e+07	2.16076e+07	2.1786e+07	4.04918e+07	4.36863e+07	4.51566e+07	4.45861e+07	0.665	0.72	0.8	0.797	1.5	1.623	1.675	1.633	extracellular
TGGT1_278365-t26_1-p1	Toxoplasma gondii family A protein GN=TGGT1_278365	TGGT1_278365	1.565	0.000241689	Up	15	4	43	4	36.7	6.8076e+06	7.75356e+06	6.87567e+06	7.71296e+06	1.15023e+07	1.0873e+07	1.16212e+07	1.14559e+07	0.731	0.831	0.74	0.821	1.239	1.175	1.254	1.22	extracellular
TGGT1_278390-t26_1-p1	Toxoplasma gondii family A protein GN=TGGT1_278390	TGGT1_278390	3.381	3.05426e-08	Up	12	3	21	3	38.8	2.81194e+07	3.18904e+07	3.02428e+07	2.89816e+07	1.06095e+08	9.87102e+07	9.76665e+07	9.91829e+07	0.541	0.612	0.584	0.553	2.049	1.911	1.889	1.893	extracellular
TGGT1_278490-t26_1-p1	Zn-finger, RING domain containing protein GN=TGGT1_278490	TGGT1_278490	2.129	7.02102e-06	Up	40	10	93	10	32.7	5.73963e+07	6.1713e+07	5.5684e+07	6.6654e+07	1.17071e+08	1.35354e+08	1.34986e+08	1.24442e+08	0.722	0.775	0.702	0.831	1.478	1.713	1.707	1.553	extracellular	K13125								A	KOG3039	Uncharacterized conserved protein
TGGT1_278640-t26_1-p1	MIZ/SP-RING zinc finger domain-containing protein GN=TGGT1_278640	TGGT1_278640	2.327	8.2724e-08	Up	3	3	5	3	185.2	8.70884e+06	9.6297e+06	8.64187e+06	8.99593e+06	2.08738e+07	2.15231e+07	2.02145e+07	2.07914e+07	0.67	0.74	0.667	0.686	1.612	1.667	1.563	1.587	nucleus							PF02891	MIZ/SP-RING zinc finger	K	KOG2169	Zn-finger transcription factor
TGGT1_278700-t26_1-p1	Putative transmembrane protein(predict) GN=TGGT1_278700	TGGT1_278700	0.603	0.0140449	Down	14	5	10	5	50.1	7.03973e+06	5.94524e+06	8.42492e+06	8.0671e+06	4.32049e+06	3.69325e+06	3.44608e+06	6.29088e+06	1.209	1.019	1.45	1.373	0.744	0.638	0.595	1.071	mitochondria
TGGT1_278890-t26_1-p1	Protein CASP(predict) GN=TGGT1_278890	TGGT1_278890	1.668	3.47336e-05	Up	13	10	23	10	119.2	5.74462e+06	6.04655e+06	6.47192e+06	5.95672e+06	9.83995e+06	9.07953e+06	1.09266e+07	1.04181e+07	0.786	0.825	0.888	0.808	1.351	1.25	1.502	1.414	cytoplasm									U	KOG0963	Transcription factor/CCAAT displacement protein CDP1
TGGT1_278940-t26_1-p1	HECT-domain (ubiquitin-transferase) domain-containing protein GN=TGGT1_278940	TGGT1_278940	2.873	0.00021997	Up	2	2	13	2	142.5	3.10292e+06	5.15919e+06	3.23472e+06	2.8176e+06	9.84678e+06	9.72566e+06	1.04953e+07	1.09269e+07	0.581	0.963	0.607	0.523	1.849	1.831	1.974	2.028	nucleus							PF00632	HECT-domain (ubiquitin-transferase)	H	KOG0940	Ubiquitin protein ligase RSP5/NEDD4
TGGT1_278960-t26_1-p1	Putative transmembrane protein(predict) GN=TGGT1_278960	TGGT1_278960	1.562	0.0021235	Up	31	11	173	11	58.3	4.23347e+07	4.48618e+07	3.61342e+07	3.67585e+07	6.31498e+07	6.15467e+07	7.19352e+07	5.24126e+07	0.873	0.924	0.748	0.752	1.308	1.278	1.492	1.073	plasma membrane
TGGT1_299780-t26_1-p1	Putative transmembrane protein(predict) GN=TGGT1_299780	TGGT1_299780	1.521	0.000512553	Up	21	10	94	10	59.2	3.46367e+07	4.07561e+07	4.50314e+07	4.05777e+07	6.61109e+07	6.10138e+07	5.88503e+07	5.80548e+07	0.749	0.879	0.976	0.869	1.434	1.327	1.278	1.245	plasma membrane
TGGT1_300000-t26_1-p1	ribosomal protein RPL18 GN=TGGT1_300000	TGGT1_300000	0.608	4.09802e-07	Down	33	7	156	7	21.2	9.30517e+08	9.48375e+08	9.95514e+08	9.72552e+08	5.69574e+08	6.04731e+08	5.81618e+08	5.73844e+08	1.152	1.171	1.236	1.193	0.708	0.753	0.724	0.705	nucleus	K02883	RP-L18e; large subunit ribosomal protein L18e	map03010 Ribosome;						J	KOG1714	60s ribosomal protein L18
TGGT1_300020-t26_1-p1	ATP-dependent metallopeptidase HflB subfamily protein GN=TGGT1_300020	TGGT1_300020	0.484	0.00044984	Down	14	10	55	10	108.2	1.27515e+07	1.18562e+07	1.52876e+07	1.55647e+07	7.02037e+06	6.49661e+06	6.15925e+06	7.06854e+06	1.172	1.088	1.409	1.418	0.648	0.601	0.569	0.645	mitochondria	K08955			GO:0006508 proteolysis; GO:0006807 nitrogen compound metabolic process; GO:0008152 metabolic process; GO:0009056 catabolic process; GO:0009057 macromolecule catabolic process; GO:0019538 protein metabolic process; GO:0030163 protein catabolic process; GO:0043170 macromolecule metabolic process; GO:0044238 primary metabolic process; GO:0071704 organic substance metabolic process; GO:1901564 organo…	GO:0005623 cell; GO:0005886 plasma membrane; GO:0016020 membrane; GO:0071944 cell periphery;	GO:0003824 catalytic activity; GO:0004176 ATP-dependent peptidase activity; GO:0005488 binding; GO:0005515 protein binding; GO:0008233 peptidase activity; GO:0008237 metallopeptidase activity; GO:0016462 pyrophosphatase activity; GO:0016787 hydrolase activity; GO:0016817 hydrolase activity, acting on acid anhydrides; GO:0016818 hydrolase activity, acting on acid anhydrides, in phosphorus-containi…	PF00004; PF01434	ATPase family associated with various cellular activities (AAA); Peptidase family M41	O	KOG0734	AAA+-type ATPase containing the peptidase M41 domain
TGGT1_300030-t26_1-p1	hypothetical protein GN=TGGT1_300030	TGGT1_300030	0.487	0.0112929	Down	10	8	31	8	98.2	1.11698e+07	8.43794e+06	7.16911e+06	9.92559e+06	6.61464e+06	3.67893e+06	2.72606e+06	4.78069e+06	1.449	1.092	0.933	1.276	0.861	0.48	0.355	0.615	nucleus
TGGT1_300200-t26_1-p1	histone H2AZ GN=TGGT1_300200	TGGT1_300200	2.123	1.28092e-07	Up	26	4	243	3	15.9	2.7133e+09	2.761e+09	2.65662e+09	2.56284e+09	5.3218e+09	5.80095e+09	5.66809e+09	5.82164e+09	0.768	0.78	0.754	0.719	1.513	1.653	1.613	1.636	nucleus	K11251						PF00125	Core histone H2A/H2B/H3/H4	B	KOG1757	Histone 2A
TGGT1_300330-t26_1-p1	GCFC domain-containing protein(predict) GN=TGGT1_300330	TGGT1_300330	2.401	5.39069e-08	Up	8	8	38	8	139.8	1.75667e+07	1.83493e+07	1.7294e+07	1.88802e+07	4.06094e+07	4.30032e+07	4.45202e+07	4.42268e+07	0.669	0.697	0.66	0.712	1.552	1.647	1.704	1.67	plasma membrane
TGGT1_307830-t26_1-p1	hypothetical protein GN=TGGT1_307830	TGGT1_307830	2.048	0.00769274	Up	13	3	10	3	24.1	4.10348e+06	2.90963e+06	2.74141e+06	4.35945e+06	7.15359e+06	7.15809e+06	7.00859e+06	7.4716e+06	0.81	0.573	0.542	0.853	1.417	1.421	1.39	1.462	cytoplasm,nucleus
TGGT1_307990-t26_1-p1	arrestin (or s-antigen), n-terminal domain-containing protein GN=TGGT1_307990	TGGT1_307990	0.608	0.00030177	Down	6	2	10	2	47.7	9.45491e+06	9.62093e+06	8.10642e+06	8.60653e+06	5.51376e+06	6.19838e+06	4.9982e+06	4.98258e+06	1.562	1.586	1.343	1.409	0.914	1.03	0.83	0.816	cytoplasm							PF00339; PF02752	Arrestin (or S-antigen), N-terminal domain; Arrestin (or S-antigen), C-terminal domain
TGGT1_308050-t26_1-p1	thioredoxin domain-containing protein GN=TGGT1_308050	TGGT1_308050	0.4	7.33051e-07	Down	43	7	43	7	22.6	2.19758e+07	2.32599e+07	2.31042e+07	2.29976e+07	8.62612e+06	8.88523e+06	1.0233e+07	8.68545e+06	1.242	1.312	1.31	1.289	0.489	0.505	0.581	0.487	cytoplasm							PF02114	Phosducin	CO	KOG1672	ATP binding protein
TGGT1_408760-t26_1-p1	toxoplasma gondii family A protein GN=TGGT1_408760	TGGT1_408760	1.877	0.000239607	Up	6	2	11	2	39	7.15898e+06	9.39511e+06	7.28724e+06	9.09137e+06	1.65833e+07	1.3575e+07	1.53427e+07	1.60676e+07	0.65	0.851	0.663	0.818	1.511	1.24	1.4	1.447	extracellular
TGGT1_200250-t26_1-p1	microneme protein MIC17A GN=TGGT1_200250	TGGT1_200250	0.453	3.45161e-06	Down	45	14	302	14	38.8	4.37215e+08	4.52133e+08	4.42112e+08	4.29967e+08	1.93119e+08	2.05703e+08	1.87516e+08	2.09403e+08	1.402	1.447	1.421	1.366	0.621	0.664	0.604	0.666	extracellular							PF00024; PF08277	PAN domain; PAN-like domain
TGGT1_318880-t26_1-p1	Putative transmembrane protein (Fragment)(predict) GN=TGGT1_318880	TGGT1_318880	0.647	0.00136858	Down	5	2	18	2	70.6	3.48295e+07	3.63266e+07	3.61171e+07	3.18437e+07	2.55125e+07	2.33865e+07	2.23538e+07	1.84365e+07	1.225	1.275	1.273	1.11	0.9	0.828	0.79	0.643	plasma membrane
TGGT1_292280-t26_1-p1	SAG-related sequence SRS36D GN=TGGT1_292280	TGGT1_292280	1.991	2.26022e-05	Up	28	7	50	7	39.1	2.39904e+07	2.98188e+07	2.7048e+07	2.79015e+07	5.24218e+07	5.52629e+07	5.8418e+07	4.95881e+07	0.713	0.884	0.806	0.821	1.563	1.652	1.744	1.461	extracellular	K14143	SAG; major surface antigen	map05145 Toxoplasmosis;
TGGT1_356400-t26_1-p1	cAMP-dependent protein kinase GN=TGGT1_356400	TGGT1_356400	0.475	0.00756484	Down	11	3	22	2	32	1.04758e+07	1.05325e+07	7.13575e+06	9.91691e+06	7.13738e+06	3.19838e+06	3.87038e+06	3.80432e+06	1.396	1.4	0.953	1.309	0.954	0.429	0.518	0.503	extracellular									T	KOG0192	Tyrosine kinase specific for activated (GTP-bound) p21cdc42Hs
TGGT1_308093-t26_1-p1	rhoptry kinase family protein (incomplete catalytic triad) GN=TGGT1_308093	TGGT1_308093	2.316	0.000763612	Up	11	4	11	4	45.7	2.52495e+06	2.7061e+06	2.4779e+06	1.72037e+06	5.09953e+06	6.89549e+06	4.87697e+06	4.88199e+06	0.751	0.804	0.739	0.507	1.523	2.065	1.459	1.441	mitochondria
TGGT1_411760-t26_1-p1	actin GN=TGGT1_411760	TGGT1_411760	2.326	2.23904e-08	Up	44	11	576	10	32	1.70059e+09	1.69582e+09	1.61223e+09	1.79173e+09	3.85105e+09	4.01342e+09	3.97977e+09	3.91069e+09	0.729	0.726	0.693	0.762	1.658	1.732	1.716	1.664	cytoskeleton				GO:0006996 organelle organization; GO:0007010 cytoskeleton organization; GO:0007015 actin filament organization; GO:0009653 anatomical structure morphogenesis; GO:0009987 cellular process; GO:0010927 cellular component assembly involved in morphogenesis; GO:0014866 skeletal myofibril assembly; GO:0016043 cellular component organization; GO:0022607 cellular component assembly; GO:0030029 actin fil…	GO:0005622 intracellular; GO:0005623 cell; GO:0005856 cytoskeleton; GO:0005884 actin filament; GO:0015629 actin cytoskeleton; GO:0043226 organelle; GO:0043228 non-membrane-bounded organelle; GO:0043229 intracellular organelle; GO:0043232 intracellular non-membrane-bounded organelle; GO:0099080 supramolecular complex; GO:0099081 supramolecular polymer; GO:0099512 supramolecular fiber; GO:0099513 p…	GO:0005198 structural molecule activity; GO:0005200 structural constituent of cytoskeleton;			Z	KOG0676	Actin and related proteins
TGGT1_302000C-t26_1-p1	putative chaperone clp GN=TGGT1_302000C	TGGT1_302000C	3.471	0.00640692	Up	4	2	2	2	65.8		713599		588049	2.65404e+06	2.0597e+06	1.44827e+06	2.82724e+06		0.505		0.413	1.887	1.468	1.031	1.987	cytoplasm							PF07724	AAA domain (Cdc48 subfamily)	O	KOG1051	Chaperone HSP104 and related ATP-dependent Clp proteases
