# Supplementary material for: Metabolic flexibilities and vulnerabilities in the pentose phosphate pathway of the zoonotic pathogen Toxoplasma gondii
Source: PLoS Pathog. 2022 Sep 19;18(9):e1010864. doi: 10.1371/journal.ppat.1010864 (PMC9521846; doi:10.1371/journal.ppat.1010864)
Supplement: S6 Table — (XLSX) [file ppat.1010864.s014.xlsx]

## Sheet: Fractional isotopologue abundan
Metabolite name	Tg6PGDH2-cKD-1	Tg6PGDH2-cKD-2	Tg6PGDH2-cKD-3	Tg6PGDH2-cKD-4	Δ6pgdh2-1	Δ6pgdh2-2	Δ6pgdh2-3	Δ6pgdh2-4
R5P-m0	0.488279	0.439547	0.453656	0.506377	0.600556	0.567623	0.58132	0.628757
R5P-m1	0.202778	0.238612	0.265485	0.212238	0.144386	0.148161	0.131742	0.133539
R5P-m2	0.178031	0.199062	0.167034	0.158156	0.135281	0.17805	0.150116	0.126905
R5P-m3	0.0689305	0.0857394	0.0603645	0.0582249	0.0594098	0.054422	0.0639244	0.0564015
R5P-m4	0.0619812	0.0370404	0.0534602	0.0630761	0.0603676	0.0517442	0.072897	0.0543969
R5P-m5	0	0	0	0.00192859	0	0	0	0
Xu5P-m0	0.435159	0.639366	0.584235	0.503702	0.60139	0.726566	0.585784	0.685137
Xu5P-m1	0.318675	0.360634	0.244168	0.2254	0.110803	0.00590819	0.178373	0.123356
Xu5P-m2	0.246166	0	0.171597	0.247592	0.250746	0.176947	0.235844	0.191507
Xu5P-m3	0	0	0	0.0233072	0.0156959	0.045611	0	0
Xu5P-m4	0	0	0	0	0.0213647	0.0449672	0	0
Xu5P-m5	0	0	0	0	0	0	0	0
Ru5P-m0	0.502478	0.440804	0.474631	0.544782	0.621819	0.66066	0.671908	0.700336
Ru5P-m1	0.230968	0.302084	0.222821	0.192317	0.125318	0.110618	0.129624	0.13592
Ru5P-m2	0.173911	0.148365	0.179886	0.151169	0.136442	0.150428	0.154938	0.0735414
Ru5P-m3	0.0257845	0.0109703	0.0671775	0.0528865	0.0642727	0.0284727	0	0.0395918
Ru5P-m4	0.0668588	0.0573142	0.0554837	0.0588453	0.0521481	0.0498216	0.0435299	0.0506113
Ru5P-m5	0	0.0404632	0	0	0	0	0	0
