# Supplementary material for: Metabolic flexibilities and vulnerabilities in the pentose phosphate pathway of the zoonotic pathogen Toxoplasma gondii
Source: PLoS Pathog. 2022 Sep 19;18(9):e1010864. doi: 10.1371/journal.ppat.1010864 (PMC9521846; doi:10.1371/journal.ppat.1010864)
Supplement: S7 Table — (XLSX) [file ppat.1010864.s015.xlsx]

## Sheet: Fractional isotopologue abundan
Metabolite name	TgRPI-cKD-1	TgRPI-cKD-2	TgRPI-cKD-3	TgRPI-cKD-4	TgRPI-cKD-5	Δrpi-1	Δrpi-2	Δrpi-3	Δrpi-4	Δrpi-5
R5P-m0	0.560538	0.583444	0.566746	0.539825	0.538173	0.644999	0.635744	0.729252	0.753103	0.579579
R5P-m1	0.146475	0.163634	0.155469	0.166284	0.193189	0.201746	0.204693	0.141301	0.0965279	0.225182
R5P-m2	0.150191	0.127893	0.147811	0.166314	0.130833	0.0755626	0.0777685	0.0836133	0.112727	0.100917
R5P-m3	0.0660323	0.050044	0.0711102	0.0576478	0.0820039	0.0572687	0.0605514	0.0375179	0.0305873	0.0731583
R5P-m4	0.0767635	0.0747085	0.0571301	0.0693118	0.0544663	0.0204243	0.021243	0.00831581	0.00705507	0.0211628
R5P-m5	0	0.000276303	0.00173475	0.000617063	0.0013356	0	0	0	0	0
