# Supplementary material for: Metabolic flexibilities and vulnerabilities in the pentose phosphate pathway of the zoonotic pathogen Toxoplasma gondii
Source: PLoS Pathog. 2022 Sep 19;18(9):e1010864. doi: 10.1371/journal.ppat.1010864 (PMC9521846; doi:10.1371/journal.ppat.1010864)
Supplement: S8 Table — (XLSX) [file ppat.1010864.s016.xlsx]

## Sheet: Fractional isotopologue abundan
Metabolite name	TgRPI-cKD-1	TgRPI-cKD-2	TgRPI-cKD-3	TgRPI-cKD-4	TgRPI-cKD-5	Δrpi-1	Δrpi-2	Δrpi-3	Δrpi-4	Δrpi-5
Ru5P-m0	0.517741	0.395443	0.760145	0.867158	0.857419	0.313934	0.275722	0.368713	0.197469	0.612502
Ru5P-m1	0	0	0	0	0	0	0	0	0.113364	0
Ru5P-m2	0	0	0	0	0	0	0.0185404	0	0.00395661	0
Ru5P-m3	0	0	0	0	0	0	0	0	0	0
Ru5P-m4	0	0	0	0	0	0	0.104137	0.149345	0.124229	0.0285859
Ru5P-m5	0.482259	0.604557	0.239855	0.132842	0.142581	0.686066	0.6016	0.481942	0.560981	0.358912
Xu5P-m0	0.333289	0.35078	0.409386	0.453084	0.570018	0.128774	0.157506	0.130336	0.138277	0.253151
Xu5P-m1	0	0	0	0	0	0.0793869	0.0579911	0.074667	0.105348	0.0534864
Xu5P-m2	0	0	0	0	0	0.00176861	0.0117683	0.00378793	0.00178343	0.00561346
Xu5P-m3	0.0534999	0.0545206	0.0418127	0.0214153	0.0365419	0.00662836	0.0157916	0.017245	0.0130965	0.0130068
Xu5P-m4	0	0	0	0	0	0.188608	0.170741	0.161142	0.212691	0.133935
Xu5P-m5	0.613211	0.594699	0.548802	0.525501	0.39344	0.594835	0.586203	0.612822	0.528805	0.540807
