# Supplementary material for: Metabolic flexibilities and vulnerabilities in the pentose phosphate pathway of the zoonotic pathogen Toxoplasma gondii
Source: PLoS Pathog. 2022 Sep 19;18(9):e1010864. doi: 10.1371/journal.ppat.1010864 (PMC9521846; doi:10.1371/journal.ppat.1010864)
Supplement: S9 Table — (XLSX) [file ppat.1010864.s017.xlsx]

## Sheet: Fractional isotopologue abundan
Metabolite name	TgRPI-cKD-1	TgRPI-cKD-2	TgRPI-cKD-3	TgRPI-cKD-4	TgRPI-cKD-5	TgRPI-cKD+Rapa4d-1	TgRPI-cKD+Rapa4d-2	TgRPI-cKD+Rapa4d-3	TgRPI-cKD+Rapa4d-4	TgRPI-cKD+Rapa4d-5
6-Phosphogluconate-m0	0.39256	0.247807	0.239136	0.190845	0.198426	0.141279	0.160978	0.160691	0.16034	0.19125
6-Phosphogluconate-m1	0	0	0	0	0	0	0	0	0	0
6-Phosphogluconate-m2	0	0	0	0	0	0	0	0	0	0
6-Phosphogluconate-m3	0	0	0	0	0	0	0	0	0	0
6-Phosphogluconate-m4	0	0	0	0	0	0	0	0	0	0
6-Phosphogluconate-m5	0.0246282	0.0480862	0.0338925	0.0268094	0.035076	0	0	0	0	0
6-Phosphogluconate-m6	0.582812	0.704106	0.726972	0.782345	0.766498	0.858721	0.839022	0.839309	0.83966	0.80875
Sedoheptulose-7-phosphate-m0	0.687609	0.129787	0.47418	0.301041	0.317975	0.52593	0.771602	0.521846	0.927091	0.666202
Sedoheptulose-7-phosphate-m1	0	0	0	0	0	0	0	0	0	0
Sedoheptulose-7-phosphate-m2	0	0	0	0	0	0	0	0	0	0
Sedoheptulose-7-phosphate-m3	0	0	0	0	0	0	0	0	0	0
Sedoheptulose-7-phosphate-m4	0	0	0	0	0	0	0	0	0	0
Sedoheptulose-7-phosphate-m5	0	0	0	0	0	0	0	0	0	0
Sedoheptulose-7-phosphate-m6	0	0	0	0	0	0	0	0	0	0
Sedoheptulose-7-phosphate-m7	0.312391	0.870213	0.52582	0.698959	0.682025	0.47407	0.228398	0.478154	0.0729086	0.333798
Glucose-6-phosphate-m0	0.234449	0.165336	0.16854	0.172428	0.18819	0.217287	0.217598	0.156451	0.200805	0.17285
Glucose-6-phosphate-m1	0.0105695	0	0	0	0	0	0	0	0	0
Glucose-6-phosphate-m2	0.0169733	0	0	0.0325268	0.0328439	0.00499924	0	0.00340839	0.0173396	0.00368164
Glucose-6-phosphate-m3	0.114375	0	0.0346114	0	0	0.0690893	0.0102341	0.0142995	0	0.0406756
Glucose-6-phosphate-m4	0.0360697	0.0735035	0.0132148	0.0214719	0.0283133	0.00991411	0	0	0.0323544	0.00869696
Glucose-6-phosphate-m5	0.0520451	0	0.0535689	0	0	0.0481318	0.0183196	0.0406748	0	0.0413455
Glucose-6-phosphate-m6	0.535518	0.761161	0.730064	0.773574	0.750653	0.650578	0.753848	0.785166	0.749501	0.73275
Fructose-1,6-bisphosphate-m0	0.396057	0.281081	0.232578	0.180462	0.172741	0.188677	0.134808	0.148535	0.144155	0.113206
Fructose-1,6-bisphosphate-m1	0	0	0	0	0	0	0	0	0	0
Fructose-1,6-bisphosphate-m2	0	0	0	0	0	0	0	0	0	0
Fructose-1,6-bisphosphate-m3	0.0808113	0.0668592	0.0216152	0.0271196	0.023942	0.0818149	0.034272	0.0162063	0	0.00687769
Fructose-1,6-bisphosphate-m4	0.029843	0.0254082	0.0466149	0.0445218	0.0395553	0	0.0106609	0	0.0356222	0.0355186
Fructose-1,6-bisphosphate-m5	0.00565365	0.0293168	0.00705743	0.00648556	0.017195	0	0	0	0	0
Fructose-1,6-bisphosphate-m6	0.487635	0.597335	0.692134	0.741411	0.746566	0.729508	0.820259	0.835259	0.820223	0.844398
Glyceraldehyde-3-phosphate-m0	0.418903	0.255362	0.212707	0.230094	0.254019	0.215917	0.219008	0.13588	0.134377	0.249137
Glyceraldehyde-3-phosphate-m1	0	0	0	0	0	0	0	0	0	0
Glyceraldehyde-3-phosphate-m2	0	0	0	0	0	0	0	0	0	0
Glyceraldehyde-3-phosphate-m3	0.581097	0.744638	0.787293	0.769906	0.745981	0.784083	0.780992	0.86412	0.865623	0.750863
Pyruvate-m0	0.335648	0.146655	0.144244	0.119736	0.120616	0.224543	0.140342	0.179151	0.132142	0.17729
Pyruvate-m1	0.0193141	0.0110488	0.00175183	0.00811527	0.00474817	0.018739	0.00213454	0.00609832	0.00290295	0.00725949
Pyruvate-m2	0.0120975	0.0295367	0.0272671	0.0244225	0.027955	0.021479	0.0235228	0.0243139	0.0225776	0.0276599
Pyruvate-m3	0.632941	0.812759	0.826737	0.847726	0.846681	0.735239	0.834001	0.790436	0.842378	0.787791
Lactate-m0	0.353457	0.37428	0.159125	0.194998	0.194054	0.251477	0.312899	0.175522	0.15637	0.1709
Lactate-m1	0.0235671	0.00911383	0.012472	0.0133552	0.0131445	0.016105	0.00916962	0.0116464	0.00942866	0.0141192
Lactate-m2	0.0427418	0.0284845	0.0388392	0.0375856	0.0385554	0.0405668	0.0305004	0.0416138	0.0375292	0.0450637
Lactate-m3	0.580234	0.588121	0.789564	0.754061	0.754246	0.691851	0.647431	0.771218	0.796673	0.769917
