# Supplementary material for: Metabolic flexibilities and vulnerabilities in the pentose phosphate pathway of the zoonotic pathogen Toxoplasma gondii
Source: PLoS Pathog. 2022 Sep 19;18(9):e1010864. doi: 10.1371/journal.ppat.1010864 (PMC9521846; doi:10.1371/journal.ppat.1010864)
Supplement: S10 Table — (XLSX) [file ppat.1010864.s018.xlsx]

## Sheet: Fractional isotopologue abundan
Metabolite name	RH Δku80-1	RH Δku80-2	RH Δku80-3	RH Δku80-4	RH Δku80-5	Δg6ph1Δg6pdh2-1	Δg6ph1Δg6pdh2-2	Δg6ph1Δg6pdh2-3	Δg6ph1Δg6pdh2-4	Δg6ph1Δg6pdh2-5
Glucose 6-phosphate-m0	0.484296	0.0871876	0.106958	0.113722	0.0495431	0.237555	0.08005	0.0522839	0.0810461	0.107714
Glucose 6-phosphate-m1	0.0210771	0	0.00659194	0.00355438	0.000559247	0.018747	0	0.00116757	0.00317159	0
Glucose 6-phosphate-m2	0.0228493	0.000371882	0.0143255	0.0153508	0.0118213	0.0265556	0.00555918	0.0121799	0.0140106	0.0103174
Glucose 6-phosphate-m3	0.136703	0.0535193	0.102381	0.0836306	0.0554807	0.162076	0.0405195	0.0553043	0.0797783	0.082113
Glucose 6-phosphate-m4	0.0242981	0.0218027	0.0273446	0.0312708	0.0317682	0.0319672	0.0244392	0.0312271	0.0273893	0.0378135
Glucose 6-phosphate-m5	0.0303074	0.0606715	0.0632697	0.0704476	0.0744559	0.056289	0.0642266	0.0702804	0.0681146	0.0691574
Glucose 6-phosphate-m6	0.280469	0.776447	0.679128	0.682024	0.776371	0.466811	0.785206	0.777557	0.72649	0.692885
fructose-1,6-bisphosphate-m0	0.896859	0.912145	0.822031	0.834823	0.779102	0.73781	0.650057	0.563547	0.383686	0.552069
fructose-1,6-bisphosphate-m1	0	0	0	0	0	0	0	0	0	0
fructose-1,6-bisphosphate-m2	0	0	0	0	0	0	0	0	0	0
fructose-1,6-bisphosphate-m3	0	0	0	0	0	0	0	0	0	0
fructose-1,6-bisphosphate-m4	0	0	0	0	0	0	0	0	0	0
fructose-1,6-bisphosphate-m5	0	0	0	0	0	0	0	0	0	0
fructose-1,6-bisphosphate-m6	0.103141	0.0878553	0.177969	0.165177	0.220898	0.26219	0.349943	0.436453	0.616314	0.447931
3-Phosphoglyceric acid-m0	0.360281	0.342762	0.169837	0.154194	0.0910072	0.245981	0.170924	0.112699	0.147825	0.123387
3-Phosphoglyceric acid-m1	0.0187634	0	0.006104	0.00887036	0.00843527	0.0084198	0.000832916	0.00152725	0.00891779	0.0150051
3-Phosphoglyceric acid-m2	0.0207225	0.0228462	0.0293999	0.0402303	0.0315099	0.0187022	0.0279054	0.0279262	0.0339643	0.0445291
3-Phosphoglyceric acid-m3	0.600233	0.634391	0.794659	0.796705	0.869048	0.726897	0.800338	0.857848	0.809293	0.817079
2-Phosphoglyceric acid-m0	0.386802	0.332978	0.176131	0.180709	0.0978877	0.270235	0.155677	0.114089	0.155641	0.133134
2-Phosphoglyceric acid-m1	0.00259605	0	0.00169643	0.00151659	0.000693581	0.00578536	0.00452907	0	0	0.0119201
2-Phosphoglyceric acid-m2	0.00803679	0	0.00912909	0.0264107	0.018412	0.0128726	0.027795	0.0163895	0.0188925	0.0365784
2-Phosphoglyceric acid-m3	0.602565	0.667022	0.813043	0.791363	0.883007	0.711107	0.811999	0.869522	0.825467	0.818368
Pyruvic acid-m0	0.376847	0.482914	0.662337	0.57822	0.312593	0.363607	0.19825	0.309505	0.407994	0.489661
Pyruvic acid-m1	0.00697505	0	0	0	0.00179691	0.00947189	0.00386706	0.00324488	0.000218406	0.00447213
Pyruvic acid-m2	0.0231326	0.0191031	0.0129146	0.0100863	0.0284665	0.0277138	0.0298063	0.0281234	0.0221714	0.0185108
Pyruvic acid-m3	0.593045	0.497982	0.324749	0.411694	0.657143	0.599208	0.768077	0.659127	0.569616	0.487356
Lactic acid-m0	0.501834	0.214059	0.293725	0.259389	0.187521	0.346817	0.144641	0.247363	0.255909	0.185012
Lactic acid-m1	0.0225317	0.0113622	0.0162894	0.0172951	0.0123184	0.0198619	0.00883735	0.0118563	0.0140767	0.0144877
Lactic acid-m2	0.0382657	0.0418835	0.043641	0.0470425	0.0442251	0.0430548	0.0415668	0.040383	0.0422836	0.0456136
Lactic acid-m3	0.437369	0.732696	0.646345	0.676274	0.755936	0.590266	0.804955	0.700398	0.687731	0.754886
Ru5P/Xu5P-m0	0.196494	0.780247	0.165323	0.0441532	0	0.526409	0.257954	0.128736	0.324756	0.223956
Ru5P/Xu5P-m1	0	0	0	0	0	0	0	0	0	0
Ru5P/Xu5P-m2	0.175739	0	0	0	2.59646e-17	0	0	0.0261356	0	0.0151471
Ru5P/Xu5P-m3	0.194236	0	0	0	0	0	0.01052	0.0266103	0	0
Ru5P/Xu5P-m4	0	0	0	0	2.21217e-18	0	0	0	0	0
Ru5P/Xu5P-m5	0.43353	0.219753	0.834677	0.955847	1	0.473591	0.731526	0.818518	0.675244	0.760897
Ribose-5-phosphate -m0	0.653056	0.720874	0.234029	0.219318	0.108677	0.542008	0.321815	0.153245	0.252571	0.277558
Ribose-5-phosphate -m1	0	0	0	0	0.0112056	0	0	0	0	0
Ribose-5-phosphate -m2	0.0278641	0	0.0203675	0.0203943	0.0192733	0	0	0.0153783	0.0224279	0
Ribose-5-phosphate -m3	0	0	0.0220226	0	0.0322715	0.0372871	0	0.0116044	0.0494055	0.0235408
Ribose-5-phosphate -m4	0	0	0.0418123	0.0693387	0.0805594	0.00825761	0.0141659	0.0510202	0.0488368	0.053924
Ribose-5-phosphate -m5	0.319079	0.279126	0.681769	0.690949	0.748014	0.412448	0.664019	0.768752	0.626759	0.644977
Sedoheptulose 7-phosphate-m0	0.338419	0.0529265	0.0470863	0.049092	0.022198	0.169468	0.0368946	0.0240968	0.0439565	0.0472573
Sedoheptulose 7-phosphate-m1	0.0636368	0	0.0129636	0.00788476	0.00403045	0.0431546	0.00286001	0.00680121	0.0115083	0.00965538
Sedoheptulose 7-phosphate-m2	0	0	0	0	0	0	0	0	0	0
Sedoheptulose 7-phosphate-m3	0.134713	0.0530762	0.080414	0.0718872	0.0569075	0.116284	0.0496759	0.0537876	0.061543	0.0724044
Sedoheptulose 7-phosphate-m4	0.0968264	0.0516059	0.0978286	0.0907065	0.072862	0.110639	0.0504913	0.0681653	0.087154	0.0772844
Sedoheptulose 7-phosphate-m5	0.0504181	0.05434	0.0566683	0.064199	0.058334	0.0652088	0.0605683	0.0723208	0.062812	0.0651976
Sedoheptulose 7-phosphate-m6	0.0655698	0.106404	0.103335	0.108323	0.120632	0.0912254	0.102811	0.115044	0.110473	0.110555
Sedoheptulose 7-phosphate-m7	0.250416	0.681648	0.601704	0.607908	0.665036	0.40402	0.696699	0.659784	0.622553	0.617646
Erythrose 4-phosphate-m0	2.27438e-17	5.36475e-17	1.27028e-17	7.45274e-17	5.68256e-17	4.09217e-17	1.5117e-17	3.36832e-17	8.50892e-18	5.51854e-17
Erythrose 4-phosphate-m1	5.86978e-17	1.41114e-16	3.23778e-17	1.97455e-16	1.49681e-16	1.07024e-16	3.87203e-17	8.77228e-17	2.15273e-17	1.45305e-16
Erythrose 4-phosphate-m2	0	0	0	0	0	0	0	0	0	0
Erythrose 4-phosphate-m3	4.4712e-17	1.10106e-16	2.4411e-17	1.55988e-16	1.17493e-16	8.35301e-17	3.05581e-17	6.8351e-17	1.63841e-17	1.1491e-16
Erythrose 4-phosphate-m4	1	1	1	1	1	1	1	1	1	1
Citric acid-m0	0.220092	0.115052	0.0753153	0.0524359	0.0293801	0.135946	0.119562	0.0454566	0.0777897	0.0535297
Citric acid-m1	0.0882398	0.0206767	0.0240874	0.0184138	0.00850302	0.0394667	0.0081913	0.0118824	0.0131519	0.0102779
Citric acid-m2	0.180105	0.0870384	0.0954274	0.0758886	0.0557968	0.122836	0.0729467	0.0777798	0.0856639	0.0789936
Citric acid-m3	0.114956	0.0546269	0.073067	0.0598618	0.048682	0.108226	0.0455458	0.0584599	0.0702008	0.0638258
Citric acid-m4	0.185621	0.183641	0.177016	0.173846	0.147653	0.200703	0.135861	0.171961	0.174343	0.16658
Citric acid-m5	0.0947288	0.19968	0.206992	0.208983	0.23646	0.151349	0.260414	0.231331	0.234553	0.231503
Citric acid-m6	0.116258	0.339285	0.348095	0.410571	0.473525	0.241474	0.357479	0.40313	0.344298	0.39529
cis-Aconitic acid-m0	0.332011	0.164892	0.0957102	0.086779	0.0320972	0.165191	0.136646	0.0554879	0.0842334	0
cis-Aconitic acid-m1	0	0	0	0	0	0	0	0	0	3.21982e-16
cis-Aconitic acid-m2	0.213532	0.0259884	0.0741022	0.0293564	0.0357555	0.128554	0.0413555	0.0527697	0.048745	0.054626
cis-Aconitic acid-m3	0.14172	0.0371152	0.0679003	0.05979	0.0396512	0.104141	0.0319416	0.0352109	0.0459648	0.0470604
cis-Aconitic acid-m4	0.145367	0.140973	0.165384	0.147237	0.134287	0.208443	0.111602	0.156878	0.183696	0.173689
cis-Aconitic acid-m5	0.0671171	0.187324	0.216396	0.213904	0.237034	0.185861	0.303157	0.251417	0.264715	0.255315
cis-Aconitic acid-m6	0.100252	0.443708	0.380507	0.462934	0.521176	0.20781	0.375299	0.448236	0.372646	0.46931
Succinic acid-m0	0.2791	0.38267	0.273919	0.180704	0.155901	0.215895	0.239327	0.366369	0.283645	0.145794
Succinic acid-m1	0.056597	0.00148344	0	0.00499377	0.00648616	0.0261687	0.00367988	0	0.0101341	0.00975147
Succinic acid-m2	0.0932925	0.0408711	0.0255754	0.0614723	0.0532196	0.0782695	0.0869753	0.0192452	0.0606449	0.0782109
Succinic acid-m3	0.101953	0.100724	0.0427028	0.0796499	0.110178	0.129217	0.20827	0.0311375	0.129652	0.152484
Succinic acid-m4	0.469057	0.474251	0.657803	0.67318	0.674215	0.55045	0.461748	0.583249	0.515924	0.61376
Fumaric acid-m0	0.49114	0.657965	0.358594	0.405547	0.21332	0.398455	0.31892	0.281634	0.268405	0.222138
Fumaric acid-m1	0.0953602	0	0	0	0	0.0230806	0.00452038	0	0.0104697	0.00308807
Fumaric acid-m2	0.110318	0.027358	0.0899306	0.0539033	0.0620259	0.105816	0.0720234	0.103367	0.0698789	0.0754038
Fumaric acid-m3	0.150015	0.120415	0.158207	0.17068	0.254461	0.189159	0.295804	0.186477	0.283413	0.257243
Fumaric acid-m4	0.153166	0.194262	0.393269	0.369869	0.470193	0.283488	0.308733	0.428522	0.367833	0.442127
Malic acid-m0	0.470736	0.71066	0.254462	0.332685	0.179391	0.311826	0.371384	0.250894	0.275228	0.206647
Malic acid-m1	0.0792	0.002358	0.0282163	0.0258414	0.0215838	0.0520772	0.0136955	0.0193175	0.0272139	0.0249348
Malic acid-m2	0.0929131	0.0260767	0.0980853	0.0654301	0.0662959	0.101954	0.0690571	0.0974987	0.0793023	0.0729567
Malic acid-m3	0.187635	0.105033	0.222725	0.219608	0.26854	0.242857	0.273327	0.207455	0.295333	0.286694
Malic acid-m4	0.169516	0.155872	0.396512	0.356435	0.464189	0.291285	0.272537	0.424835	0.322922	0.408767
Oxoglutaric acid-m0	0.278541	0.0964644	0.0890975	0.0272221	0.0433153	0.105599	0.134197	0.0946331	0.0957832	0.0767151
Oxoglutaric acid-m1	0.11689	0.00649786	0.00291045	0	0	0.0324259	0.00528325	0.00191608	0.00540482	0
Oxoglutaric acid-m2	0.207082	0.0683917	0.0557522	0.0156065	0.0239223	0.0984136	0.0835082	0.0786164	0.0768314	0.044993
Oxoglutaric acid-m3	0.176298	0.0889924	0.0764268	0.0557447	0.0568513	0.12094	0.0769587	0.08258	0.0932199	0.059598
Oxoglutaric acid-m4	0	0.349085	0.499434	0.573996	0.502474	0.394952	0.332557	0.363747	0.378446	0.440594
Oxoglutaric acid-m5	0.221189	0.390569	0.276379	0.327431	0.373437	0.247669	0.367495	0.378507	0.350315	0.3781
gamma-Aminobutyric acid-m0	0.846791	0.841369	0.862372	0.868297	0.856146	0.842811	0.83069	0.867427	0.878805	0.850936
gamma-Aminobutyric acid-m1	0.00459295	0.00422297	0	0.00326954	0.000817859	0.00327626	0	0.0018961	0	0.000924639
gamma-Aminobutyric acid-m2	0.00596833	0.0148204	0.00465413	0.00286858	0.00209653	0.0136653	0.0248413	0.0120536	0.0043029	0.00984725
gamma-Aminobutyric acid-m3	0.118294	0.115014	0.11516	0.108194	0.119697	0.111225	0.124706	0.0987032	0.103662	0.124297
gamma-Aminobutyric acid-m4	0.0243539	0.0245737	0.0178143	0.0173713	0.0212429	0.0290226	0.0197634	0.0199199	0.0132308	0.0139951
