# Supplementary material for: Metabolic flexibilities and vulnerabilities in the pentose phosphate pathway of the zoonotic pathogen Toxoplasma gondii
Source: PLoS Pathog. 2022 Sep 19;18(9):e1010864. doi: 10.1371/journal.ppat.1010864 (PMC9521846; doi:10.1371/journal.ppat.1010864)
Supplement: S11 Table — (XLSX) [file ppat.1010864.s019.xlsx]

## Sheet: Table S11 Summary
Description of tables in the file (Table S11)
S11.1	The raw mass spectral data related to Figure 7A-C
S11.2	The raw mass spectral data related to Figure 7D
S11.3	The raw mass spectral data related to Figure 7E
S11.4	The raw mass spectral data related to Figure 7F
S11.5	The raw mass spectral data related to Figure S5

## Sheet: Table S11.1
Metabolite name	Tg6PGDH2-cKD-1	Tg6PGDH2-cKD-2	Tg6PGDH2-cKD-3	Tg6PGDH2-cKD-4	Δ6pgdh2-1	Δ6pgdh2-2	Δ6pgdh2-3	Δ6pgdh2-4
R5P-m0	13378.7	5943.75	8113.2	11748	26446.6	16015.3	13469.4	14494.5
R5P-m1	7931.57	4290.18	6203.45	7010.43	11004.2	6997.29	5416.67	5620.26
R5P-m2	6385.47	3497.35	4128.62	4987.71	8100.1	6405.51	4548.07	4025.31
R5P-m3	2967.68	1756.96	1782.41	2190.94	3970.89	2588.47	2241.91	1974.25
R5P-m4	2287.62	816.21	1283.29	1877.51	3406.97	1982.13	2157.63	1649.89
R5P-m5	0	0	175.313	314.964	447.459	0	0	0
Xu5P-m0	1874.18	920.525	1663.76	3779.53	7301.8	5851.82	4210.41	3836.56
Xu5P-m1	1714.52	703.495	992.071	2363.45	2623.58	1060.87	2028.4	1364.53
Xu5P-m2	1412.56	0	691.542	2315.46	3599.11	1678.51	2149.02	1382.91
Xu5P-m3	0	0	0	559.53	749.883	629.538	0	0
Xu5P-m4	0	0	0	0	419.461	492.643	0	0
Xu5P-m5	0	0	0	0	0	0	0	0
Ru5P-m0	9495.77	4542.09	6729.25	9963.8	16125.1	12647.4	10330.7	10840.9
Ru5P-m1	6055.43	3932.47	4357.91	5279.84	6075.66	4329.39	3802.6	4002.95
Ru5P-m2	4421.82	2239.19	3370.55	3766.97	4739.26	3753.36	3141.34	1905.7
Ru5P-m3	1212.54	484.046	1522.98	1599.63	2461.57	1143.91	477.404	935.286
Ru5P-m4	1553.54	702.011	1084.15	1404.95	1832.07	1211.07	808.165	978.949
Ru5P-m5	0	540.765	0	0	0	0	0	0

## Sheet: Table S11.2
Metabolite name	TgRPI-cKD-1	TgRPI-cKD-2	TgRPI-cKD-3	TgRPI-cKD-4	TgRPI-cKD-5	Δrpi-1	Δrpi-2	Δrpi-3	Δrpi-4	Δrpi-5
R5P-m0	30052.6	18721.4	21366.5	13793.2	14706.9	598607	795626	549789	331614	1.44715e+06
R5P-m1	13139.3	8547.55	9622.49	6681.9	7881.78	292861	396641	202832	100356	818795
R5P-m2	10618.2	5741.19	7439.06	5544.93	5058.63	124327	170651	102054	69856.3	402774
R5P-m3	5318.4	2565.21	3936.58	2392.46	3121.95	75126.1	106061	45270.8	24626.5	254213
R5P-m4	5139.68	2910.04	2866.25	2234.53	2033.02	31103.7	43787.8	13596.3	7289.87	93783.8
R5P-m5	716.033	417.513	486.31	332.959	339.227	4445.04	5708.24	2001.88	922.76	13038.6

## Sheet: Table S11.3
Metabolite name	TgRPI-cKD-1	TgRPI-cKD-2	TgRPI-cKD-3	TgRPI-cKD-4	TgRPI-cKD-5	Δrpi-1	Δrpi-2	Δrpi-3	Δrpi-4	Δrpi-5
Ru5P-m0	109964	40489	120910	222616	787646	108221	76183	164532	82607	618659
Ru5P-m1	N.D.	N.D.	N.D.	N.D.	N.D.	N.D.	N.D.	N.D.	52766	18251
Ru5P-m2	N.D.	N.D.	N.D.	N.D.	N.D.	N.D.	6581	1673	5476	N.D.
Ru5P-m3	N.D.	N.D.	N.D.	N.D.	N.D.	N.D.	N.D.	N.D.	N.D.	N.D.
Ru5P-m4	N.D.	N.D.	N.D.	N.D.	N.D.	N.D.	30036	69351	54332	30170
Ru5P-m5	107689	65079	40112	35856	137710	248651	175269	227186	248467	382249
Xu5P-m0	318660	231077	268018	294394	1085475	431033	353190	685622	499306	1757037
Xu5P-m1	N.D.	N.D.	N.D.	N.D.	N.D.	293718	152028	436983	413615	477640
Xu5P-m2	N.D.	N.D.	N.D.	N.D.	N.D.	26488	39504	51437	33739	88971
Xu5P-m3	52978	37205	28446	14613	72703	28209	40181	101983	56231	102903
Xu5P-m4	N.D.	N.D.	N.D.	N.D.	N.D.	660035	401256	888119	803522	974100
Xu5P-m5	617283	412495	378214	359223	788899	2111385	1393784	3416761	2027898	3977196

## Sheet: Table S11.4
Metabolite name	TgRPI-cKD-1	TgRPI-cKD-2	TgRPI-cKD-3	TgRPI-cKD-4	TgRPI-cKD-5	TgRPI-cKD+Rapa4d-1	TgRPI-cKD+Rapa4d-2	TgRPI-cKD+Rapa4d-3	TgRPI-cKD+Rapa4d-4	TgRPI-cKD+Rapa4d-5
6-Phosphogluconate-m0	1037383	1473506	800349	767685	823447	240070	264826	553032	361136	258025
6-Phosphogluconate-m1	N.D.	N.D.	N.D.	N.D.	N.D.	N.D.	N.D.	N.D.	N.D.	N.D.
6-Phosphogluconate-m2	N.D.	N.D.	N.D.	N.D.	N.D.	N.D.	N.D.	N.D.	N.D.	N.D.
6-Phosphogluconate-m3	N.D.	N.D.	N.D.	N.D.	N.D.	N.D.	N.D.	N.D.	N.D.	N.D.
6-Phosphogluconate-m4	N.D.	N.D.	N.D.	N.D.	N.D.	N.D.	N.D.	N.D.	N.D.	N.D.
6-Phosphogluconate-m5	68323	300121	119066	113198	152788	N.D.	N.D.	N.D.	N.D.	N.D.
6-Phosphogluconate-m6	1635063	4446587	2583178	3340544	3377110	1548086	1464361	3064517	2006381	1157592
Sedoheptulose-7-phosphate-m0	421749	581069	360022	329039	309049	576098	455096	329584	336087	477133
Sedoheptulose-7-phosphate-m1	N.D.	N.D.	N.D.	N.D.	N.D.	N.D.	N.D.	N.D.	N.D.	N.D.
Sedoheptulose-7-phosphate-m2	N.D.	N.D.	N.D.	N.D.	N.D.	N.D.	N.D.	N.D.	N.D.	N.D.
Sedoheptulose-7-phosphate-m3	N.D.	N.D.	N.D.	N.D.	N.D.	N.D.	N.D.	N.D.	N.D.	N.D.
Sedoheptulose-7-phosphate-m4	N.D.	N.D.	N.D.	N.D.	N.D.	N.D.	N.D.	N.D.	N.D.	N.D.
Sedoheptulose-7-phosphate-m5	N.D.	N.D.	N.D.	N.D.	N.D.	N.D.	N.D.	N.D.	N.D.	N.D.
Sedoheptulose-7-phosphate-m6	N.D.	N.D.	N.D.	N.D.	N.D.	N.D.	N.D.	N.D.	N.D.	N.D.
Sedoheptulose-7-phosphate-m7	205129	4170976	427405	817880	709662	555939	144218	323302	28296	255937
Glucose-6-phosphate-m0	6967285	163259	1520899	195079	207529	2293462	521010	885133	217298	799298
Glucose-6-phosphate-m1	803137	N.D.	N.D.	N.D.	N.D.	130864	N.D.	N.D.	N.D.	N.D.
Glucose-6-phosphate-m2	677407	N.D.	25950	41511	41175	101008	N.D.	37793	23586	33675
Glucose-6-phosphate-m3	3550707	N.D.	322986	N.D.	N.D.	758100	25896	85388	N.D.	195203
Glucose-6-phosphate-m4	1261504	75457	136129	26020	33216	138665	N.D.	N.D.	36812	49472
Glucose-6-phosphate-m5	1729050	N.D.	517009	N.D.	N.D.	552900	46529	243272	N.D.	205586
Glucose-6-phosphate-m6	17024389	798911	7003320	929511	879328	7329188	1915958	4719246	861636	3600910
Fructose-1,6-bisphosphate-m0	1184884	1529402	689292	600139	509762	357306	393345	263267	141312	169178
Fructose-1,6-bisphosphate-m1	N.D.	N.D.	N.D.	N.D.	N.D.	N.D.	N.D.	N.D.	N.D.	N.D.
Fructose-1,6-bisphosphate-m2	N.D.	N.D.	N.D.	N.D.	N.D.	N.D.	N.D.	N.D.	N.D.	N.D.
Fructose-1,6-bisphosphate-m3	250358	376276	67002	93674	73454	160075	103468	30028	N.D.	10897
Fructose-1,6-bisphosphate-m4	102626	158395	146163	157451	124126	N.D.	36470	N.D.	36321	55609
Fructose-1,6-bisphosphate-m5	26600	180798	27591	29235	58437	N.D.	N.D.	N.D.	N.D.	N.D.
Fructose-1,6-bisphosphate-m6	1550067	3453814	2179536	2619262	2340561	1465321	2539239	1570130	853652	1339711
Glyceraldehyde-3-phosphate-m0	1095402	3564363	803720	1221804	1196510	786553	1346403	413645	267938	489836
Glyceraldehyde-3-phosphate-m1	N.D.	N.D.	N.D.	N.D.	N.D.	N.D.	N.D.	N.D.	N.D.	N.D.
Glyceraldehyde-3-phosphate-m2	N.D.	N.D.	N.D.	N.D.	N.D.	N.D.	N.D.	N.D.	N.D.	N.D.
Glyceraldehyde-3-phosphate-m3	1567622	10720950	3068372	4216849	3624444	2946141	4952364	2713155	1780197	1522772
Pyruvate-m0	1869468	2052134	2146090	2492659	2703387	1810217	2513088	2398461	1992168	2502526
Pyruvate-m1	171533	225208	98433	254499	198379	213509	123051	163091	111155	187639
Pyruvate-m2	83573	439300	429171	539709	660353	192266	447730	350189	361845	417683
Pyruvate-m3	3642839	11752341	12709322	18234581	19608085	6125210	15430135	10934376	13121080	11490703
Lactate-m0	352331382	444451327	192770536	224481413	233482301	380957228	489487532	173220352	104566744	162293491
Lactate-m1	35580869	25868677	21747740	23081114	23828944	37457335	30941630	17436409	9885678	19004588
Lactate-m2	46382002	37722338	49685938	46034554	49292264	65848419	52289404	43361011	26472606	45097343
Lactate-m3	598100127	721866259	988597016	897221142	937976945	1083431455	1046814494	786679622	550589856	755769033

## Sheet: Table S11.5
Metabolite name	RH Δku80-1	RH Δku80-2	RH Δku80-3	RH Δku80-4	RH Δku80-5	Δg6ph1Δg6pdh2-1	Δg6ph1Δg6pdh2-2	Δg6ph1Δg6pdh2-3	Δg6ph1Δg6pdh2-4	Δg6ph1Δg6pdh2-5
Glucose 6-phosphate-m0	13057079	1189361	3187289	1951701	1952589	6246030	1692773	2223619	2402164	1466643
Glucose 6-phosphate-m1	1486022	47253	421090	197924	158605	934332	23740	205442	262735	45537
Glucose 6-phosphate-m2	932049	29599	513487	312987	517534	871356	154351	577996	479342	173254
Glucose 6-phosphate-m3	3865536	754263	3180153	1499127	2284276	4453782	889505	2458660	2467652	1160446
Glucose 6-phosphate-m4	841503	338294	977732	621335	1401135	1057544	573022	1488014	947567	582158
Glucose 6-phosphate-m5	953632	894110	2072559	1319182	3174719	1669589	1458823	3237700	2199816	1027293
Glucose 6-phosphate-m6	8095013	11294444	21636423	12517033	32713263	13136375	17675890	35351509	23019610	10062753
fructose-1,6-bisphosphate-m0	15637992	7561204	10452850	8513642	8074875	5027260	2952978	4365616	3389989	3690101
fructose-1,6-bisphosphate-m1	703070	110457	287491	174428	257265	67837	N.D.	37601	N.D.	N.D.
fructose-1,6-bisphosphate-m2	N.D.	N.D.	N.D.	N.D.	N.D.	N.D.	N.D.	N.D.	N.D.	N.D.
fructose-1,6-bisphosphate-m3	N.D.	N.D.	N.D.	N.D.	N.D.	N.D.	N.D.	N.D.	N.D.	N.D.
fructose-1,6-bisphosphate-m4	N.D.	N.D.	N.D.	N.D.	N.D.	N.D.	N.D.	N.D.	N.D.	N.D.
fructose-1,6-bisphosphate-m5	N.D.	N.D.	N.D.	N.D.	N.D.	N.D.	N.D.	N.D.	N.D.	N.D.
fructose-1,6-bisphosphate-m6	1913427	773192	2404780	1789119	2433612	1896502	1685930	3587985	5775046	3175322
3-Phosphoglyceric acid-m0	4802773	998920	2813151	2633122	2131577	2285996	1844019	1693090	3110897	5090715
3-Phosphoglyceric acid-m1	425343	N.D.	203244	247693	276272	161205	75318	84006	301440	808630
3-Phosphoglyceric acid-m2	359938	82760	541917	744897	790753	213528	335224	454394	781277	1968472
3-Phosphoglyceric acid-m3	8274121	1908484	13604361	14064932	21037300	6981785	8923143	13317610	17604597	34855511
2-Phosphoglyceric acid-m0	1817511	419776	728821	685803	584668	917808	531119	473276	858891	1519026
2-Phosphoglyceric acid-m1	77613	N.D.	33274	30451	25188	52828	34696	7663	29281	192038
2-Phosphoglyceric acid-m2	65891	N.D.	49601	112743	121153	58802	105171	76443	119274	452442
2-Phosphoglyceric acid-m3	2925868	867381	3475698	3103681	5449012	2495765	2863028	3723952	4706345	9652528
Pyruvic acid-m0	5895779	2876831	3895367	4863226	3265083	5586706	4300492	4060449	3907027	4338041
Pyruvic acid-m1	308344	85887	98136	131209	128646	334764	229246	179421	133351	185763
Pyruvic acid-m2	374580	117378	79095	88545	305502	440593	664228	379536	218499	170154
Pyruvic acid-m3	9586983	3064916	1972962	3576465	7092737	9513870	17215741	8935371	5636269	4461269
Lactic acid-m0	753206541	100303717	134154430	136268466	106545295	381162925	111090564	96402913	171764733	142747570
Lactic acid-m1	59483908	8750882	12026646	13761440	10653580	34868181	10592402	7908824	15320001	16093884
Lactic acid-m2	59753084	20214122	20589205	25513062	25876704	48998090	32818743	16224221	29281966	36271620
Lactic acid-m3	678692421	354829194	305136497	367233898	443902848	670582119	638908860	282107086	477091353	601974249
Ru5P/Xu5P-m0	26168	26240	57222	8312	N.D.	154511	167955	139318	485631	292920
Ru5P/Xu5P-m1	N.D.	N.D.	N.D.	N.D.	N.D.	N.D.	N.D.	N.D.	N.D.	N.D.
Ru5P/Xu5P-m2	24315	N.D.	N.D.	N.D.	N.D.	N.D.	N.D.	31300	N.D.	25429
Ru5P/Xu5P-m3	27555	N.D.	N.D.	N.D.	N.D.	N.D.	7216	30868	N.D.	N.D.
Ru5P/Xu5P-m4	N.D.	N.D.	N.D.	N.D.	N.D.	N.D.	N.D.	N.D.	N.D.	N.D.
Ru5P/Xu5P-m5	61177	7770	303733	189180	875510	146146	500873	932090	1061587	1046644
Ribose-5-phosphate -m0	487490	110604	425975	250181	232775	562524	236389	319727	957708	773056
Ribose-5-phosphate -m1	24529	N.D.	8896	6939	37853	N.D.	N.D.	13481	39774	15435
Ribose-5-phosphate -m2	29994	N.D.	45384	28227	47489	N.D.	N.D.	38454	103887	N.D.
Ribose-5-phosphate -m3	N.D.	N.D.	43112	N.D.	73587	40364	N.D.	26496	197413	68293
Ribose-5-phosphate -m4	N.D.	N.D.	81051	82864	182756	10026	10856	112271	199754	158254
Ribose-5-phosphate -m5	251245	45026	1308576	831517	1694656	450839	512961	1693063	2511638	1894321
Sedoheptulose 7-phosphate-m0	4867663	442046	739243	555483	419631	2011337	686812	479897	934195	735295
Sedoheptulose 7-phosphate-m1	1332448	21225	267823	136592	112111	686514	110960	177237	325652	213419
Sedoheptulose 7-phosphate-m2	N.D.	N.D.	N.D.	N.D.	N.D.	N.D.	N.D.	N.D.	N.D.	N.D.
Sedoheptulose 7-phosphate-m3	2029240	457118	1308826	842574	1112816	1439526	956984	1109408	1357057	1167444
Sedoheptulose 7-phosphate-m4	1553162	470896	1666259	1112064	1491422	1440624	1027579	1470399	1998726	1311674
Sedoheptulose 7-phosphate-m5	863259	504244	1027061	824847	1241421	898915	1247010	1596316	1510137	1142476
Sedoheptulose 7-phosphate-m6	1058807	967775	1789777	1350845	2493937	1206559	2094395	2514272	2582884	1890330
Sedoheptulose 7-phosphate-m7	3914936	6144468	10226973	7450272	13611661	5203559	14035652	14229436	14327102	10408305
Erythrose 4-phosphate-m0	N.D.	N.D.	N.D.	N.D.	N.D.	N.D.	N.D.	N.D.	N.D.	N.D.
Erythrose 4-phosphate-m1	N.D.	N.D.	N.D.	N.D.	N.D.	N.D.	N.D.	N.D.	N.D.	N.D.
Erythrose 4-phosphate-m2	N.D.	N.D.	N.D.	N.D.	N.D.	N.D.	N.D.	N.D.	N.D.	N.D.
Erythrose 4-phosphate-m3	N.D.	N.D.	N.D.	N.D.	N.D.	N.D.	N.D.	N.D.	N.D.	N.D.
Erythrose 4-phosphate-m4	30177	86719	156745	77638	340012	95603	144320	411678	189888	85839
Citric acid-m0	79793907	35836946	39606094	26852014	24069497	39498054	52618939	24660513	31966102	22532990
Citric acid-m1	37801507	8964249	15516106	11370395	8689710	14295622	7247349	8204773	7652045	5916294
Citric acid-m2	69888226	28662988	52660854	40696587	47505693	37780351	33873712	43893427	36805977	34596246
Citric acid-m3	46759828	19010050	42327958	33697829	43514064	34406470	22349376	34902574	31597212	29431699
Citric acid-m4	72853285	60778372	99404040	94694965	128486100	62613562	63671813	99235811	76420111	74726287
Citric acid-m5	38698646	67419908	117941659	115773644	208252331	48445797	122844698	135405751	104064522	105116175
Citric acid-m6	46528938	114553694	198350499	227267469	418606569	76409367	170478075	236627729	153486817	180052504
cis-Aconitic acid-m0	1350471	594072	656738	551396	489897	481699	752372	380330	398908	N.D.
cis-Aconitic acid-m1	N.D.	N.D.	N.D.	N.D.	N.D.	N.D.	N.D.	N.D.	N.D.	N.D.
cis-Aconitic acid-m2	902573	103674	526482	197553	562009	388110	242284	373277	240454	288102
cis-Aconitic acid-m3	634639	142385	503465	399815	648262	330240	192160	265455	234985	264206
cis-Aconitic acid-m4	647112	533935	1203081	988552	2159277	647729	648026	1131063	915051	948650
cis-Aconitic acid-m5	309969	723721	1595160	1456705	3860927	589051	1771498	1841055	1342074	1417121
cis-Aconitic acid-m6	444886	1713800	2808733	3155261	8525469	659313	2226313	3301221	1903363	2615018
Succinic acid-m0	7670855	21266362	6349963	4618281	5097557	5906990	14949989	7235323	9765709	7623672
Succinic acid-m1	1915899	1035780	210713	335844	442677	988285	901916	317987	790056	856866
Succinic acid-m2	2679145	2339931	610347	1613157	1789189	2217188	5570617	393881	2152860	4202024
Succinic acid-m3	2955464	5835445	1036027	2139710	3762063	3702466	13565655	644217	4659970	8332151
Succinic acid-m4	13494648	27586404	15924109	17987213	23060617	15768173	30278819	12032346	18601173	33607446
Fumaric acid-m0	1700678	5076323	1156732	1226545	1261642	1226738	2761954	927847	1574895	1710444
Fumaric acid-m1	409944	183683	N.D.	39267	N.D.	126769	163270	36848	132631	100640
Fumaric acid-m2	402955	219480	296696	167419	375037	336248	640780	348583	422260	595361
Fumaric acid-m3	545702	964216	532890	536714	1559904	609233	2660611	642431	1727262	2059493
Fumaric acid-m4	560375	1575937	1328248	1173761	2916535	918635	2824037	1481390	2274464	3579357
Malic acid-m0	18403277	72685822	8574586	11059045	11880212	10009974	36303595	9184168	18582861	17267710
Malic acid-m1	3961015	3526823	1348379	1367816	1981448	2141946	2992986	1129606	2696641	2886061
Malic acid-m2	4022471	3537440	3504910	2374466	4666972	3512786	7345330	3772774	5740120	6492296
Malic acid-m3	7705636	11196256	7845129	7606448	18494028	8153219	27788640	7940952	20751721	24919635
Malic acid-m4	7054940	16813730	14082964	12489039	32373733	9899746	28236314	16373349	23081615	36039673
Oxoglutaric acid-m0	5810650	6354132	2318508	354531	1357061	5214723	11730503	3958241	4456882	2297485
Oxoglutaric acid-m1	2794107	792755	207953	N.D.	N.D.	1914122	1131623	305338	506798	72582
Oxoglutaric acid-m2	4595639	4696418	1512719	211103	779005	5100234	7615723	3409399	3716085	1401400
Oxoglutaric acid-m3	3987250	6224084	2108191	754874	1861226	6363268	7221295	3688370	4613347	1890326
Oxoglutaric acid-m4	N.D.	24201617	13633487	7799545	16434635	20564691	30596368	16006018	18531564	13815054
Oxoglutaric acid-m5	4910516	27535385	7793360	4597789	12545849	13245657	34381091	16958300	17495910	12136437
gamma-Aminobutyric acid-m0	27965546	10008000	11394130	30954581	18876726	31954631	11183465	14186915	13781527	29939833
gamma-Aminobutyric acid-m1	1384501	491375	425569	1480587	849271	1532356	488624	655922	605410	1350979
gamma-Aminobutyric acid-m2	227039	189163	71184	131152	61710	557036	349923	212894	79075	377104
gamma-Aminobutyric acid-m3	4039730	1417122	1572540	3986328	2726973	4367614	1741717	1671939	1680651	4525050
gamma-Aminobutyric acid-m4	886409	321540	263850	692655	520536	1199261	297891	359452	236060	566413
