# Supplementary material for: Metabolic flexibilities and vulnerabilities in the pentose phosphate pathway of the zoonotic pathogen Toxoplasma gondii
Source: PLoS Pathog. 2022 Sep 19;18(9):e1010864. doi: 10.1371/journal.ppat.1010864 (PMC9521846; doi:10.1371/journal.ppat.1010864)
Supplement: S12 Table — (XLSX) [file ppat.1010864.s020.xlsx]

## Sheet: The MS data used in Fig. S8 
Metaboltes	TgRPI-cKD-1	TgRPI-cKD-2	TgRPI-cKD-3	TgRPI-cKD-4	TgRPI-cKD-5	Δrpi-1	Δrpi-2	Δrpi-3	Δrpi-4	Δrpi-5
6PG	28865852	29243346	30067041	81354360	49314106	64774849	19280049	50479453	26861836	36143581
Xu5P/Ru5P	144972482	100405125	114866098	218217021	94058757	406997440	119663638	343865459	139219707	76528748
R5P	21735924	12634375	11777099	54630979	31603821	80457977	37046993	61369329	19796482	23880027
13C6-F1,6P	34148987	38754237	36190288	36272685	37108980	38537296	35792637	35781008	40717636	36534248
